# Supplementary material for: Exploration of crystal chemical space using text-guided generative artificial intelligence
Source: Nat Commun. 2025 May 12;16:4379. doi: 10.1038/s41467-025-59636-y (PMC12069578; doi:10.1038/s41467-025-59636-y)
Supplement: Supplementary file 3 — Supplementary Dataset 1 [file 41467_2025_59636_MOESM3_ESM.zip]

Archive with 1,279 entries (1,270 files):
- supplementary_data/
- supplementary_data/.DS_Store
- __MACOSX/supplementary_data/._.DS_Store
- supplementary_data/1_Ti-Zn-O/
- supplementary_data/0_TiO2/
- supplementary_data/2_Li-P-S-Cl/
- supplementary_data/1_Ti-Zn-O/1_metastable/
- supplementary_data/1_Ti-Zn-O/0_stable/
- supplementary_data/0_TiO2/.DS_Store
- __MACOSX/supplementary_data/0_TiO2/._.DS_Store
- supplementary_data/0_TiO2/1_metastable/
- supplementary_data/2_Li-P-S-Cl/1_metastable/
- supplementary_data/2_Li-P-S-Cl/0_stable/
- supplementary_data/1_Ti-Zn-O/1_metastable/dft_opt_gen_Ti8Zn3_11_51.cif
- __MACOSX/supplementary_data/1_Ti-Zn-O/1_metastable/._dft_opt_gen_Ti8Zn3_11_51.cif
- supplementary_data/1_Ti-Zn-O/1_metastable/dft_opt_gen_O7Ti1Zn5_13_60.cif
- __MACOSX/supplementary_data/1_Ti-Zn-O/1_metastable/._dft_opt_gen_O7Ti1Zn5_13_60.cif
- supplementary_data/1_Ti-Zn-O/1_metastable/dft_opt_gen_Ti5Zn8_13_20.cif
- __MACOSX/supplementary_data/1_Ti-Zn-O/1_metastable/._dft_opt_gen_Ti5Zn8_13_20.cif
- supplementary_data/1_Ti-Zn-O/1_metastable/dft_opt_gen_O8Ti1Zn6_15_19.cif
- __MACOSX/supplementary_data/1_Ti-Zn-O/1_metastable/._dft_opt_gen_O8Ti1Zn6_15_19.cif
- supplementary_data/1_Ti-Zn-O/1_metastable/dft_opt_gen_Ti2Zn7_9_1.cif
- __MACOSX/supplementary_data/1_Ti-Zn-O/1_metastable/._dft_opt_gen_Ti2Zn7_9_1.cif
- supplementary_data/1_Ti-Zn-O/1_metastable/dft_opt_gen_Ti1Zn6_14_12.cif
- __MACOSX/supplementary_data/1_Ti-Zn-O/1_metastable/._dft_opt_gen_Ti1Zn6_14_12.cif
- supplementary_data/1_Ti-Zn-O/1_metastable/dft_opt_gen_Ti2Zn5_7_14.cif
- __MACOSX/supplementary_data/1_Ti-Zn-O/1_metastable/._dft_opt_gen_Ti2Zn5_7_14.cif
- supplementary_data/1_Ti-Zn-O/1_metastable/dft_opt_gen_Ti1Zn2_3_108.cif
- __MACOSX/supplementary_data/1_Ti-Zn-O/1_metastable/._dft_opt_gen_Ti1Zn2_3_108.cif
- supplementary_data/1_Ti-Zn-O/1_metastable/dft_opt_gen_Ti5Zn4_9_5.cif
- __MACOSX/supplementary_data/1_Ti-Zn-O/1_metastable/._dft_opt_gen_Ti5Zn4_9_5.cif
- supplementary_data/1_Ti-Zn-O/1_metastable/dft_opt_gen_Ti7Zn2_9_150.cif
- __MACOSX/supplementary_data/1_Ti-Zn-O/1_metastable/._dft_opt_gen_Ti7Zn2_9_150.cif
- supplementary_data/1_Ti-Zn-O/1_metastable/dft_opt_gen_Ti5Zn7_24_26.cif
- __MACOSX/supplementary_data/1_Ti-Zn-O/1_metastable/._dft_opt_gen_Ti5Zn7_24_26.cif
- supplementary_data/1_Ti-Zn-O/1_metastable/dft_opt_gen_Ti1Zn5_12_87.cif
- __MACOSX/supplementary_data/1_Ti-Zn-O/1_metastable/._dft_opt_gen_Ti1Zn5_12_87.cif
- supplementary_data/1_Ti-Zn-O/1_metastable/dft_opt_gen_O7Ti3Zn1_22_56.cif
- __MACOSX/supplementary_data/1_Ti-Zn-O/1_metastable/._dft_opt_gen_O7Ti3Zn1_22_56.cif
- supplementary_data/1_Ti-Zn-O/1_metastable/dft_opt_gen_O3Ti1Zn1_10_55.cif
- __MACOSX/supplementary_data/1_Ti-Zn-O/1_metastable/._dft_opt_gen_O3Ti1Zn1_10_55.cif
- supplementary_data/1_Ti-Zn-O/1_metastable/dft_opt_gen_Ti6Zn7_13_3.cif
- __MACOSX/supplementary_data/1_Ti-Zn-O/1_metastable/._dft_opt_gen_Ti6Zn7_13_3.cif
- supplementary_data/1_Ti-Zn-O/1_metastable/dft_opt_gen_Ti7Zn1_8_10.cif
- __MACOSX/supplementary_data/1_Ti-Zn-O/1_metastable/._dft_opt_gen_Ti7Zn1_8_10.cif
- supplementary_data/1_Ti-Zn-O/1_metastable/dft_opt_gen_Ti8Zn7_15_14.cif
- __MACOSX/supplementary_data/1_Ti-Zn-O/1_metastable/._dft_opt_gen_Ti8Zn7_15_14.cif
- supplementary_data/1_Ti-Zn-O/1_metastable/dft_opt_gen_Ti1Zn8_9_2.cif
- __MACOSX/supplementary_data/1_Ti-Zn-O/1_metastable/._dft_opt_gen_Ti1Zn8_9_2.cif
- supplementary_data/1_Ti-Zn-O/1_metastable/dft_opt_gen_Ti4Zn5_9_12.cif
- __MACOSX/supplementary_data/1_Ti-Zn-O/1_metastable/._dft_opt_gen_Ti4Zn5_9_12.cif
- supplementary_data/1_Ti-Zn-O/1_metastable/dft_opt_gen_Ti3Zn8_22_5.cif
- __MACOSX/supplementary_data/1_Ti-Zn-O/1_metastable/._dft_opt_gen_Ti3Zn8_22_5.cif
- supplementary_data/1_Ti-Zn-O/1_metastable/dft_opt_gen_Ti5Zn1_6_27.cif
- __MACOSX/supplementary_data/1_Ti-Zn-O/1_metastable/._dft_opt_gen_Ti5Zn1_6_27.cif
- supplementary_data/1_Ti-Zn-O/1_metastable/dft_opt_gen_Ti4Zn7_11_12.cif
- __MACOSX/supplementary_data/1_Ti-Zn-O/1_metastable/._dft_opt_gen_Ti4Zn7_11_12.cif
- supplementary_data/1_Ti-Zn-O/1_metastable/dft_opt_gen_Ti2Zn1_6_220.cif
- __MACOSX/supplementary_data/1_Ti-Zn-O/1_metastable/._dft_opt_gen_Ti2Zn1_6_220.cif
- supplementary_data/1_Ti-Zn-O/1_metastable/dft_opt_gen_Ti1Zn7_16_25.cif
- __MACOSX/supplementary_data/1_Ti-Zn-O/1_metastable/._dft_opt_gen_Ti1Zn7_16_25.cif
- supplementary_data/1_Ti-Zn-O/1_metastable/dft_opt_gen_Ti1Zn4_10_9.cif
- __MACOSX/supplementary_data/1_Ti-Zn-O/1_metastable/._dft_opt_gen_Ti1Zn4_10_9.cif
- supplementary_data/1_Ti-Zn-O/1_metastable/dft_opt_gen_Ti3Zn5_8_4.cif
- __MACOSX/supplementary_data/1_Ti-Zn-O/1_metastable/._dft_opt_gen_Ti3Zn5_8_4.cif
- supplementary_data/1_Ti-Zn-O/1_metastable/dft_opt_gen_Ti5Zn6_11_116.cif
- __MACOSX/supplementary_data/1_Ti-Zn-O/1_metastable/._dft_opt_gen_Ti5Zn6_11_116.cif
- supplementary_data/1_Ti-Zn-O/1_metastable/dft_opt_gen_O1Ti2_12_43.cif
- __MACOSX/supplementary_data/1_Ti-Zn-O/1_metastable/._dft_opt_gen_O1Ti2_12_43.cif
- supplementary_data/1_Ti-Zn-O/1_metastable/dft_opt_gen_Ti7Zn6_13_66.cif
- __MACOSX/supplementary_data/1_Ti-Zn-O/1_metastable/._dft_opt_gen_Ti7Zn6_13_66.cif
- supplementary_data/1_Ti-Zn-O/1_metastable/dft_opt_gen_O1Zn1_6_12.cif
- __MACOSX/supplementary_data/1_Ti-Zn-O/1_metastable/._dft_opt_gen_O1Zn1_6_12.cif
- supplementary_data/1_Ti-Zn-O/1_metastable/dft_opt_gen_Ti1Zn3_20_63.cif
- __MACOSX/supplementary_data/1_Ti-Zn-O/1_metastable/._dft_opt_gen_Ti1Zn3_20_63.cif
- supplementary_data/1_Ti-Zn-O/1_metastable/dft_opt_gen_Ti3Zn7_20_39.cif
- __MACOSX/supplementary_data/1_Ti-Zn-O/1_metastable/._dft_opt_gen_Ti3Zn7_20_39.cif
- supplementary_data/1_Ti-Zn-O/1_metastable/dft_opt_gen_O2Ti1_6_31.cif
- __MACOSX/supplementary_data/1_Ti-Zn-O/1_metastable/._dft_opt_gen_O2Ti1_6_31.cif
- supplementary_data/1_Ti-Zn-O/1_metastable/dft_opt_gen_Ti4Zn3_7_86.cif
- __MACOSX/supplementary_data/1_Ti-Zn-O/1_metastable/._dft_opt_gen_Ti4Zn3_7_86.cif
- supplementary_data/1_Ti-Zn-O/1_metastable/dft_opt_gen_Ti2Zn3_10_128.cif
- __MACOSX/supplementary_data/1_Ti-Zn-O/1_metastable/._dft_opt_gen_Ti2Zn3_10_128.cif
- supplementary_data/1_Ti-Zn-O/1_metastable/dft_opt_gen_Ti1Zn1_14_219.cif
- __MACOSX/supplementary_data/1_Ti-Zn-O/1_metastable/._dft_opt_gen_Ti1Zn1_14_219.cif
- supplementary_data/1_Ti-Zn-O/1_metastable/dft_opt_gen_Ti6Zn5_11_83.cif
- __MACOSX/supplementary_data/1_Ti-Zn-O/1_metastable/._dft_opt_gen_Ti6Zn5_11_83.cif
- supplementary_data/1_Ti-Zn-O/1_metastable/dft_opt_gen_Ti7Zn4_11_147.cif
- __MACOSX/supplementary_data/1_Ti-Zn-O/1_metastable/._dft_opt_gen_Ti7Zn4_11_147.cif
- supplementary_data/1_Ti-Zn-O/1_metastable/dft_opt_gen_O7Ti2Zn3_12_102.cif
- __MACOSX/supplementary_data/1_Ti-Zn-O/1_metastable/._dft_opt_gen_O7Ti2Zn3_12_102.cif
- supplementary_data/1_Ti-Zn-O/1_metastable/dft_opt_gen_Ti4Zn1_5_3.cif
- __MACOSX/supplementary_data/1_Ti-Zn-O/1_metastable/._dft_opt_gen_Ti4Zn1_5_3.cif
- supplementary_data/1_Ti-Zn-O/1_metastable/dft_opt_gen_O8Ti3Zn2_13_6.cif
- __MACOSX/supplementary_data/1_Ti-Zn-O/1_metastable/._dft_opt_gen_O8Ti3Zn2_13_6.cif
- supplementary_data/1_Ti-Zn-O/1_metastable/dft_opt_gen_Ti7Zn8_15_22.cif
- __MACOSX/supplementary_data/1_Ti-Zn-O/1_metastable/._dft_opt_gen_Ti7Zn8_15_22.cif
- supplementary_data/1_Ti-Zn-O/1_metastable/dft_opt_gen_O6Ti1Zn4_11_19.cif
- __MACOSX/supplementary_data/1_Ti-Zn-O/1_metastable/._dft_opt_gen_O6Ti1Zn4_11_19.cif
- supplementary_data/1_Ti-Zn-O/1_metastable/dft_opt_gen_O8Ti1Zn7_16_7.cif
- __MACOSX/supplementary_data/1_Ti-Zn-O/1_metastable/._dft_opt_gen_O8Ti1Zn7_16_7.cif
- supplementary_data/1_Ti-Zn-O/1_metastable/dft_opt_gen_O5Ti1Zn3_18_194.cif
- __MACOSX/supplementary_data/1_Ti-Zn-O/1_metastable/._dft_opt_gen_O5Ti1Zn3_18_194.cif
- supplementary_data/1_Ti-Zn-O/1_metastable/dft_opt_gen_O4Ti1Zn2_28_122.cif
- __MACOSX/supplementary_data/1_Ti-Zn-O/1_metastable/._dft_opt_gen_O4Ti1Zn2_28_122.cif
- supplementary_data/1_Ti-Zn-O/1_metastable/dft_opt_gen_Ti3Zn1_4_11.cif
- __MACOSX/supplementary_data/1_Ti-Zn-O/1_metastable/._dft_opt_gen_Ti3Zn1_4_11.cif
- supplementary_data/1_Ti-Zn-O/1_metastable/dft_opt_gen_O3Ti2_10_15.cif
- __MACOSX/supplementary_data/1_Ti-Zn-O/1_metastable/._dft_opt_gen_O3Ti2_10_15.cif
- supplementary_data/1_Ti-Zn-O/1_metastable/dft_opt_gen_Ti8Zn5_13_48.cif
- __MACOSX/supplementary_data/1_Ti-Zn-O/1_metastable/._dft_opt_gen_Ti8Zn5_13_48.cif
- supplementary_data/1_Ti-Zn-O/1_metastable/dft_opt_gen_Ti8Zn1_9_1.cif
- __MACOSX/supplementary_data/1_Ti-Zn-O/1_metastable/._dft_opt_gen_Ti8Zn1_9_1.cif
- supplementary_data/1_Ti-Zn-O/1_metastable/dft_opt_gen_Ti5Zn3_8_30.cif
- __MACOSX/supplementary_data/1_Ti-Zn-O/1_metastable/._dft_opt_gen_Ti5Zn3_8_30.cif
- supplementary_data/1_Ti-Zn-O/1_metastable/dft_opt_gen_Ti7Zn5_12_61.cif
- __MACOSX/supplementary_data/1_Ti-Zn-O/1_metastable/._dft_opt_gen_Ti7Zn5_12_61.cif
- supplementary_data/1_Ti-Zn-O/1_metastable/dft_opt_gen_Ti7Zn3_10_77.cif
- __MACOSX/supplementary_data/1_Ti-Zn-O/1_metastable/._dft_opt_gen_Ti7Zn3_10_77.cif
- supplementary_data/1_Ti-Zn-O/1_metastable/dft_opt_gen_O1Ti1Zn1_6_25.cif
- __MACOSX/supplementary_data/1_Ti-Zn-O/1_metastable/._dft_opt_gen_O1Ti1Zn1_6_25.cif
- supplementary_data/1_Ti-Zn-O/1_metastable/dft_opt_gen_Ti6Zn1_7_2.cif
- __MACOSX/supplementary_data/1_Ti-Zn-O/1_metastable/._dft_opt_gen_Ti6Zn1_7_2.cif
- supplementary_data/1_Ti-Zn-O/1_metastable/dft_opt_gen_O5Ti2Zn1_16_30.cif
- __MACOSX/supplementary_data/1_Ti-Zn-O/1_metastable/._dft_opt_gen_O5Ti2Zn1_16_30.cif
- supplementary_data/1_Ti-Zn-O/1_metastable/dft_opt_gen_Ti5Zn2_7_101.cif
- __MACOSX/supplementary_data/1_Ti-Zn-O/1_metastable/._dft_opt_gen_Ti5Zn2_7_101.cif
- supplementary_data/1_Ti-Zn-O/1_metastable/dft_opt_gen_Ti3Zn4_14_82.cif
- __MACOSX/supplementary_data/1_Ti-Zn-O/1_metastable/._dft_opt_gen_Ti3Zn4_14_82.cif
- supplementary_data/1_Ti-Zn-O/0_stable/dft_opt_gen_Ti3Zn2_5_58.cif
- __MACOSX/supplementary_data/1_Ti-Zn-O/0_stable/._dft_opt_gen_Ti3Zn2_5_58.cif
- supplementary_data/0_TiO2/1_metastable/dft_opt_gen_O2Ti1_36_474.cif
- __MACOSX/supplementary_data/0_TiO2/1_metastable/._dft_opt_gen_O2Ti1_36_474.cif
- supplementary_data/0_TiO2/1_metastable/dft_opt_gen_O2Ti1_30_394.cif
- __MACOSX/supplementary_data/0_TiO2/1_metastable/._dft_opt_gen_O2Ti1_30_394.cif
- supplementary_data/0_TiO2/1_metastable/dft_opt_gen_O2Ti1_15_137.cif
- __MACOSX/supplementary_data/0_TiO2/1_metastable/._dft_opt_gen_O2Ti1_15_137.cif
- supplementary_data/0_TiO2/1_metastable/dft_opt_gen_O2Ti1_21_232.cif
- __MACOSX/supplementary_data/0_TiO2/1_metastable/._dft_opt_gen_O2Ti1_21_232.cif
- supplementary_data/0_TiO2/1_metastable/dft_opt_gen_O2Ti1_21_227.cif
- __MACOSX/supplementary_data/0_TiO2/1_metastable/._dft_opt_gen_O2Ti1_21_227.cif
- supplementary_data/0_TiO2/1_metastable/dft_opt_gen_O2Ti1_30_395.cif
- __MACOSX/supplementary_data/0_TiO2/1_metastable/._dft_opt_gen_O2Ti1_30_395.cif
- supplementary_data/0_TiO2/1_metastable/dft_opt_gen_O2Ti1_30_397.cif
- __MACOSX/supplementary_data/0_TiO2/1_metastable/._dft_opt_gen_O2Ti1_30_397.cif
- supplementary_data/0_TiO2/1_metastable/dft_opt_gen_O2Ti1_30_383.cif
- __MACOSX/supplementary_data/0_TiO2/1_metastable/._dft_opt_gen_O2Ti1_30_383.cif
- supplementary_data/0_TiO2/1_metastable/dft_opt_gen_O2Ti1_36_488.cif
- __MACOSX/supplementary_data/0_TiO2/1_metastable/._dft_opt_gen_O2Ti1_36_488.cif
- supplementary_data/0_TiO2/1_metastable/dft_opt_gen_O2Ti1_39_545.cif
- __MACOSX/supplementary_data/0_TiO2/1_metastable/._dft_opt_gen_O2Ti1_39_545.cif
- supplementary_data/0_TiO2/1_metastable/dft_opt_gen_O2Ti1_15_120.cif
- __MACOSX/supplementary_data/0_TiO2/1_metastable/._dft_opt_gen_O2Ti1_15_120.cif
- supplementary_data/0_TiO2/1_metastable/dft_opt_gen_O2Ti1_15_134.cif
- __MACOSX/supplementary_data/0_TiO2/1_metastable/._dft_opt_gen_O2Ti1_15_134.cif
- supplementary_data/0_TiO2/1_metastable/dft_opt_gen_O2Ti1_33_447.cif
- __MACOSX/supplementary_data/0_TiO2/1_metastable/._dft_opt_gen_O2Ti1_33_447.cif
- supplementary_data/0_TiO2/1_metastable/dft_opt_gen_O2Ti1_36_489.cif
- __MACOSX/supplementary_data/0_TiO2/1_metastable/._dft_opt_gen_O2Ti1_36_489.cif
- supplementary_data/0_TiO2/1_metastable/dft_opt_gen_O2Ti1_36_466.cif
- __MACOSX/supplementary_data/0_TiO2/1_metastable/._dft_opt_gen_O2Ti1_36_466.cif
- supplementary_data/0_TiO2/1_metastable/dft_opt_gen_O2Ti1_15_119.cif
- __MACOSX/supplementary_data/0_TiO2/1_metastable/._dft_opt_gen_O2Ti1_15_119.cif
- supplementary_data/0_TiO2/1_metastable/dft_opt_gen_O2Ti1_15_130.cif
- __MACOSX/supplementary_data/0_TiO2/1_metastable/._dft_opt_gen_O2Ti1_15_130.cif
- supplementary_data/0_TiO2/1_metastable/dft_opt_gen_O2Ti1_27_304.cif
- __MACOSX/supplementary_data/0_TiO2/1_metastable/._dft_opt_gen_O2Ti1_27_304.cif
- supplementary_data/0_TiO2/1_metastable/dft_opt_gen_O2Ti1_30_350.cif
- __MACOSX/supplementary_data/0_TiO2/1_metastable/._dft_opt_gen_O2Ti1_30_350.cif
- supplementary_data/0_TiO2/1_metastable/dft_opt_gen_O2Ti1_30_387.cif
- __MACOSX/supplementary_data/0_TiO2/1_metastable/._dft_opt_gen_O2Ti1_30_387.cif
- supplementary_data/0_TiO2/1_metastable/dft_opt_gen_O2Ti1_30_391.cif
- __MACOSX/supplementary_data/0_TiO2/1_metastable/._dft_opt_gen_O2Ti1_30_391.cif
- supplementary_data/0_TiO2/1_metastable/dft_opt_gen_O2Ti1_15_127.cif
- __MACOSX/supplementary_data/0_TiO2/1_metastable/._dft_opt_gen_O2Ti1_15_127.cif
- supplementary_data/0_TiO2/1_metastable/dft_opt_gen_O2Ti1_39_531.cif
- __MACOSX/supplementary_data/0_TiO2/1_metastable/._dft_opt_gen_O2Ti1_39_531.cif
- supplementary_data/0_TiO2/1_metastable/dft_opt_gen_O2Ti1_18_177.cif
- __MACOSX/supplementary_data/0_TiO2/1_metastable/._dft_opt_gen_O2Ti1_18_177.cif
- supplementary_data/0_TiO2/1_metastable/dft_opt_gen_O2Ti1_18_188.cif
- __MACOSX/supplementary_data/0_TiO2/1_metastable/._dft_opt_gen_O2Ti1_18_188.cif
- supplementary_data/0_TiO2/1_metastable/dft_opt_gen_O2Ti1_21_244.cif
- __MACOSX/supplementary_data/0_TiO2/1_metastable/._dft_opt_gen_O2Ti1_21_244.cif
- supplementary_data/0_TiO2/1_metastable/dft_opt_gen_O2Ti1_24_275.cif
- __MACOSX/supplementary_data/0_TiO2/1_metastable/._dft_opt_gen_O2Ti1_24_275.cif
- supplementary_data/0_TiO2/1_metastable/dft_opt_gen_O2Ti1_9_52.cif
- __MACOSX/supplementary_data/0_TiO2/1_metastable/._dft_opt_gen_O2Ti1_9_52.cif
- supplementary_data/0_TiO2/1_metastable/dft_opt_gen_O2Ti1_12_89.cif
- __MACOSX/supplementary_data/0_TiO2/1_metastable/._dft_opt_gen_O2Ti1_12_89.cif
- supplementary_data/0_TiO2/1_metastable/dft_opt_gen_O2Ti1_9_50.cif
- __MACOSX/supplementary_data/0_TiO2/1_metastable/._dft_opt_gen_O2Ti1_9_50.cif
- supplementary_data/0_TiO2/1_metastable/dft_opt_gen_O2Ti1_24_288.cif
- __MACOSX/supplementary_data/0_TiO2/1_metastable/._dft_opt_gen_O2Ti1_24_288.cif
- supplementary_data/0_TiO2/1_metastable/dft_opt_gen_O2Ti1_24_277.cif
- __MACOSX/supplementary_data/0_TiO2/1_metastable/._dft_opt_gen_O2Ti1_24_277.cif
- supplementary_data/0_TiO2/1_metastable/dft_opt_gen_O2Ti1_18_174.cif
- __MACOSX/supplementary_data/0_TiO2/1_metastable/._dft_opt_gen_O2Ti1_18_174.cif
- supplementary_data/0_TiO2/1_metastable/dft_opt_gen_O2Ti1_15_143.cif
- __MACOSX/supplementary_data/0_TiO2/1_metastable/._dft_opt_gen_O2Ti1_15_143.cif
- supplementary_data/0_TiO2/1_metastable/dft_opt_gen_O2Ti1_21_252.cif
- __MACOSX/supplementary_data/0_TiO2/1_metastable/._dft_opt_gen_O2Ti1_21_252.cif
- supplementary_data/0_TiO2/1_metastable/dft_opt_gen_O2Ti1_21_253.cif
- __MACOSX/supplementary_data/0_TiO2/1_metastable/._dft_opt_gen_O2Ti1_21_253.cif
- supplementary_data/0_TiO2/1_metastable/dft_opt_gen_O2Ti1_18_175.cif
- __MACOSX/supplementary_data/0_TiO2/1_metastable/._dft_opt_gen_O2Ti1_18_175.cif
- supplementary_data/0_TiO2/1_metastable/dft_opt_gen_O2Ti1_24_289.cif
- __MACOSX/supplementary_data/0_TiO2/1_metastable/._dft_opt_gen_O2Ti1_24_289.cif
- supplementary_data/0_TiO2/1_metastable/dft_opt_gen_O2Ti1_9_41.cif
- __MACOSX/supplementary_data/0_TiO2/1_metastable/._dft_opt_gen_O2Ti1_9_41.cif
- supplementary_data/0_TiO2/1_metastable/dft_opt_gen_O2Ti1_24_272.cif
- __MACOSX/supplementary_data/0_TiO2/1_metastable/._dft_opt_gen_O2Ti1_24_272.cif
- supplementary_data/0_TiO2/1_metastable/dft_opt_gen_O2Ti1_18_171.cif
- __MACOSX/supplementary_data/0_TiO2/1_metastable/._dft_opt_gen_O2Ti1_18_171.cif
- supplementary_data/0_TiO2/1_metastable/dft_opt_gen_O2Ti1_15_152.cif
- __MACOSX/supplementary_data/0_TiO2/1_metastable/._dft_opt_gen_O2Ti1_15_152.cif
- supplementary_data/0_TiO2/1_metastable/dft_opt_gen_O2Ti1_33_420.cif
- __MACOSX/supplementary_data/0_TiO2/1_metastable/._dft_opt_gen_O2Ti1_33_420.cif
- supplementary_data/0_TiO2/1_metastable/dft_opt_gen_O2Ti1_24_273.cif
- __MACOSX/supplementary_data/0_TiO2/1_metastable/._dft_opt_gen_O2Ti1_24_273.cif
- supplementary_data/0_TiO2/1_metastable/dft_opt_gen_O2Ti1_24_267.cif
- __MACOSX/supplementary_data/0_TiO2/1_metastable/._dft_opt_gen_O2Ti1_24_267.cif
- supplementary_data/0_TiO2/1_metastable/dft_opt_gen_O2Ti1_9_40.cif
- __MACOSX/supplementary_data/0_TiO2/1_metastable/._dft_opt_gen_O2Ti1_9_40.cif
- supplementary_data/0_TiO2/1_metastable/dft_opt_gen_O2Ti1_24_271.cif
- __MACOSX/supplementary_data/0_TiO2/1_metastable/._dft_opt_gen_O2Ti1_24_271.cif
- supplementary_data/0_TiO2/1_metastable/dft_opt_gen_O2Ti1_24_265.cif
- __MACOSX/supplementary_data/0_TiO2/1_metastable/._dft_opt_gen_O2Ti1_24_265.cif
- supplementary_data/0_TiO2/1_metastable/dft_opt_gen_O2Ti1_15_151.cif
- __MACOSX/supplementary_data/0_TiO2/1_metastable/._dft_opt_gen_O2Ti1_15_151.cif
- supplementary_data/0_TiO2/1_metastable/dft_opt_gen_O2Ti1_18_172.cif
- __MACOSX/supplementary_data/0_TiO2/1_metastable/._dft_opt_gen_O2Ti1_18_172.cif
- supplementary_data/0_TiO2/1_metastable/dft_opt_gen_O2Ti1_18_167.cif
- __MACOSX/supplementary_data/0_TiO2/1_metastable/._dft_opt_gen_O2Ti1_18_167.cif
- supplementary_data/0_TiO2/1_metastable/dft_opt_gen_O2Ti1_9_57.cif
- __MACOSX/supplementary_data/0_TiO2/1_metastable/._dft_opt_gen_O2Ti1_9_57.cif
- supplementary_data/0_TiO2/1_metastable/dft_opt_gen_O2Ti1_39_538.cif
- __MACOSX/supplementary_data/0_TiO2/1_metastable/._dft_opt_gen_O2Ti1_39_538.cif
- supplementary_data/0_TiO2/1_metastable/dft_opt_gen_O2Ti1_15_161.cif
- __MACOSX/supplementary_data/0_TiO2/1_metastable/._dft_opt_gen_O2Ti1_15_161.cif
- supplementary_data/0_TiO2/1_metastable/dft_opt_gen_O2Ti1_15_149.cif
- __MACOSX/supplementary_data/0_TiO2/1_metastable/._dft_opt_gen_O2Ti1_15_149.cif
- supplementary_data/0_TiO2/1_metastable/dft_opt_gen_O2Ti1_18_181.cif
- __MACOSX/supplementary_data/0_TiO2/1_metastable/._dft_opt_gen_O2Ti1_18_181.cif
- supplementary_data/0_TiO2/1_metastable/dft_opt_gen_O2Ti1_33_406.cif
- __MACOSX/supplementary_data/0_TiO2/1_metastable/._dft_opt_gen_O2Ti1_33_406.cif
- supplementary_data/0_TiO2/1_metastable/dft_opt_gen_O2Ti1_33_412.cif
- __MACOSX/supplementary_data/0_TiO2/1_metastable/._dft_opt_gen_O2Ti1_33_412.cif
- supplementary_data/0_TiO2/1_metastable/dft_opt_gen_O2Ti1_18_180.cif
- __MACOSX/supplementary_data/0_TiO2/1_metastable/._dft_opt_gen_O2Ti1_18_180.cif
- supplementary_data/0_TiO2/1_metastable/dft_opt_gen_O2Ti1_15_160.cif
- __MACOSX/supplementary_data/0_TiO2/1_metastable/._dft_opt_gen_O2Ti1_15_160.cif
- supplementary_data/0_TiO2/1_metastable/dft_opt_gen_O2Ti1_9_73.cif
- __MACOSX/supplementary_data/0_TiO2/1_metastable/._dft_opt_gen_O2Ti1_9_73.cif
- supplementary_data/0_TiO2/1_metastable/dft_opt_gen_O2Ti1_12_82.cif
- __MACOSX/supplementary_data/0_TiO2/1_metastable/._dft_opt_gen_O2Ti1_12_82.cif
- supplementary_data/0_TiO2/1_metastable/dft_opt_gen_O2Ti1_9_71.cif
- __MACOSX/supplementary_data/0_TiO2/1_metastable/._dft_opt_gen_O2Ti1_9_71.cif
- supplementary_data/0_TiO2/1_metastable/dft_opt_gen_O2Ti1_9_59.cif
- __MACOSX/supplementary_data/0_TiO2/1_metastable/._dft_opt_gen_O2Ti1_9_59.cif
- supplementary_data/0_TiO2/1_metastable/dft_opt_gen_O2Ti1_18_169.cif
- __MACOSX/supplementary_data/0_TiO2/1_metastable/._dft_opt_gen_O2Ti1_18_169.cif
- supplementary_data/0_TiO2/1_metastable/dft_opt_gen_O2Ti1_6_20.cif
- __MACOSX/supplementary_data/0_TiO2/1_metastable/._dft_opt_gen_O2Ti1_6_20.cif
- supplementary_data/0_TiO2/1_metastable/dft_opt_gen_O2Ti1_15_163.cif
- __MACOSX/supplementary_data/0_TiO2/1_metastable/._dft_opt_gen_O2Ti1_15_163.cif
- supplementary_data/0_TiO2/1_metastable/dft_opt_gen_O2Ti1_39_506.cif
- __MACOSX/supplementary_data/0_TiO2/1_metastable/._dft_opt_gen_O2Ti1_39_506.cif
- supplementary_data/0_TiO2/1_metastable/dft_opt_gen_O2Ti1_9_58.cif
- __MACOSX/supplementary_data/0_TiO2/1_metastable/._dft_opt_gen_O2Ti1_9_58.cif
- supplementary_data/0_TiO2/1_metastable/dft_opt_gen_O2Ti1_9_64.cif
- __MACOSX/supplementary_data/0_TiO2/1_metastable/._dft_opt_gen_O2Ti1_9_64.cif
- supplementary_data/0_TiO2/1_metastable/dft_opt_gen_O2Ti1_9_70.cif
- __MACOSX/supplementary_data/0_TiO2/1_metastable/._dft_opt_gen_O2Ti1_9_70.cif
- supplementary_data/0_TiO2/1_metastable/dft_opt_gen_O2Ti1_9_48.cif
- __MACOSX/supplementary_data/0_TiO2/1_metastable/._dft_opt_gen_O2Ti1_9_48.cif
- supplementary_data/0_TiO2/1_metastable/dft_opt_gen_O2Ti1_12_78.cif
- __MACOSX/supplementary_data/0_TiO2/1_metastable/._dft_opt_gen_O2Ti1_12_78.cif
- supplementary_data/0_TiO2/1_metastable/dft_opt_gen_O2Ti1_9_74.cif
- __MACOSX/supplementary_data/0_TiO2/1_metastable/._dft_opt_gen_O2Ti1_9_74.cif
- supplementary_data/0_TiO2/1_metastable/dft_opt_gen_O2Ti1_24_290.cif
- __MACOSX/supplementary_data/0_TiO2/1_metastable/._dft_opt_gen_O2Ti1_24_290.cif
- supplementary_data/0_TiO2/1_metastable/dft_opt_gen_O2Ti1_6_19.cif
- __MACOSX/supplementary_data/0_TiO2/1_metastable/._dft_opt_gen_O2Ti1_6_19.cif
- supplementary_data/0_TiO2/1_metastable/dft_opt_gen_O2Ti1_39_503.cif
- __MACOSX/supplementary_data/0_TiO2/1_metastable/._dft_opt_gen_O2Ti1_39_503.cif
- supplementary_data/0_TiO2/1_metastable/dft_opt_gen_O2Ti1_24_291.cif
- __MACOSX/supplementary_data/0_TiO2/1_metastable/._dft_opt_gen_O2Ti1_24_291.cif
- supplementary_data/0_TiO2/1_metastable/dft_opt_gen_O2Ti1_24_285.cif
- __MACOSX/supplementary_data/0_TiO2/1_metastable/._dft_opt_gen_O2Ti1_24_285.cif
- supplementary_data/0_TiO2/1_metastable/dft_opt_gen_O2Ti1_9_61.cif
- __MACOSX/supplementary_data/0_TiO2/1_metastable/._dft_opt_gen_O2Ti1_9_61.cif
- supplementary_data/0_TiO2/1_metastable/dft_opt_gen_O2Ti1_9_49.cif
- __MACOSX/supplementary_data/0_TiO2/1_metastable/._dft_opt_gen_O2Ti1_9_49.cif
- supplementary_data/0_TiO2/1_metastable/dft_opt_gen_O2Ti1_12_86.cif
- __MACOSX/supplementary_data/0_TiO2/1_metastable/._dft_opt_gen_O2Ti1_12_86.cif
- supplementary_data/0_TiO2/1_metastable/dft_opt_gen_O2Ti1_12_84.cif
- __MACOSX/supplementary_data/0_TiO2/1_metastable/._dft_opt_gen_O2Ti1_12_84.cif
- supplementary_data/0_TiO2/1_metastable/dft_opt_gen_O2Ti1_12_90.cif
- __MACOSX/supplementary_data/0_TiO2/1_metastable/._dft_opt_gen_O2Ti1_12_90.cif
- supplementary_data/0_TiO2/1_metastable/dft_opt_gen_O2Ti1_9_63.cif
[truncated: 979 more entries]
