# Supplementary material for: Exploration of crystal chemical space using text-guided generative artificial intelligence
Source: Nat Commun. 2025 May 12;16:4379. doi: 10.1038/s41467-025-59636-y (PMC12069578; doi:10.1038/s41467-025-59636-y)
Supplement: Supplementary file 3 — Supplementary Dataset 1 [file 41467_2025_59636_MOESM3_ESM.zip › supplementary_data/1_Ti-Zn-O/1_metastable/dft_opt_gen_Ti8Zn3_11_51.cif]

# generated using pymatgen
data_Ti8Zn3
_symmetry_space_group_name_H-M   'P 1'
_cell_length_a   4.12696915
_cell_length_b   8.23247232
_cell_length_c   7.36637391
_cell_angle_alpha   49.69636337
_cell_angle_beta   73.82284992
_cell_angle_gamma   75.33222484
_symmetry_Int_Tables_number   1
_chemical_formula_structural   Ti8Zn3
_chemical_formula_sum   'Ti8 Zn3'
_cell_volume   182.39549642
_cell_formula_units_Z   1
loop_
 _symmetry_equiv_pos_site_id
 _symmetry_equiv_pos_as_xyz
  1  'x, y, z'
loop_
 _atom_site_type_symbol
 _atom_site_label
 _atom_site_symmetry_multiplicity
 _atom_site_fract_x
 _atom_site_fract_y
 _atom_site_fract_z
 _atom_site_occupancy
  Ti  Ti0  1  0.76626410  0.70207112  0.88828096  1
  Ti  Ti1  1  0.94843696  0.77444900  0.44878572  1
  Ti  Ti2  1  0.22338161  0.43058237  0.24433102  1
  Ti  Ti3  1  0.49575186  0.03552579  0.09296324  1
  Ti  Ti4  1  0.40572100  0.50353169  0.80371155  1
  Ti  Ti5  1  0.86165588  0.23621332  0.16117069  1
  Ti  Ti6  1  0.31007064  0.96929246  0.53150592  1
  Ti  Ti7  1  0.67599387  0.16991800  0.59956291  1
  Zn  Zn8  1  0.04413418  0.31673768  0.71496904  1
  Zn  Zn9  1  0.58594460  0.60272006  0.34635181  1
  Zn  Zn10  1  0.12763444  0.88908855  0.97707938  1
