# Supplementary material for: Exploration of crystal chemical space using text-guided generative artificial intelligence
Source: Nat Commun. 2025 May 12;16:4379. doi: 10.1038/s41467-025-59636-y (PMC12069578; doi:10.1038/s41467-025-59636-y)
Supplement: Supplementary file 3 — Supplementary Dataset 1 [file 41467_2025_59636_MOESM3_ESM.zip › supplementary_data/1_Ti-Zn-O/1_metastable/dft_opt_gen_O7Ti1Zn5_13_60.cif]

# generated using pymatgen
data_TiZn5O7
_symmetry_space_group_name_H-M   'P 1'
_cell_length_a   5.18124025
_cell_length_b   5.82807927
_cell_length_c   5.74564366
_cell_angle_alpha   87.28185469
_cell_angle_beta   90.05786182
_cell_angle_gamma   116.32825996
_symmetry_Int_Tables_number   1
_chemical_formula_structural   TiZn5O7
_chemical_formula_sum   'Ti1 Zn5 O7'
_cell_volume   155.28807752
_cell_formula_units_Z   1
loop_
 _symmetry_equiv_pos_site_id
 _symmetry_equiv_pos_as_xyz
  1  'x, y, z'
loop_
 _atom_site_type_symbol
 _atom_site_label
 _atom_site_symmetry_multiplicity
 _atom_site_fract_x
 _atom_site_fract_y
 _atom_site_fract_z
 _atom_site_occupancy
  Ti  Ti0  1  0.41676153  0.64222905  0.78103341  1
  Zn  Zn1  1  0.07059752  0.98393088  0.85927471  1
  Zn  Zn2  1  0.55799313  0.98997661  0.23583596  1
  Zn  Zn3  1  0.21033689  0.29464243  0.32606889  1
  Zn  Zn4  1  0.83191162  0.64249187  0.28118167  1
  Zn  Zn5  1  0.72913535  0.30061230  0.70246264  1
  O  O6  1  0.06247402  0.64230488  0.78061573  1
  O  O7  1  0.60673692  0.76524523  0.49054419  1
  O  O8  1  0.32967460  0.28662338  0.66483748  1
  O  O9  1  0.68523833  0.99785504  0.89740584  1
  O  O10  1  0.84475614  0.31937989  0.36653416  1
  O  O11  1  0.48341619  0.51933467  0.07206560  1
  O  O12  1  0.16745106  0.96484337  0.19550273  1
