# Supplementary material for: Exploration of crystal chemical space using text-guided generative artificial intelligence
Source: Nat Commun. 2025 May 12;16:4379. doi: 10.1038/s41467-025-59636-y (PMC12069578; doi:10.1038/s41467-025-59636-y)
Supplement: Supplementary file 3 — Supplementary Dataset 1 [file 41467_2025_59636_MOESM3_ESM.zip › supplementary_data/1_Ti-Zn-O/1_metastable/dft_opt_gen_Ti5Zn8_13_20.cif]

# generated using pymatgen
data_Ti5Zn8
_symmetry_space_group_name_H-M   'P 1'
_cell_length_a   3.95378383
_cell_length_b   7.41971464
_cell_length_c   7.43533093
_cell_angle_alpha   86.64203335
_cell_angle_beta   74.59495691
_cell_angle_gamma   74.51914566
_symmetry_Int_Tables_number   1
_chemical_formula_structural   Ti5Zn8
_chemical_formula_sum   'Ti5 Zn8'
_cell_volume   202.63870335
_cell_formula_units_Z   1
loop_
 _symmetry_equiv_pos_site_id
 _symmetry_equiv_pos_as_xyz
  1  'x, y, z'
loop_
 _atom_site_type_symbol
 _atom_site_label
 _atom_site_symmetry_multiplicity
 _atom_site_fract_x
 _atom_site_fract_y
 _atom_site_fract_z
 _atom_site_occupancy
  Ti  Ti0  1  0.66896373  0.73684483  0.83935228  1
  Ti  Ti1  1  0.75039731  0.04132589  0.37126391  1
  Ti  Ti2  1  0.82201779  0.35219492  0.91776392  1
  Ti  Ti3  1  0.05648913  0.28144724  0.51977266  1
  Ti  Ti4  1  0.12417349  0.58925043  0.07620941  1
  Zn  Zn5  1  0.89544456  0.66468791  0.45816267  1
  Zn  Zn6  1  0.43726618  0.81743018  0.22172162  1
  Zn  Zn7  1  0.59197490  0.43023050  0.29985757  1
  Zn  Zn8  1  0.29229034  0.19324684  0.13579848  1
  Zn  Zn9  1  0.51765299  0.12716879  0.75155927  1
  Zn  Zn10  1  0.20338970  0.89957042  0.60755133  1
  Zn  Zn11  1  0.97817809  0.96772126  0.98874280  1
  Zn  Zn12  1  0.35794634  0.50795234  0.68966056  1
