# Supplementary material for: Exploration of crystal chemical space using text-guided generative artificial intelligence
Source: Nat Commun. 2025 May 12;16:4379. doi: 10.1038/s41467-025-59636-y (PMC12069578; doi:10.1038/s41467-025-59636-y)
Supplement: Supplementary file 3 — Supplementary Dataset 1 [file 41467_2025_59636_MOESM3_ESM.zip › supplementary_data/1_Ti-Zn-O/1_metastable/dft_opt_gen_O8Ti1Zn6_15_19.cif]

# generated using pymatgen
data_TiZn6O8
_symmetry_space_group_name_H-M   'P 1'
_cell_length_a   3.36626054
_cell_length_b   7.89662674
_cell_length_c   7.59594587
_cell_angle_alpha   113.47586848
_cell_angle_beta   90.00001226
_cell_angle_gamma   89.99988156
_symmetry_Int_Tables_number   1
_chemical_formula_structural   TiZn6O8
_chemical_formula_sum   'Ti1 Zn6 O8'
_cell_volume   185.20319377
_cell_formula_units_Z   1
loop_
 _symmetry_equiv_pos_site_id
 _symmetry_equiv_pos_as_xyz
  1  'x, y, z'
loop_
 _atom_site_type_symbol
 _atom_site_label
 _atom_site_symmetry_multiplicity
 _atom_site_fract_x
 _atom_site_fract_y
 _atom_site_fract_z
 _atom_site_occupancy
  Ti  Ti0  1  0.70321892  0.80814792  0.84782318  1
  Zn  Zn1  1  0.20321949  0.44356925  0.50555357  1
  Zn  Zn2  1  0.70321935  0.25678250  0.10756570  1
  Zn  Zn3  1  0.20321887  0.53967598  0.05462552  1
  Zn  Zn4  1  0.20321862  0.00471265  0.26615107  1
  Zn  Zn5  1  0.70321806  0.76168565  0.44494320  1
  Zn  Zn6  1  0.70322013  0.20150815  0.68064714  1
  O  O7  1  0.70321851  0.00511770  0.11789268  1
  O  O8  1  0.20321994  0.20281453  0.53576530  1
  O  O9  1  0.20321914  0.72676234  0.89914238  1
  O  O10  1  0.70321880  0.59242990  0.58741341  1
  O  O11  1  0.70321897  0.96489080  0.72631419  1
  O  O12  1  0.70321950  0.40426367  0.93616193  1
  O  O13  1  0.20321803  0.76915133  0.30972646  1
  O  O14  1  0.20321886  0.36794716  0.22605241  1
