# Supplementary material for: Exploration of crystal chemical space using text-guided generative artificial intelligence
Source: Nat Commun. 2025 May 12;16:4379. doi: 10.1038/s41467-025-59636-y (PMC12069578; doi:10.1038/s41467-025-59636-y)
Supplement: Supplementary file 3 — Supplementary Dataset 1 [file 41467_2025_59636_MOESM3_ESM.zip › supplementary_data/1_Ti-Zn-O/1_metastable/dft_opt_gen_Ti2Zn7_9_1.cif]

# generated using pymatgen
data_Ti2Zn7
_symmetry_space_group_name_H-M   'P 1'
_cell_length_a   4.29666075
_cell_length_b   4.29665405
_cell_length_c   8.57855916
_cell_angle_alpha   90.08400300
_cell_angle_beta   89.87440062
_cell_angle_gamma   120.00259053
_symmetry_Int_Tables_number   1
_chemical_formula_structural   Ti2Zn7
_chemical_formula_sum   'Ti2 Zn7'
_cell_volume   137.14943199
_cell_formula_units_Z   1
loop_
 _symmetry_equiv_pos_site_id
 _symmetry_equiv_pos_as_xyz
  1  'x, y, z'
loop_
 _atom_site_type_symbol
 _atom_site_label
 _atom_site_symmetry_multiplicity
 _atom_site_fract_x
 _atom_site_fract_y
 _atom_site_fract_z
 _atom_site_occupancy
  Ti  Ti0  1  0.89402173  0.76276429  0.08059537  1
  Ti  Ti1  1  0.89561247  0.76230490  0.73856630  1
  Zn  Zn2  1  0.22816073  0.42920836  0.90960071  1
  Zn  Zn3  1  0.89478801  0.76259581  0.40956111  1
  Zn  Zn4  1  0.22672343  0.42962852  0.23468286  1
  Zn  Zn5  1  0.56003496  0.09627734  0.23453419  1
  Zn  Zn6  1  0.56289922  0.09546492  0.58443624  1
  Zn  Zn7  1  0.56147443  0.09584132  0.90948248  1
  Zn  Zn8  1  0.22962311  0.42881280  0.58459976  1
