# Supplementary material for: Exploration of crystal chemical space using text-guided generative artificial intelligence
Source: Nat Commun. 2025 May 12;16:4379. doi: 10.1038/s41467-025-59636-y (PMC12069578; doi:10.1038/s41467-025-59636-y)
Supplement: Supplementary file 3 — Supplementary Dataset 1 [file 41467_2025_59636_MOESM3_ESM.zip › supplementary_data/1_Ti-Zn-O/1_metastable/dft_opt_gen_Ti1Zn6_14_12.cif]

# generated using pymatgen
data_TiZn6
_symmetry_space_group_name_H-M   'P 1'
_cell_length_a   5.23296815
_cell_length_b   5.22652650
_cell_length_c   9.10089237
_cell_angle_alpha   74.80897331
_cell_angle_beta   101.05052128
_cell_angle_gamma   114.92868434
_symmetry_Int_Tables_number   1
_chemical_formula_structural   TiZn6
_chemical_formula_sum   'Ti2 Zn12'
_cell_volume   216.89372943
_cell_formula_units_Z   2
loop_
 _symmetry_equiv_pos_site_id
 _symmetry_equiv_pos_as_xyz
  1  'x, y, z'
loop_
 _atom_site_type_symbol
 _atom_site_label
 _atom_site_symmetry_multiplicity
 _atom_site_fract_x
 _atom_site_fract_y
 _atom_site_fract_z
 _atom_site_occupancy
  Ti  Ti0  1  0.56518186  0.41809615  0.77273041  1
  Ti  Ti1  1  0.85531489  0.01660528  0.19873424  1
  Zn  Zn2  1  0.23644751  0.24937743  0.47314363  1
  Zn  Zn3  1  0.06568761  0.91981242  0.77353802  1
  Zn  Zn4  1  0.34740676  0.06913641  0.06312914  1
  Zn  Zn5  1  0.56344125  0.99484777  0.63448664  1
  Zn  Zn6  1  0.35692236  0.52076037  0.18329658  1
  Zn  Zn7  1  0.07297994  0.36068684  0.91872264  1
  Zn  Zn8  1  0.30791080  0.86518167  0.35276561  1
  Zn  Zn9  1  0.84855200  0.56863963  0.06332937  1
  Zn  Zn10  1  0.74626810  0.75141083  0.49076239  1
  Zn  Zn11  1  0.57911229  0.87025066  0.91767931  1
  Zn  Zn12  1  0.78977480  0.38512655  0.35216261  1
  Zn  Zn13  1  0.06812095  0.49172729  0.63384269  1
