# Supplementary material for: Exploration of crystal chemical space using text-guided generative artificial intelligence
Source: Nat Commun. 2025 May 12;16:4379. doi: 10.1038/s41467-025-59636-y (PMC12069578; doi:10.1038/s41467-025-59636-y)
Supplement: Supplementary file 3 — Supplementary Dataset 1 [file 41467_2025_59636_MOESM3_ESM.zip › supplementary_data/1_Ti-Zn-O/1_metastable/dft_opt_gen_Ti2Zn5_7_14.cif]

# generated using pymatgen
data_Ti2Zn5
_symmetry_space_group_name_H-M   'P 1'
_cell_length_a   2.90579273
_cell_length_b   6.46810159
_cell_length_c   7.41801988
_cell_angle_alpha   122.23039839
_cell_angle_beta   67.17315168
_cell_angle_gamma   102.95184744
_symmetry_Int_Tables_number   1
_chemical_formula_structural   Ti2Zn5
_chemical_formula_sum   'Ti2 Zn5'
_cell_volume   108.67472838
_cell_formula_units_Z   1
loop_
 _symmetry_equiv_pos_site_id
 _symmetry_equiv_pos_as_xyz
  1  'x, y, z'
loop_
 _atom_site_type_symbol
 _atom_site_label
 _atom_site_symmetry_multiplicity
 _atom_site_fract_x
 _atom_site_fract_y
 _atom_site_fract_z
 _atom_site_occupancy
  Ti  Ti0  1  0.82513185  0.13078508  0.12371719  1
  Ti  Ti1  1  0.45191364  0.73239375  0.79863606  1
  Zn  Zn2  1  0.05835473  0.83437390  0.24239035  1
  Zn  Zn3  1  0.63854825  0.43177543  0.96126231  1
  Zn  Zn4  1  0.99010706  0.29230874  0.54003548  1
  Zn  Zn5  1  0.28682638  0.57117941  0.38259449  1
  Zn  Zn6  1  0.21867079  0.02899061  0.68012513  1
