# Supplementary material for: Exploration of crystal chemical space using text-guided generative artificial intelligence
Source: Nat Commun. 2025 May 12;16:4379. doi: 10.1038/s41467-025-59636-y (PMC12069578; doi:10.1038/s41467-025-59636-y)
Supplement: Supplementary file 3 — Supplementary Dataset 1 [file 41467_2025_59636_MOESM3_ESM.zip › supplementary_data/1_Ti-Zn-O/1_metastable/dft_opt_gen_Ti1Zn2_3_108.cif]

# generated using pymatgen
data_TiZn2
_symmetry_space_group_name_H-M   'P 1'
_cell_length_a   2.90659583
_cell_length_b   4.28305842
_cell_length_c   4.28288001
_cell_angle_alpha   119.99782474
_cell_angle_beta   89.99953712
_cell_angle_gamma   90.00069746
_symmetry_Int_Tables_number   1
_chemical_formula_structural   TiZn2
_chemical_formula_sum   'Ti1 Zn2'
_cell_volume   46.17582906
_cell_formula_units_Z   1
loop_
 _symmetry_equiv_pos_site_id
 _symmetry_equiv_pos_as_xyz
  1  'x, y, z'
loop_
 _atom_site_type_symbol
 _atom_site_label
 _atom_site_symmetry_multiplicity
 _atom_site_fract_x
 _atom_site_fract_y
 _atom_site_fract_z
 _atom_site_occupancy
  Ti  Ti0  1  0.09919291  0.73755753  0.84689004  1
  Zn  Zn1  1  0.59920635  0.40422871  0.18016811  1
  Zn  Zn2  1  0.59927041  0.07085766  0.51354701  1
