# Supplementary material for: Exploration of crystal chemical space using text-guided generative artificial intelligence
Source: Nat Commun. 2025 May 12;16:4379. doi: 10.1038/s41467-025-59636-y (PMC12069578; doi:10.1038/s41467-025-59636-y)
Supplement: Supplementary file 3 — Supplementary Dataset 1 [file 41467_2025_59636_MOESM3_ESM.zip › supplementary_data/1_Ti-Zn-O/1_metastable/dft_opt_gen_Ti5Zn4_9_5.cif]

# generated using pymatgen
data_Ti5Zn4
_symmetry_space_group_name_H-M   'P 1'
_cell_length_a   4.01748436
_cell_length_b   6.48814004
_cell_length_c   6.12904004
_cell_angle_alpha   84.20506031
_cell_angle_beta   70.85948127
_cell_angle_gamma   72.03908024
_symmetry_Int_Tables_number   1
_chemical_formula_structural   Ti5Zn4
_chemical_formula_sum   'Ti5 Zn4'
_cell_volume   143.57247330
_cell_formula_units_Z   1
loop_
 _symmetry_equiv_pos_site_id
 _symmetry_equiv_pos_as_xyz
  1  'x, y, z'
loop_
 _atom_site_type_symbol
 _atom_site_label
 _atom_site_symmetry_multiplicity
 _atom_site_fract_x
 _atom_site_fract_y
 _atom_site_fract_z
 _atom_site_occupancy
  Ti  Ti0  1  0.84451972  0.45281016  0.19872271  1
  Ti  Ti1  1  0.51668251  0.10887636  0.19879266  1
  Ti  Ti2  1  0.84512000  0.11550853  0.53525697  1
  Ti  Ti3  1  0.17988125  0.44585862  0.53514683  1
  Ti  Ti4  1  0.51254016  0.78083118  0.53471892  1
  Zn  Zn5  1  0.17950613  0.78078519  0.20128663  1
  Zn  Zn6  1  0.17710146  0.11394140  0.87278174  1
  Zn  Zn7  1  0.51000616  0.44759665  0.87277995  1
  Zn  Zn8  1  0.84513162  0.78075596  0.86971296  1
