# Supplementary material for: Exploration of crystal chemical space using text-guided generative artificial intelligence
Source: Nat Commun. 2025 May 12;16:4379. doi: 10.1038/s41467-025-59636-y (PMC12069578; doi:10.1038/s41467-025-59636-y)
Supplement: Supplementary file 3 — Supplementary Dataset 1 [file 41467_2025_59636_MOESM3_ESM.zip › supplementary_data/1_Ti-Zn-O/1_metastable/dft_opt_gen_Ti7Zn2_9_150.cif]

# generated using pymatgen
data_Ti7Zn2
_symmetry_space_group_name_H-M   'P 1'
_cell_length_a   2.96139483
_cell_length_b   8.41531563
_cell_length_c   8.70234705
_cell_angle_alpha   54.64359340
_cell_angle_beta   70.03704078
_cell_angle_gamma   58.22120708
_symmetry_Int_Tables_number   1
_chemical_formula_structural   Ti7Zn2
_chemical_formula_sum   'Ti7 Zn2'
_cell_volume   150.14780647
_cell_formula_units_Z   1
loop_
 _symmetry_equiv_pos_site_id
 _symmetry_equiv_pos_as_xyz
  1  'x, y, z'
loop_
 _atom_site_type_symbol
 _atom_site_label
 _atom_site_symmetry_multiplicity
 _atom_site_fract_x
 _atom_site_fract_y
 _atom_site_fract_z
 _atom_site_occupancy
  Ti  Ti0  1  0.93421511  0.03225347  0.72738882  1
  Ti  Ti1  1  0.61378247  0.79742484  0.40067876  1
  Ti  Ti2  1  0.28053167  0.59294987  0.04112913  1
  Ti  Ti3  1  0.61689459  0.47080589  0.38695652  1
  Ti  Ti4  1  0.93080781  0.35918310  0.74095236  1
  Ti  Ti5  1  0.26492202  0.23750985  0.08825278  1
  Ti  Ti6  1  0.27323592  0.91543849  0.06382184  1
  Zn  Zn7  1  0.93992390  0.69791836  0.72389025  1
  Zn  Zn8  1  0.60722817  0.13150718  0.40530517  1
