# Supplementary material for: Exploration of crystal chemical space using text-guided generative artificial intelligence
Source: Nat Commun. 2025 May 12;16:4379. doi: 10.1038/s41467-025-59636-y (PMC12069578; doi:10.1038/s41467-025-59636-y)
Supplement: Supplementary file 3 — Supplementary Dataset 1 [file 41467_2025_59636_MOESM3_ESM.zip › supplementary_data/1_Ti-Zn-O/1_metastable/dft_opt_gen_Ti5Zn7_24_26.cif]

# generated using pymatgen
data_Ti5Zn7
_symmetry_space_group_name_H-M   'P 1'
_cell_length_a   8.85963079
_cell_length_b   8.85962144
_cell_length_c   8.41821198
_cell_angle_alpha   50.84363671
_cell_angle_beta   50.84397111
_cell_angle_gamma   52.98443449
_symmetry_Int_Tables_number   1
_chemical_formula_structural   Ti5Zn7
_chemical_formula_sum   'Ti10 Zn14'
_cell_volume   373.90973351
_cell_formula_units_Z   2
loop_
 _symmetry_equiv_pos_site_id
 _symmetry_equiv_pos_as_xyz
  1  'x, y, z'
loop_
 _atom_site_type_symbol
 _atom_site_label
 _atom_site_symmetry_multiplicity
 _atom_site_fract_x
 _atom_site_fract_y
 _atom_site_fract_z
 _atom_site_occupancy
  Ti  Ti0  1  0.13330339  0.10168291  0.71229613  1
  Ti  Ti1  1  0.88114685  0.84833482  0.05350639  1
  Ti  Ti2  1  0.63204071  0.59925538  0.05204951  1
  Ti  Ti3  1  0.25189648  0.71998780  0.72200201  1
  Ti  Ti4  1  0.00822486  0.47673613  0.72127597  1
  Ti  Ti5  1  0.63338786  0.60150260  0.71244787  1
  Ti  Ti6  1  0.13102616  0.10027984  0.05213252  1
  Ti  Ti7  1  0.38018034  0.34943904  0.05341095  1
  Ti  Ti8  1  0.39025359  0.34836081  0.70900098  1
  Ti  Ti9  1  0.88001690  0.85839547  0.70908174  1
  Zn  Zn10  1  0.38761484  0.34861497  0.37945670  1
  Zn  Zn11  1  0.75797179  0.22627313  0.04878755  1
  Zn  Zn12  1  0.13161892  0.10270897  0.38051577  1
  Zn  Zn13  1  0.63447067  0.59986535  0.38051541  1
  Zn  Zn14  1  0.76160173  0.22984219  0.37418646  1
  Zn  Zn15  1  0.00760913  0.47584597  0.38107925  1
  Zn  Zn16  1  0.50537664  0.97357393  0.05391635  1
  Zn  Zn17  1  0.88043233  0.85575028  0.37949750  1
  Zn  Zn18  1  0.75548925  0.22375433  0.72610816  1
  Zn  Zn19  1  0.50776702  0.97597355  0.38271583  1
  Zn  Zn20  1  0.25645371  0.72463450  0.38170944  1
  Zn  Zn21  1  0.25817277  0.72632155  0.04574492  1
  Zn  Zn22  1  0.50254676  0.97069754  0.72305315  1
  Zn  Zn23  1  0.00767662  0.47593989  0.04904301  1
