# Supplementary material for: Exploration of crystal chemical space using text-guided generative artificial intelligence
Source: Nat Commun. 2025 May 12;16:4379. doi: 10.1038/s41467-025-59636-y (PMC12069578; doi:10.1038/s41467-025-59636-y)
Supplement: Supplementary file 3 — Supplementary Dataset 1 [file 41467_2025_59636_MOESM3_ESM.zip › supplementary_data/1_Ti-Zn-O/1_metastable/dft_opt_gen_Ti1Zn5_12_87.cif]

# generated using pymatgen
data_TiZn5
_symmetry_space_group_name_H-M   'P 1'
_cell_length_a   4.02367656
_cell_length_b   7.89647290
_cell_length_c   5.97953875
_cell_angle_alpha   109.26916345
_cell_angle_beta   90.00130457
_cell_angle_gamma   89.99980169
_symmetry_Int_Tables_number   1
_chemical_formula_structural   TiZn5
_chemical_formula_sum   'Ti2 Zn10'
_cell_volume   179.34368572
_cell_formula_units_Z   2
loop_
 _symmetry_equiv_pos_site_id
 _symmetry_equiv_pos_as_xyz
  1  'x, y, z'
loop_
 _atom_site_type_symbol
 _atom_site_label
 _atom_site_symmetry_multiplicity
 _atom_site_fract_x
 _atom_site_fract_y
 _atom_site_fract_z
 _atom_site_occupancy
  Ti  Ti0  1  0.02400531  0.48612876  0.13857807  1
  Ti  Ti1  1  0.02400531  0.98613080  0.13857984  1
  Zn  Zn2  1  0.02400876  0.64952361  0.79254615  1
  Zn  Zn3  1  0.02400874  0.14952159  0.79254380  1
  Zn  Zn4  1  0.52400549  0.23614512  0.13855728  1
  Zn  Zn5  1  0.52400344  0.40484461  0.81583401  1
  Zn  Zn6  1  0.52400738  0.56747084  0.46129978  1
  Zn  Zn7  1  0.02400169  0.82276038  0.48458762  1
  Zn  Zn8  1  0.02400168  0.32276227  0.48458957  1
  Zn  Zn9  1  0.52400550  0.73614557  0.13855913  1
  Zn  Zn10  1  0.52400343  0.90484340  0.81583452  1
  Zn  Zn11  1  0.52400737  0.06747163  0.46130071  1
