# Supplementary material for: Exploration of crystal chemical space using text-guided generative artificial intelligence
Source: Nat Commun. 2025 May 12;16:4379. doi: 10.1038/s41467-025-59636-y (PMC12069578; doi:10.1038/s41467-025-59636-y)
Supplement: Supplementary file 3 — Supplementary Dataset 1 [file 41467_2025_59636_MOESM3_ESM.zip › supplementary_data/1_Ti-Zn-O/1_metastable/dft_opt_gen_O7Ti3Zn1_22_56.cif]

# generated using pymatgen
data_Ti3ZnO7
_symmetry_space_group_name_H-M   'P 1'
_cell_length_a   5.14791857
_cell_length_b   6.69590130
_cell_length_c   7.83068605
_cell_angle_alpha   91.43985524
_cell_angle_beta   90.00206506
_cell_angle_gamma   104.35665477
_symmetry_Int_Tables_number   1
_chemical_formula_structural   Ti3ZnO7
_chemical_formula_sum   'Ti6 Zn2 O14'
_cell_volume   261.40592264
_cell_formula_units_Z   2
loop_
 _symmetry_equiv_pos_site_id
 _symmetry_equiv_pos_as_xyz
  1  'x, y, z'
loop_
 _atom_site_type_symbol
 _atom_site_label
 _atom_site_symmetry_multiplicity
 _atom_site_fract_x
 _atom_site_fract_y
 _atom_site_fract_z
 _atom_site_occupancy
  Ti  Ti0  1  0.52114218  0.39510530  0.00667455  1
  Ti  Ti1  1  0.01602809  0.53935895  0.71018574  1
  Ti  Ti2  1  0.51181867  0.89245015  0.49659854  1
  Ti  Ti3  1  0.57359601  0.32287425  0.39371490  1
  Ti  Ti4  1  0.11979191  0.05731181  0.77722584  1
  Ti  Ti5  1  0.16106821  0.57118118  0.25969072  1
  Zn  Zn6  1  0.01311773  0.03002501  0.21457543  1
  Zn  Zn7  1  0.56181176  0.85738986  0.91341429  1
  O  O8  1  0.28648866  0.29673642  0.22216033  1
  O  O9  1  0.80074980  0.44567872  0.16717517  1
  O  O10  1  0.80666769  0.94911301  0.64281411  1
  O  O11  1  0.47053530  0.60642528  0.42964109  1
  O  O12  1  0.68420491  0.06877757  0.32538537  1
  O  O13  1  0.14929454  0.34413724  0.81153137  1
  O  O14  1  0.15964372  0.82896369  0.33370532  1
  O  O15  1  0.94269757  0.96022431  0.97348478  1
  O  O16  1  0.46313392  0.12992002  0.92293501  1
  O  O17  1  0.71758177  0.54899867  0.82687059  1
  O  O18  1  0.36122134  0.63498591  0.06051623  1
  O  O19  1  0.92276930  0.44997214  0.49026193  1
  O  O20  1  0.38855378  0.15623463  0.55714599  1
  O  O21  1  0.26393658  0.79988663  0.71374324  1
