# Supplementary material for: Exploration of crystal chemical space using text-guided generative artificial intelligence
Source: Nat Commun. 2025 May 12;16:4379. doi: 10.1038/s41467-025-59636-y (PMC12069578; doi:10.1038/s41467-025-59636-y)
Supplement: Supplementary file 3 — Supplementary Dataset 1 [file 41467_2025_59636_MOESM3_ESM.zip › supplementary_data/1_Ti-Zn-O/1_metastable/dft_opt_gen_O3Ti1Zn1_10_55.cif]

# generated using pymatgen
data_TiZnO3
_symmetry_space_group_name_H-M   'P 1'
_cell_length_a   3.43528031
_cell_length_b   5.89656159
_cell_length_c   7.69499518
_cell_angle_alpha   108.88629189
_cell_angle_beta   90.00002107
_cell_angle_gamma   106.93558867
_symmetry_Int_Tables_number   1
_chemical_formula_structural   TiZnO3
_chemical_formula_sum   'Ti2 Zn2 O6'
_cell_volume   140.31728018
_cell_formula_units_Z   2
loop_
 _symmetry_equiv_pos_site_id
 _symmetry_equiv_pos_as_xyz
  1  'x, y, z'
loop_
 _atom_site_type_symbol
 _atom_site_label
 _atom_site_symmetry_multiplicity
 _atom_site_fract_x
 _atom_site_fract_y
 _atom_site_fract_z
 _atom_site_occupancy
  Ti  Ti0  1  0.46420953  0.18306223  0.24712638  1
  Ti  Ti1  1  0.94168578  0.13801451  0.58694880  1
  Zn  Zn2  1  0.12926123  0.51316464  0.04066915  1
  Zn  Zn3  1  0.27663407  0.80791210  0.79340603  1
  O  O4  1  0.39522524  0.04509394  0.47982648  1
  O  O5  1  0.09406108  0.44276417  0.76364715  1
  O  O6  1  0.01067007  0.27598280  0.35424871  1
  O  O7  1  0.83314707  0.92093762  0.72363912  1
  O  O8  1  0.31183422  0.87831257  0.07042804  1
  O  O9  1  0.57274824  0.40013912  0.11043607  1
