# Supplementary material for: Exploration of crystal chemical space using text-guided generative artificial intelligence
Source: Nat Commun. 2025 May 12;16:4379. doi: 10.1038/s41467-025-59636-y (PMC12069578; doi:10.1038/s41467-025-59636-y)
Supplement: Supplementary file 3 — Supplementary Dataset 1 [file 41467_2025_59636_MOESM3_ESM.zip › supplementary_data/1_Ti-Zn-O/1_metastable/dft_opt_gen_Ti6Zn7_13_3.cif]

# generated using pymatgen
data_Ti6Zn7
_symmetry_space_group_name_H-M   'P 1'
_cell_length_a   4.02008689
_cell_length_b   7.45049400
_cell_length_c   7.35205746
_cell_angle_alpha   85.51693788
_cell_angle_beta   74.12147038
_cell_angle_gamma   74.31563096
_symmetry_Int_Tables_number   1
_chemical_formula_structural   Ti6Zn7
_chemical_formula_sum   'Ti6 Zn7'
_cell_volume   203.91541827
_cell_formula_units_Z   1
loop_
 _symmetry_equiv_pos_site_id
 _symmetry_equiv_pos_as_xyz
  1  'x, y, z'
loop_
 _atom_site_type_symbol
 _atom_site_label
 _atom_site_symmetry_multiplicity
 _atom_site_fract_x
 _atom_site_fract_y
 _atom_site_fract_z
 _atom_site_occupancy
  Ti  Ti0  1  0.21890285  0.04385211  0.53520929  1
  Ti  Ti1  1  0.52789070  0.28331114  0.67746772  1
  Ti  Ti2  1  0.13568297  0.75195040  0.99254565  1
  Ti  Ti3  1  0.82663434  0.51253476  0.85029526  1
  Ti  Ti4  1  0.76171434  0.19731139  0.29529280  1
  Ti  Ti5  1  0.59288862  0.59843872  0.23245722  1
  Zn  Zn6  1  0.90766866  0.81409173  0.38800921  1
  Zn  Zn7  1  0.07114480  0.42565533  0.44865964  1
  Zn  Zn8  1  0.28341281  0.37006861  0.07916050  1
  Zn  Zn9  1  0.98646043  0.13179859  0.91087288  1
  Zn  Zn10  1  0.44693697  0.98173709  0.13977801  1
  Zn  Zn11  1  0.67730489  0.89785085  0.76388807  1
  Zn  Zn12  1  0.36802883  0.66397840  0.61698289  1
