# Supplementary material for: Exploration of crystal chemical space using text-guided generative artificial intelligence
Source: Nat Commun. 2025 May 12;16:4379. doi: 10.1038/s41467-025-59636-y (PMC12069578; doi:10.1038/s41467-025-59636-y)
Supplement: Supplementary file 3 — Supplementary Dataset 1 [file 41467_2025_59636_MOESM3_ESM.zip › supplementary_data/1_Ti-Zn-O/1_metastable/dft_opt_gen_Ti7Zn1_8_10.cif]

# generated using pymatgen
data_Ti7Zn
_symmetry_space_group_name_H-M   'P 1'
_cell_length_a   3.95923440
_cell_length_b   7.66781398
_cell_length_c   5.07286022
_cell_angle_alpha   91.18517188
_cell_angle_beta   67.06067579
_cell_angle_gamma   75.08582184
_symmetry_Int_Tables_number   1
_chemical_formula_structural   Ti7Zn
_chemical_formula_sum   'Ti7 Zn1'
_cell_volume   135.77577925
_cell_formula_units_Z   1
loop_
 _symmetry_equiv_pos_site_id
 _symmetry_equiv_pos_as_xyz
  1  'x, y, z'
loop_
 _atom_site_type_symbol
 _atom_site_label
 _atom_site_symmetry_multiplicity
 _atom_site_fract_x
 _atom_site_fract_y
 _atom_site_fract_z
 _atom_site_occupancy
  Ti  Ti0  1  0.63797621  0.77827603  0.04718208  1
  Ti  Ti1  1  0.00918996  0.65978687  0.42350972  1
  Ti  Ti2  1  0.76834250  0.40268459  0.16159640  1
  Ti  Ti3  1  0.14029993  0.28381038  0.53684744  1
  Ti  Ti4  1  0.52092755  0.15404150  0.90484314  1
  Ti  Ti5  1  0.25763087  0.90840347  0.67823348  1
  Ti  Ti6  1  0.38889600  0.53057346  0.79298787  1
  Zn  Zn7  1  0.88930189  0.03110739  0.29165800  1
