# Supplementary material for: Exploration of crystal chemical space using text-guided generative artificial intelligence
Source: Nat Commun. 2025 May 12;16:4379. doi: 10.1038/s41467-025-59636-y (PMC12069578; doi:10.1038/s41467-025-59636-y)
Supplement: Supplementary file 3 — Supplementary Dataset 1 [file 41467_2025_59636_MOESM3_ESM.zip › supplementary_data/1_Ti-Zn-O/1_metastable/dft_opt_gen_Ti8Zn7_15_14.cif]

# generated using pymatgen
data_Ti8Zn7
_symmetry_space_group_name_H-M   'P 1'
_cell_length_a   4.03713100
_cell_length_b   6.45123020
_cell_length_c   9.77647162
_cell_angle_alpha   86.34147368
_cell_angle_beta   78.07912143
_cell_angle_gamma   72.01226739
_symmetry_Int_Tables_number   1
_chemical_formula_structural   Ti8Zn7
_chemical_formula_sum   'Ti8 Zn7'
_cell_volume   236.95478901
_cell_formula_units_Z   1
loop_
 _symmetry_equiv_pos_site_id
 _symmetry_equiv_pos_as_xyz
  1  'x, y, z'
loop_
 _atom_site_type_symbol
 _atom_site_label
 _atom_site_symmetry_multiplicity
 _atom_site_fract_x
 _atom_site_fract_y
 _atom_site_fract_z
 _atom_site_occupancy
  Ti  Ti0  1  0.87949865  0.91487555  0.70142709  1
  Ti  Ti1  1  0.54665561  0.58153206  0.70136974  1
  Ti  Ti2  1  0.21216069  0.24823381  0.70329191  1
  Ti  Ti3  1  0.41362548  0.24841101  0.29992521  1
  Ti  Ti4  1  0.94691382  0.57807670  0.90368227  1
  Ti  Ti5  1  0.08033542  0.91383747  0.30073173  1
  Ti  Ti6  1  0.74671685  0.58214359  0.30080499  1
  Ti  Ti7  1  0.27730445  0.91804059  0.90370218  1
  Zn  Zn8  1  0.34936095  0.57725931  0.10119390  1
  Zn  Zn9  1  0.81436786  0.24806180  0.49871352  1
  Zn  Zn10  1  0.61194876  0.24816192  0.90385672  1
  Zn  Zn11  1  0.01285955  0.24803704  0.10183555  1
  Zn  Zn12  1  0.14863042  0.58079158  0.49784646  1
  Zn  Zn13  1  0.48129597  0.91549629  0.49782765  1
  Zn  Zn14  1  0.67726823  0.91893693  0.10123644  1
