# Supplementary material for: Exploration of crystal chemical space using text-guided generative artificial intelligence
Source: Nat Commun. 2025 May 12;16:4379. doi: 10.1038/s41467-025-59636-y (PMC12069578; doi:10.1038/s41467-025-59636-y)
Supplement: Supplementary file 3 — Supplementary Dataset 1 [file 41467_2025_59636_MOESM3_ESM.zip › supplementary_data/1_Ti-Zn-O/1_metastable/dft_opt_gen_Ti1Zn8_9_2.cif]

# generated using pymatgen
data_TiZn8
_symmetry_space_group_name_H-M   'P 1'
_cell_length_a   3.92949976
_cell_length_b   6.21284292
_cell_length_c   6.21761315
_cell_angle_alpha   83.98002696
_cell_angle_beta   71.15693850
_cell_angle_gamma   71.16189436
_symmetry_Int_Tables_number   1
_chemical_formula_structural   TiZn8
_chemical_formula_sum   'Ti1 Zn8'
_cell_volume   135.96269222
_cell_formula_units_Z   1
loop_
 _symmetry_equiv_pos_site_id
 _symmetry_equiv_pos_as_xyz
  1  'x, y, z'
loop_
 _atom_site_type_symbol
 _atom_site_label
 _atom_site_symmetry_multiplicity
 _atom_site_fract_x
 _atom_site_fract_y
 _atom_site_fract_z
 _atom_site_occupancy
  Ti  Ti0  1  0.45851925  0.42120834  0.49169194  1
  Zn  Zn1  1  0.12825523  0.08037591  0.49180224  1
  Zn  Zn2  1  0.78890925  0.42105655  0.83227542  1
  Zn  Zn3  1  0.45846257  0.08592547  0.82701818  1
  Zn  Zn4  1  0.79343546  0.08606102  0.15644141  1
  Zn  Zn5  1  0.12817047  0.42134936  0.15112857  1
  Zn  Zn6  1  0.12358420  0.75636394  0.82689815  1
  Zn  Zn7  1  0.78878964  0.76204247  0.49154782  1
  Zn  Zn8  1  0.45857948  0.75646778  0.15634248  1
