# Supplementary material for: Exploration of crystal chemical space using text-guided generative artificial intelligence
Source: Nat Commun. 2025 May 12;16:4379. doi: 10.1038/s41467-025-59636-y (PMC12069578; doi:10.1038/s41467-025-59636-y)
Supplement: Supplementary file 3 — Supplementary Dataset 1 [file 41467_2025_59636_MOESM3_ESM.zip › supplementary_data/1_Ti-Zn-O/1_metastable/dft_opt_gen_Ti4Zn5_9_12.cif]

# generated using pymatgen
data_Ti4Zn5
_symmetry_space_group_name_H-M   'P 1'
_cell_length_a   2.85752929
_cell_length_b   8.22829847
_cell_length_c   6.39127241
_cell_angle_alpha   77.20563850
_cell_angle_beta   77.11904349
_cell_angle_gamma   80.14707464
_symmetry_Int_Tables_number   1
_chemical_formula_structural   Ti4Zn5
_chemical_formula_sum   'Ti4 Zn5'
_cell_volume   141.68005561
_cell_formula_units_Z   1
loop_
 _symmetry_equiv_pos_site_id
 _symmetry_equiv_pos_as_xyz
  1  'x, y, z'
loop_
 _atom_site_type_symbol
 _atom_site_label
 _atom_site_symmetry_multiplicity
 _atom_site_fract_x
 _atom_site_fract_y
 _atom_site_fract_z
 _atom_site_occupancy
  Ti  Ti0  1  0.11716884  0.96570029  0.04180470  1
  Ti  Ti1  1  0.30023163  0.62526902  0.02512556  1
  Ti  Ti2  1  0.56229783  0.75720946  0.36467412  1
  Ti  Ti3  1  0.37921743  0.09763939  0.38140291  1
  Zn  Zn4  1  0.95061041  0.30477293  0.03454833  1
  Zn  Zn5  1  0.83974037  0.86144288  0.70322116  1
  Zn  Zn6  1  0.72887945  0.41814603  0.37190485  1
  Zn  Zn7  1  0.02299372  0.52235063  0.67883329  1
  Zn  Zn8  1  0.65654150  0.20058124  0.72759198  1
