# Supplementary material for: Exploration of crystal chemical space using text-guided generative artificial intelligence
Source: Nat Commun. 2025 May 12;16:4379. doi: 10.1038/s41467-025-59636-y (PMC12069578; doi:10.1038/s41467-025-59636-y)
Supplement: Supplementary file 3 — Supplementary Dataset 1 [file 41467_2025_59636_MOESM3_ESM.zip › supplementary_data/1_Ti-Zn-O/1_metastable/dft_opt_gen_Ti3Zn8_22_5.cif]

# generated using pymatgen
data_Ti3Zn8
_symmetry_space_group_name_H-M   'P 1'
_cell_length_a   7.54529358
_cell_length_b   7.74253267
_cell_length_c   7.65612973
_cell_angle_alpha   57.43297379
_cell_angle_beta   66.32185443
_cell_angle_gamma   73.51760776
_symmetry_Int_Tables_number   1
_chemical_formula_structural   Ti3Zn8
_chemical_formula_sum   'Ti6 Zn16'
_cell_volume   343.88418731
_cell_formula_units_Z   2
loop_
 _symmetry_equiv_pos_site_id
 _symmetry_equiv_pos_as_xyz
  1  'x, y, z'
loop_
 _atom_site_type_symbol
 _atom_site_label
 _atom_site_symmetry_multiplicity
 _atom_site_fract_x
 _atom_site_fract_y
 _atom_site_fract_z
 _atom_site_occupancy
  Ti  Ti0  1  0.72736786  0.33508333  0.89232906  1
  Ti  Ti1  1  0.51701683  0.28909311  0.65494104  1
  Ti  Ti2  1  0.82100026  0.02230258  0.77107155  1
  Ti  Ti3  1  0.47776192  0.03477370  0.09858544  1
  Ti  Ti4  1  0.91133395  0.46988519  0.43840845  1
  Ti  Ti5  1  0.49116648  0.84234139  0.86312848  1
  Zn  Zn6  1  0.37625777  0.44082849  0.24822078  1
  Zn  Zn7  1  0.32844786  0.45022604  0.93019637  1
  Zn  Zn8  1  0.18287859  0.13495490  0.67744244  1
  Zn  Zn9  1  0.20182697  0.77972295  0.27038093  1
  Zn  Zn10  1  0.57413892  0.67104544  0.56334333  1
  Zn  Zn11  1  0.82406109  0.93144051  0.18082668  1
  Zn  Zn12  1  0.51529243  0.06100977  0.42856126  1
  Zn  Zn13  1  0.12892744  0.48179926  0.65055227  1
  Zn  Zn14  1  0.11037233  0.75016802  0.00070366  1
  Zn  Zn15  1  0.80153694  0.24213796  0.31363217  1
  Zn  Zn16  1  0.61732086  0.64195953  0.22588287  1
  Zn  Zn17  1  0.14230609  0.17398744  0.33619432  1
  Zn  Zn18  1  0.90400325  0.57979924  0.95087038  1
  Zn  Zn19  1  0.85477422  0.77976031  0.57789154  1
  Zn  Zn20  1  0.21749041  0.81338419  0.60707644  1
  Zn  Zn21  1  0.11614461  0.16532432  0.01652948  1
