# Supplementary material for: Exploration of crystal chemical space using text-guided generative artificial intelligence
Source: Nat Commun. 2025 May 12;16:4379. doi: 10.1038/s41467-025-59636-y (PMC12069578; doi:10.1038/s41467-025-59636-y)
Supplement: Supplementary file 3 — Supplementary Dataset 1 [file 41467_2025_59636_MOESM3_ESM.zip › supplementary_data/1_Ti-Zn-O/1_metastable/dft_opt_gen_Ti5Zn1_6_27.cif]

# generated using pymatgen
data_Ti5Zn
_symmetry_space_group_name_H-M   'P 1'
_cell_length_a   2.95230093
_cell_length_b   2.95498953
_cell_length_c   11.99173883
_cell_angle_alpha   104.23443267
_cell_angle_beta   90.01870676
_cell_angle_gamma   89.96781223
_symmetry_Int_Tables_number   1
_chemical_formula_structural   Ti5Zn
_chemical_formula_sum   'Ti5 Zn1'
_cell_volume   101.40418090
_cell_formula_units_Z   1
loop_
 _symmetry_equiv_pos_site_id
 _symmetry_equiv_pos_as_xyz
  1  'x, y, z'
loop_
 _atom_site_type_symbol
 _atom_site_label
 _atom_site_symmetry_multiplicity
 _atom_site_fract_x
 _atom_site_fract_y
 _atom_site_fract_z
 _atom_site_occupancy
  Ti  Ti0  1  0.87195875  0.89217561  0.43321535  1
  Ti  Ti1  1  0.37250320  0.21914704  0.25956379  1
  Ti  Ti2  1  0.87319655  0.54614132  0.08601915  1
  Ti  Ti3  1  0.37212129  0.56048221  0.60106879  1
  Ti  Ti4  1  0.37320648  0.87788197  0.91831329  1
  Zn  Zn5  1  0.87271915  0.21921069  0.75969568  1
