# Supplementary material for: Exploration of crystal chemical space using text-guided generative artificial intelligence
Source: Nat Commun. 2025 May 12;16:4379. doi: 10.1038/s41467-025-59636-y (PMC12069578; doi:10.1038/s41467-025-59636-y)
Supplement: Supplementary file 3 — Supplementary Dataset 1 [file 41467_2025_59636_MOESM3_ESM.zip › supplementary_data/1_Ti-Zn-O/1_metastable/dft_opt_gen_Ti4Zn7_11_12.cif]

# generated using pymatgen
data_Ti4Zn7
_symmetry_space_group_name_H-M   'P 1'
_cell_length_a   3.93563461
_cell_length_b   8.42739363
_cell_length_c   7.53888087
_cell_angle_alpha   45.55720232
_cell_angle_beta   74.86920176
_cell_angle_gamma   76.49658843
_symmetry_Int_Tables_number   1
_chemical_formula_structural   Ti4Zn7
_chemical_formula_sum   'Ti4 Zn7'
_cell_volume   171.86189378
_cell_formula_units_Z   1
loop_
 _symmetry_equiv_pos_site_id
 _symmetry_equiv_pos_as_xyz
  1  'x, y, z'
loop_
 _atom_site_type_symbol
 _atom_site_label
 _atom_site_symmetry_multiplicity
 _atom_site_fract_x
 _atom_site_fract_y
 _atom_site_fract_z
 _atom_site_occupancy
  Ti  Ti0  1  0.86532335  0.00361934  0.15214714  1
  Ti  Ti1  1  0.95563730  0.52990017  0.44523873  1
  Ti  Ti2  1  0.31674304  0.72667194  0.52625523  1
  Ti  Ti3  1  0.50421759  0.80684759  0.07113061  1
  Zn  Zn4  1  0.68573230  0.90698641  0.60796186  1
  Zn  Zn5  1  0.59439366  0.34622955  0.35139691  1
  Zn  Zn6  1  0.41048033  0.26675976  0.79869293  1
  Zn  Zn7  1  0.05489758  0.07154538  0.70507291  1
  Zn  Zn8  1  0.13522833  0.62653307  0.98942403  1
  Zn  Zn9  1  0.22656697  0.18729000  0.24598897  1
  Zn  Zn10  1  0.76606307  0.46197411  0.89231296  1
