# Supplementary material for: Exploration of crystal chemical space using text-guided generative artificial intelligence
Source: Nat Commun. 2025 May 12;16:4379. doi: 10.1038/s41467-025-59636-y (PMC12069578; doi:10.1038/s41467-025-59636-y)
Supplement: Supplementary file 3 — Supplementary Dataset 1 [file 41467_2025_59636_MOESM3_ESM.zip › supplementary_data/1_Ti-Zn-O/1_metastable/dft_opt_gen_Ti2Zn1_6_220.cif]

# generated using pymatgen
data_Ti2Zn
_symmetry_space_group_name_H-M   'P 1'
_cell_length_a   2.85089002
_cell_length_b   2.85091316
_cell_length_c   11.96384703
_cell_angle_alpha   89.99066628
_cell_angle_beta   89.99392954
_cell_angle_gamma   89.98161174
_symmetry_Int_Tables_number   1
_chemical_formula_structural   Ti2Zn
_chemical_formula_sum   'Ti4 Zn2'
_cell_volume   97.23783348
_cell_formula_units_Z   2
loop_
 _symmetry_equiv_pos_site_id
 _symmetry_equiv_pos_as_xyz
  1  'x, y, z'
loop_
 _atom_site_type_symbol
 _atom_site_label
 _atom_site_symmetry_multiplicity
 _atom_site_fract_x
 _atom_site_fract_y
 _atom_site_fract_z
 _atom_site_occupancy
  Ti  Ti0  1  0.60964521  0.07680402  0.35668674  1
  Ti  Ti1  1  0.10972217  0.57673147  0.52924115  1
  Ti  Ti2  1  0.60958097  0.07680286  0.02967824  1
  Ti  Ti3  1  0.60965517  0.07676206  0.70191697  1
  Zn  Zn4  1  0.10951228  0.57672365  0.86920051  1
  Zn  Zn5  1  0.10952935  0.57685043  0.18989163  1
