# Supplementary material for: Exploration of crystal chemical space using text-guided generative artificial intelligence
Source: Nat Commun. 2025 May 12;16:4379. doi: 10.1038/s41467-025-59636-y (PMC12069578; doi:10.1038/s41467-025-59636-y)
Supplement: Supplementary file 3 — Supplementary Dataset 1 [file 41467_2025_59636_MOESM3_ESM.zip › supplementary_data/1_Ti-Zn-O/1_metastable/dft_opt_gen_Ti1Zn7_16_25.cif]

# generated using pymatgen
data_TiZn7
_symmetry_space_group_name_H-M   'P 1'
_cell_length_a   5.54588317
_cell_length_b   5.55044619
_cell_length_c   8.22928276
_cell_angle_alpha   90.00095600
_cell_angle_beta   89.99929120
_cell_angle_gamma   108.23238584
_symmetry_Int_Tables_number   1
_chemical_formula_structural   TiZn7
_chemical_formula_sum   'Ti2 Zn14'
_cell_volume   240.59723903
_cell_formula_units_Z   2
loop_
 _symmetry_equiv_pos_site_id
 _symmetry_equiv_pos_as_xyz
  1  'x, y, z'
loop_
 _atom_site_type_symbol
 _atom_site_label
 _atom_site_symmetry_multiplicity
 _atom_site_fract_x
 _atom_site_fract_y
 _atom_site_fract_z
 _atom_site_occupancy
  Ti  Ti0  1  0.74032488  0.85712266  0.06810815  1
  Ti  Ti1  1  0.69670240  0.89953928  0.56810673  1
  Zn  Zn2  1  0.93109756  0.66638868  0.33702716  1
  Zn  Zn3  1  0.50586571  0.09029670  0.29916751  1
  Zn  Zn4  1  0.00724093  0.16751446  0.81795086  1
  Zn  Zn5  1  0.42974727  0.58910168  0.31784277  1
  Zn  Zn6  1  0.21623663  0.97008610  0.56811753  1
  Zn  Zn7  1  0.00727304  0.16750824  0.31823269  1
  Zn  Zn8  1  0.62744557  0.38038194  0.56812723  1
  Zn  Zn9  1  0.29820868  0.29751260  0.06809021  1
  Zn  Zn10  1  0.93114203  0.66635926  0.79922230  1
  Zn  Zn11  1  0.50585834  0.09028378  0.83711837  1
  Zn  Zn12  1  0.13885857  0.45900189  0.56809061  1
  Zn  Zn13  1  0.22081971  0.78640834  0.06810355  1
  Zn  Zn14  1  0.42975478  0.58910361  0.81833634  1
  Zn  Zn15  1  0.80961573  0.37620553  0.06812111  1
