# Supplementary material for: Exploration of crystal chemical space using text-guided generative artificial intelligence
Source: Nat Commun. 2025 May 12;16:4379. doi: 10.1038/s41467-025-59636-y (PMC12069578; doi:10.1038/s41467-025-59636-y)
Supplement: Supplementary file 3 — Supplementary Dataset 1 [file 41467_2025_59636_MOESM3_ESM.zip › supplementary_data/1_Ti-Zn-O/1_metastable/dft_opt_gen_Ti1Zn4_10_9.cif]

# generated using pymatgen
data_TiZn4
_symmetry_space_group_name_H-M   'P 1'
_cell_length_a   4.17432445
_cell_length_b   5.63985446
_cell_length_c   7.36782187
_cell_angle_alpha   112.53569509
_cell_angle_beta   106.45437826
_cell_angle_gamma   89.99560468
_symmetry_Int_Tables_number   1
_chemical_formula_structural   TiZn4
_chemical_formula_sum   'Ti2 Zn8'
_cell_volume   152.49451139
_cell_formula_units_Z   2
loop_
 _symmetry_equiv_pos_site_id
 _symmetry_equiv_pos_as_xyz
  1  'x, y, z'
loop_
 _atom_site_type_symbol
 _atom_site_label
 _atom_site_symmetry_multiplicity
 _atom_site_fract_x
 _atom_site_fract_y
 _atom_site_fract_z
 _atom_site_occupancy
  Ti  Ti0  1  0.09935817  0.39605723  0.06436883  1
  Ti  Ti1  1  0.31231266  0.10848746  0.49016110  1
  Zn  Zn2  1  0.70572980  0.75229075  0.27714377  1
  Zn  Zn3  1  0.50775453  0.54627826  0.88049356  1
  Zn  Zn4  1  0.50771133  0.06123298  0.88066835  1
  Zn  Zn5  1  0.31532033  0.61200112  0.49651225  1
  Zn  Zn6  1  0.90397026  0.44312223  0.67375483  1
  Zn  Zn7  1  0.09629383  0.89258870  0.05804193  1
  Zn  Zn8  1  0.90392546  0.95834516  0.67393382  1
  Zn  Zn9  1  0.70571920  0.25205218  0.27713243  1
