# Supplementary material for: Exploration of crystal chemical space using text-guided generative artificial intelligence
Source: Nat Commun. 2025 May 12;16:4379. doi: 10.1038/s41467-025-59636-y (PMC12069578; doi:10.1038/s41467-025-59636-y)
Supplement: Supplementary file 3 — Supplementary Dataset 1 [file 41467_2025_59636_MOESM3_ESM.zip › supplementary_data/1_Ti-Zn-O/1_metastable/dft_opt_gen_Ti3Zn5_8_4.cif]

# generated using pymatgen
data_Ti3Zn5
_symmetry_space_group_name_H-M   'P 1'
_cell_length_a   3.92350749
_cell_length_b   6.30071262
_cell_length_c   5.57294035
_cell_angle_alpha   116.24946172
_cell_angle_beta   89.99992494
_cell_angle_gamma   89.99855309
_symmetry_Int_Tables_number   1
_chemical_formula_structural   Ti3Zn5
_chemical_formula_sum   'Ti3 Zn5'
_cell_volume   123.56099268
_cell_formula_units_Z   1
loop_
 _symmetry_equiv_pos_site_id
 _symmetry_equiv_pos_as_xyz
  1  'x, y, z'
loop_
 _atom_site_type_symbol
 _atom_site_label
 _atom_site_symmetry_multiplicity
 _atom_site_fract_x
 _atom_site_fract_y
 _atom_site_fract_z
 _atom_site_occupancy
  Ti  Ti0  1  0.54608784  0.11184256  0.74371767  1
  Ti  Ti1  1  0.54608523  0.60470833  0.49015353  1
  Ti  Ti2  1  0.54608643  0.09745938  0.23653701  1
  Zn  Zn3  1  0.04608024  0.85322398  0.86286849  1
  Zn  Zn4  1  0.54610022  0.60463418  0.99011413  1
  Zn  Zn5  1  0.04609884  0.35606176  0.11738980  1
  Zn  Zn6  1  0.04608366  0.85318411  0.36591859  1
  Zn  Zn7  1  0.04609826  0.35609887  0.61433499  1
