# Supplementary material for: Exploration of crystal chemical space using text-guided generative artificial intelligence
Source: Nat Commun. 2025 May 12;16:4379. doi: 10.1038/s41467-025-59636-y (PMC12069578; doi:10.1038/s41467-025-59636-y)
Supplement: Supplementary file 3 — Supplementary Dataset 1 [file 41467_2025_59636_MOESM3_ESM.zip › supplementary_data/1_Ti-Zn-O/1_metastable/dft_opt_gen_Ti5Zn6_11_116.cif]

# generated using pymatgen
data_Ti5Zn6
_symmetry_space_group_name_H-M   'P 1'
_cell_length_a   3.88433217
_cell_length_b   7.59730813
_cell_length_c   8.63706703
_cell_angle_alpha   44.89505662
_cell_angle_beta   77.00510209
_cell_angle_gamma   75.18853175
_symmetry_Int_Tables_number   1
_chemical_formula_structural   Ti5Zn6
_chemical_formula_sum   'Ti5 Zn6'
_cell_volume   173.56388494
_cell_formula_units_Z   1
loop_
 _symmetry_equiv_pos_site_id
 _symmetry_equiv_pos_as_xyz
  1  'x, y, z'
loop_
 _atom_site_type_symbol
 _atom_site_label
 _atom_site_symmetry_multiplicity
 _atom_site_fract_x
 _atom_site_fract_y
 _atom_site_fract_z
 _atom_site_occupancy
  Ti  Ti0  1  0.07753373  0.37640007  0.01041960  1
  Ti  Ti1  1  0.81333943  0.55505135  0.36015694  1
  Ti  Ti2  1  0.17277117  0.64183450  0.55451042  1
  Ti  Ti3  1  0.26104653  0.92798847  0.09180572  1
  Ti  Ti4  1  0.90577671  0.82390778  0.90642611  1
  Zn  Zn5  1  0.71828275  0.28355231  0.82176942  1
  Zn  Zn6  1  0.35353824  0.19211335  0.64269733  1
  Zn  Zn7  1  0.99325445  0.10033294  0.45504510  1
  Zn  Zn8  1  0.62904218  0.00640179  0.27740082  1
  Zn  Zn9  1  0.44427704  0.46639007  0.18694314  1
  Zn  Zn10  1  0.53731349  0.73996936  0.72729045  1
