# Supplementary material for: Exploration of crystal chemical space using text-guided generative artificial intelligence
Source: Nat Commun. 2025 May 12;16:4379. doi: 10.1038/s41467-025-59636-y (PMC12069578; doi:10.1038/s41467-025-59636-y)
Supplement: Supplementary file 3 — Supplementary Dataset 1 [file 41467_2025_59636_MOESM3_ESM.zip › supplementary_data/1_Ti-Zn-O/1_metastable/dft_opt_gen_O1Ti2_12_43.cif]

# generated using pymatgen
data_Ti2O
_symmetry_space_group_name_H-M   'P 1'
_cell_length_a   6.03891541
_cell_length_b   6.04220831
_cell_length_c   6.03647708
_cell_angle_alpha   57.74158119
_cell_angle_beta   57.77278665
_cell_angle_gamma   57.71918587
_symmetry_Int_Tables_number   1
_chemical_formula_structural   Ti2O
_chemical_formula_sum   'Ti8 O4'
_cell_volume   147.67907262
_cell_formula_units_Z   4
loop_
 _symmetry_equiv_pos_site_id
 _symmetry_equiv_pos_as_xyz
  1  'x, y, z'
loop_
 _atom_site_type_symbol
 _atom_site_label
 _atom_site_symmetry_multiplicity
 _atom_site_fract_x
 _atom_site_fract_y
 _atom_site_fract_z
 _atom_site_occupancy
  Ti  Ti0  1  0.09083288  0.43358713  0.54191862  1
  Ti  Ti1  1  0.10368263  0.44605491  0.05474299  1
  Ti  Ti2  1  0.59099733  0.43398357  0.04209255  1
  Ti  Ti3  1  0.59058676  0.93376367  0.54193258  1
  Ti  Ti4  1  0.10327223  0.94583286  0.55458446  1
  Ti  Ti5  1  0.09085154  0.93376582  0.04165501  1
  Ti  Ti6  1  0.60341793  0.44605287  0.55502104  1
  Ti  Ti7  1  0.60343761  0.94623035  0.05475660  1
  O  O8  1  0.84713467  0.68990816  0.79833801  1
  O  O9  1  0.34713492  0.18990906  0.79833798  1
  O  O10  1  0.84713482  0.18990885  0.29833859  1
  O  O11  1  0.34713496  0.68990874  0.29833798  1
