# Supplementary material for: Exploration of crystal chemical space using text-guided generative artificial intelligence
Source: Nat Commun. 2025 May 12;16:4379. doi: 10.1038/s41467-025-59636-y (PMC12069578; doi:10.1038/s41467-025-59636-y)
Supplement: Supplementary file 3 — Supplementary Dataset 1 [file 41467_2025_59636_MOESM3_ESM.zip › supplementary_data/1_Ti-Zn-O/1_metastable/dft_opt_gen_Ti7Zn6_13_66.cif]

# generated using pymatgen
data_Ti7Zn6
_symmetry_space_group_name_H-M   'P 1'
_cell_length_a   4.09874634
_cell_length_b   7.26423899
_cell_length_c   7.55858587
_cell_angle_alpha   90.39462782
_cell_angle_beta   74.26623399
_cell_angle_gamma   73.61467053
_symmetry_Int_Tables_number   1
_chemical_formula_structural   Ti7Zn6
_chemical_formula_sum   'Ti7 Zn6'
_cell_volume   206.97252302
_cell_formula_units_Z   1
loop_
 _symmetry_equiv_pos_site_id
 _symmetry_equiv_pos_as_xyz
  1  'x, y, z'
loop_
 _atom_site_type_symbol
 _atom_site_label
 _atom_site_symmetry_multiplicity
 _atom_site_fract_x
 _atom_site_fract_y
 _atom_site_fract_z
 _atom_site_occupancy
  Ti  Ti0  1  0.13367248  0.85460094  0.16924041  1
  Ti  Ti1  1  0.98490052  0.24072658  0.08067958  1
  Ti  Ti2  1  0.67749296  0.00229438  0.93391947  1
  Ti  Ti3  1  0.05928825  0.54766271  0.62496058  1
  Ti  Ti4  1  0.52432557  0.39347535  0.84907396  1
  Ti  Ti5  1  0.59424979  0.70185015  0.40084612  1
  Ti  Ti6  1  0.44108164  0.09303188  0.31600157  1
  Zn  Zn7  1  0.29010858  0.47510542  0.23587382  1
  Zn  Zn8  1  0.75306132  0.31371186  0.47135207  1
  Zn  Zn9  1  0.82846568  0.62021906  0.01404887  1
  Zn  Zn10  1  0.36551031  0.78161412  0.77857110  1
  Zn  Zn11  1  0.21678169  0.15477213  0.70285998  1
  Zn  Zn12  1  0.90179152  0.94055440  0.54706183  1
