# Supplementary material for: Exploration of crystal chemical space using text-guided generative artificial intelligence
Source: Nat Commun. 2025 May 12;16:4379. doi: 10.1038/s41467-025-59636-y (PMC12069578; doi:10.1038/s41467-025-59636-y)
Supplement: Supplementary file 3 — Supplementary Dataset 1 [file 41467_2025_59636_MOESM3_ESM.zip › supplementary_data/1_Ti-Zn-O/1_metastable/dft_opt_gen_O1Zn1_6_12.cif]

# generated using pymatgen
data_ZnO
_symmetry_space_group_name_H-M   'P 1'
_cell_length_a   3.27803492
_cell_length_b   3.27696456
_cell_length_c   8.81854456
_cell_angle_alpha   68.26766848
_cell_angle_beta   111.73956863
_cell_angle_gamma   119.98123796
_symmetry_Int_Tables_number   1
_chemical_formula_structural   ZnO
_chemical_formula_sum   'Zn3 O3'
_cell_volume   74.17103116
_cell_formula_units_Z   3
loop_
 _symmetry_equiv_pos_site_id
 _symmetry_equiv_pos_as_xyz
  1  'x, y, z'
loop_
 _atom_site_type_symbol
 _atom_site_label
 _atom_site_symmetry_multiplicity
 _atom_site_fract_x
 _atom_site_fract_y
 _atom_site_fract_z
 _atom_site_occupancy
  Zn  Zn0  1  0.56373017  0.55973632  0.12358526  1
  Zn  Zn1  1  0.00741763  0.11497167  0.78988192  1
  Zn  Zn2  1  0.45213658  0.67074951  0.45667227  1
  O  O3  1  0.61963630  0.50253490  0.70818261  1
  O  O4  1  0.17595390  0.94723450  0.04198142  1
  O  O5  1  0.73144871  0.39162873  0.37513099  1
