# Supplementary material for: Exploration of crystal chemical space using text-guided generative artificial intelligence
Source: Nat Commun. 2025 May 12;16:4379. doi: 10.1038/s41467-025-59636-y (PMC12069578; doi:10.1038/s41467-025-59636-y)
Supplement: Supplementary file 3 — Supplementary Dataset 1 [file 41467_2025_59636_MOESM3_ESM.zip › supplementary_data/1_Ti-Zn-O/1_metastable/dft_opt_gen_Ti1Zn3_20_63.cif]

# generated using pymatgen
data_TiZn3
_symmetry_space_group_name_H-M   'P 1'
_cell_length_a   5.58042553
_cell_length_b   5.57532350
_cell_length_c   11.24110959
_cell_angle_alpha   90.04547800
_cell_angle_beta   89.99997262
_cell_angle_gamma   120.03195076
_symmetry_Int_Tables_number   1
_chemical_formula_structural   TiZn3
_chemical_formula_sum   'Ti5 Zn15'
_cell_volume   302.78691681
_cell_formula_units_Z   5
loop_
 _symmetry_equiv_pos_site_id
 _symmetry_equiv_pos_as_xyz
  1  'x, y, z'
loop_
 _atom_site_type_symbol
 _atom_site_label
 _atom_site_symmetry_multiplicity
 _atom_site_fract_x
 _atom_site_fract_y
 _atom_site_fract_z
 _atom_site_occupancy
  Ti  Ti0  1  0.02222189  0.11712269  0.64903798  1
  Ti  Ti1  1  0.02092912  0.11434470  0.24962661  1
  Ti  Ti2  1  0.68960691  0.45192407  0.45079111  1
  Ti  Ti3  1  0.35526761  0.78315127  0.85026766  1
  Ti  Ti4  1  0.68827479  0.44903681  0.05140729  1
  Zn  Zn5  1  0.52033681  0.61905903  0.64882387  1
  Zn  Zn6  1  0.18969166  0.95136227  0.44827220  1
  Zn  Zn7  1  0.85522411  0.28306530  0.85025671  1
  Zn  Zn8  1  0.18873557  0.45019857  0.44817830  1
  Zn  Zn9  1  0.85513864  0.78291400  0.85022009  1
  Zn  Zn10  1  0.18973444  0.45197437  0.05170121  1
  Zn  Zn11  1  0.52079666  0.11430212  0.64876565  1
  Zn  Zn12  1  0.52082904  0.61482534  0.25209922  1
  Zn  Zn13  1  0.52175173  0.11600287  0.25219344  1
  Zn  Zn14  1  0.02599487  0.61903421  0.64883314  1
  Zn  Zn15  1  0.68900762  0.95140327  0.44824127  1
  Zn  Zn16  1  0.35521859  0.28308035  0.85025867  1
  Zn  Zn17  1  0.19006100  0.94719978  0.05161737  1
  Zn  Zn18  1  0.02145056  0.61480584  0.25213066  1
  Zn  Zn19  1  0.68466538  0.94720744  0.05160590  1
