# Supplementary material for: Exploration of crystal chemical space using text-guided generative artificial intelligence
Source: Nat Commun. 2025 May 12;16:4379. doi: 10.1038/s41467-025-59636-y (PMC12069578; doi:10.1038/s41467-025-59636-y)
Supplement: Supplementary file 3 — Supplementary Dataset 1 [file 41467_2025_59636_MOESM3_ESM.zip › supplementary_data/1_Ti-Zn-O/1_metastable/dft_opt_gen_Ti3Zn7_20_39.cif]

# generated using pymatgen
data_Ti3Zn7
_symmetry_space_group_name_H-M   'P 1'
_cell_length_a   5.58876929
_cell_length_b   5.58861664
_cell_length_c   11.27486347
_cell_angle_alpha   89.39075907
_cell_angle_beta   90.61275629
_cell_angle_gamma   119.62293461
_symmetry_Int_Tables_number   1
_chemical_formula_structural   Ti3Zn7
_chemical_formula_sum   'Ti6 Zn14'
_cell_volume   306.10258151
_cell_formula_units_Z   2
loop_
 _symmetry_equiv_pos_site_id
 _symmetry_equiv_pos_as_xyz
  1  'x, y, z'
loop_
 _atom_site_type_symbol
 _atom_site_label
 _atom_site_symmetry_multiplicity
 _atom_site_fract_x
 _atom_site_fract_y
 _atom_site_fract_z
 _atom_site_occupancy
  Ti  Ti0  1  0.81439235  0.30151261  0.09772688  1
  Ti  Ti1  1  0.48256167  0.63327570  0.90073222  1
  Ti  Ti2  1  0.98011421  0.13567979  0.49877667  1
  Ti  Ti3  1  0.15049050  0.96533993  0.30180830  1
  Ti  Ti4  1  0.48134837  0.63448805  0.50310522  1
  Ti  Ti5  1  0.80093698  0.31483397  0.70247675  1
  Zn  Zn6  1  0.31324607  0.29700526  0.09782285  1
  Zn  Zn7  1  0.15376294  0.46642313  0.29659581  1
  Zn  Zn8  1  0.64943375  0.96208041  0.29659226  1
  Zn  Zn9  1  0.30516975  0.81063262  0.70235274  1
  Zn  Zn10  1  0.29619221  0.30603743  0.70628460  1
  Zn  Zn11  1  0.97633489  0.13954182  0.90079148  1
  Zn  Zn12  1  0.47471056  0.13118178  0.89971484  1
  Zn  Zn13  1  0.47780540  0.13336229  0.50320580  1
  Zn  Zn14  1  0.80978689  0.81963425  0.70627690  1
  Zn  Zn15  1  0.65229080  0.46358752  0.30113571  1
  Zn  Zn16  1  0.81890404  0.80265466  0.09781903  1
  Zn  Zn17  1  0.98468696  0.64113966  0.89971550  1
  Zn  Zn18  1  0.98245062  0.63802401  0.50320285  1
  Zn  Zn19  1  0.31712725  0.79876633  0.09949681  1
