# Supplementary material for: Exploration of crystal chemical space using text-guided generative artificial intelligence
Source: Nat Commun. 2025 May 12;16:4379. doi: 10.1038/s41467-025-59636-y (PMC12069578; doi:10.1038/s41467-025-59636-y)
Supplement: Supplementary file 3 — Supplementary Dataset 1 [file 41467_2025_59636_MOESM3_ESM.zip › supplementary_data/1_Ti-Zn-O/1_metastable/dft_opt_gen_O2Ti1_6_31.cif]

# generated using pymatgen
data_TiO2
_symmetry_space_group_name_H-M   'P 1'
_cell_length_a   3.81865713
_cell_length_b   5.72386307
_cell_length_c   6.03053321
_cell_angle_alpha   121.77137334
_cell_angle_beta   90.00434564
_cell_angle_gamma   109.48347249
_symmetry_Int_Tables_number   1
_chemical_formula_structural   TiO2
_chemical_formula_sum   'Ti2 O4'
_cell_volume   103.07451283
_cell_formula_units_Z   2
loop_
 _symmetry_equiv_pos_site_id
 _symmetry_equiv_pos_as_xyz
  1  'x, y, z'
loop_
 _atom_site_type_symbol
 _atom_site_label
 _atom_site_symmetry_multiplicity
 _atom_site_fract_x
 _atom_site_fract_y
 _atom_site_fract_z
 _atom_site_occupancy
  Ti  Ti0  1  0.27792608  0.53597445  0.79481642  1
  Ti  Ti1  1  0.05056917  0.08126384  0.06755852  1
  O  O2  1  0.16423630  0.30860997  0.93116804  1
  O  O3  1  0.49961111  0.97934507  0.01686848  1
  O  O4  1  0.16424739  0.30862889  0.43117579  1
  O  O5  1  0.82887702  0.63788435  0.84550398  1
