# Supplementary material for: Exploration of crystal chemical space using text-guided generative artificial intelligence
Source: Nat Commun. 2025 May 12;16:4379. doi: 10.1038/s41467-025-59636-y (PMC12069578; doi:10.1038/s41467-025-59636-y)
Supplement: Supplementary file 3 — Supplementary Dataset 1 [file 41467_2025_59636_MOESM3_ESM.zip › supplementary_data/1_Ti-Zn-O/1_metastable/dft_opt_gen_Ti4Zn3_7_86.cif]

# generated using pymatgen
data_Ti4Zn3
_symmetry_space_group_name_H-M   'P 1'
_cell_length_a   2.96028622
_cell_length_b   5.73881043
_cell_length_c   7.06703117
_cell_angle_alpha   104.39892178
_cell_angle_beta   90.07954427
_cell_angle_gamma   104.94374772
_symmetry_Int_Tables_number   1
_chemical_formula_structural   Ti4Zn3
_chemical_formula_sum   'Ti4 Zn3'
_cell_volume   112.07857331
_cell_formula_units_Z   1
loop_
 _symmetry_equiv_pos_site_id
 _symmetry_equiv_pos_as_xyz
  1  'x, y, z'
loop_
 _atom_site_type_symbol
 _atom_site_label
 _atom_site_symmetry_multiplicity
 _atom_site_fract_x
 _atom_site_fract_y
 _atom_site_fract_z
 _atom_site_occupancy
  Ti  Ti0  1  0.24035726  0.62095084  0.70741018  1
  Ti  Ti1  1  0.81559474  0.77438440  0.42906697  1
  Ti  Ti2  1  0.95793743  0.05767363  0.85305018  1
  Ti  Ti3  1  0.09801598  0.33766259  0.28342668  1
  Zn  Zn4  1  0.67829701  0.49803023  0.00741128  1
  Zn  Zn5  1  0.52797625  0.19766768  0.56823828  1
  Zn  Zn6  1  0.37765638  0.89730625  0.12906600  1
