# Supplementary material for: Exploration of crystal chemical space using text-guided generative artificial intelligence
Source: Nat Commun. 2025 May 12;16:4379. doi: 10.1038/s41467-025-59636-y (PMC12069578; doi:10.1038/s41467-025-59636-y)
Supplement: Supplementary file 3 — Supplementary Dataset 1 [file 41467_2025_59636_MOESM3_ESM.zip › supplementary_data/1_Ti-Zn-O/1_metastable/dft_opt_gen_Ti2Zn3_10_128.cif]

# generated using pymatgen
data_Ti2Zn3
_symmetry_space_group_name_H-M   'P 1'
_cell_length_a   2.82424041
_cell_length_b   5.64919712
_cell_length_c   9.84514597
_cell_angle_alpha   81.75051863
_cell_angle_beta   98.24655396
_cell_angle_gamma   89.97993120
_symmetry_Int_Tables_number   1
_chemical_formula_structural   Ti2Zn3
_chemical_formula_sum   'Ti4 Zn6'
_cell_volume   153.80844818
_cell_formula_units_Z   2
loop_
 _symmetry_equiv_pos_site_id
 _symmetry_equiv_pos_as_xyz
  1  'x, y, z'
loop_
 _atom_site_type_symbol
 _atom_site_label
 _atom_site_symmetry_multiplicity
 _atom_site_fract_x
 _atom_site_fract_y
 _atom_site_fract_z
 _atom_site_occupancy
  Ti  Ti0  1  0.16734636  0.47136839  0.75685335  1
  Ti  Ti1  1  0.96406635  0.57463343  0.35102133  1
  Ti  Ti2  1  0.16779591  0.97270383  0.75746907  1
  Ti  Ti3  1  0.96361706  0.07329755  0.35040553  1
  Zn  Zn4  1  0.36316434  0.37512074  0.14910733  1
  Zn  Zn5  1  0.56590186  0.77335716  0.55436317  1
  Zn  Zn6  1  0.76824882  0.67088042  0.95876781  1
  Zn  Zn7  1  0.56551112  0.27264439  0.55351157  1
  Zn  Zn8  1  0.36253953  0.87390413  0.14784408  1
  Zn  Zn9  1  0.76887318  0.17209778  0.96003018  1
