# Supplementary material for: Exploration of crystal chemical space using text-guided generative artificial intelligence
Source: Nat Commun. 2025 May 12;16:4379. doi: 10.1038/s41467-025-59636-y (PMC12069578; doi:10.1038/s41467-025-59636-y)
Supplement: Supplementary file 3 — Supplementary Dataset 1 [file 41467_2025_59636_MOESM3_ESM.zip › supplementary_data/1_Ti-Zn-O/1_metastable/dft_opt_gen_Ti1Zn1_14_219.cif]

# generated using pymatgen
data_TiZn
_symmetry_space_group_name_H-M   'P 1'
_cell_length_a   2.89425507
_cell_length_b   10.01158607
_cell_length_c   9.53101995
_cell_angle_alpha   123.19949166
_cell_angle_beta   98.78338901
_cell_angle_gamma   73.16498935
_symmetry_Int_Tables_number   1
_chemical_formula_structural   TiZn
_chemical_formula_sum   'Ti7 Zn7'
_cell_volume   221.18196869
_cell_formula_units_Z   7
loop_
 _symmetry_equiv_pos_site_id
 _symmetry_equiv_pos_as_xyz
  1  'x, y, z'
loop_
 _atom_site_type_symbol
 _atom_site_label
 _atom_site_symmetry_multiplicity
 _atom_site_fract_x
 _atom_site_fract_y
 _atom_site_fract_z
 _atom_site_occupancy
  Ti  Ti0  1  0.79097656  0.43848786  0.10632808  1
  Ti  Ti1  1  0.08449027  0.56416739  0.94467501  1
  Ti  Ti2  1  0.22544736  0.14157542  0.38085207  1
  Ti  Ti3  1  0.50514410  0.78710362  0.23174980  1
  Ti  Ti4  1  0.64980334  0.86131624  0.67040210  1
  Ti  Ti5  1  0.93745662  0.50163735  0.52543124  1
  Ti  Ti6  1  0.36986694  0.21589788  0.81918263  1
  Zn  Zn7  1  0.21828600  0.65356188  0.39045905  1
  Zn  Zn8  1  0.65653985  0.34976773  0.66058536  1
  Zn  Zn9  1  0.93779949  0.00129564  0.52562256  1
  Zn  Zn10  1  0.08121774  0.07726447  0.96439199  1
  Zn  Zn11  1  0.51268908  0.28198537  0.23630507  1
  Zn  Zn12  1  0.79364091  0.92571250  0.08635627  1
  Zn  Zn13  1  0.36268474  0.72074021  0.81467114  1
