# Supplementary material for: Exploration of crystal chemical space using text-guided generative artificial intelligence
Source: Nat Commun. 2025 May 12;16:4379. doi: 10.1038/s41467-025-59636-y (PMC12069578; doi:10.1038/s41467-025-59636-y)
Supplement: Supplementary file 3 — Supplementary Dataset 1 [file 41467_2025_59636_MOESM3_ESM.zip › supplementary_data/1_Ti-Zn-O/1_metastable/dft_opt_gen_Ti6Zn5_11_83.cif]

# generated using pymatgen
data_Ti6Zn5
_symmetry_space_group_name_H-M   'P 1'
_cell_length_a   2.88202125
_cell_length_b   9.03615501
_cell_length_c   6.95589848
_cell_angle_alpha   94.90445510
_cell_angle_beta   78.13827734
_cell_angle_gamma   89.80108682
_symmetry_Int_Tables_number   1
_chemical_formula_structural   Ti6Zn5
_chemical_formula_sum   'Ti6 Zn5'
_cell_volume   176.58985204
_cell_formula_units_Z   1
loop_
 _symmetry_equiv_pos_site_id
 _symmetry_equiv_pos_as_xyz
  1  'x, y, z'
loop_
 _atom_site_type_symbol
 _atom_site_label
 _atom_site_symmetry_multiplicity
 _atom_site_fract_x
 _atom_site_fract_y
 _atom_site_fract_z
 _atom_site_occupancy
  Ti  Ti0  1  0.63404591  0.97004431  0.17622942  1
  Ti  Ti1  1  0.77118083  0.17914390  0.91104848  1
  Ti  Ti2  1  0.32650331  0.90809581  0.80205789  1
  Ti  Ti3  1  0.85793616  0.58662245  0.72580039  1
  Ti  Ti4  1  0.55067529  0.52474000  0.35169091  1
  Ti  Ti5  1  0.41289901  0.31566697  0.61689641  1
  Zn  Zn6  1  0.18245147  0.71088631  0.07754444  1
  Zn  Zn7  1  0.95718539  0.05843712  0.53119104  1
  Zn  Zn8  1  0.22709683  0.43638557  0.99694537  1
  Zn  Zn9  1  0.00229110  0.78378292  0.45048695  1
  Zn  Zn10  1  0.09211505  0.24739401  0.26392294  1
