# Supplementary material for: Exploration of crystal chemical space using text-guided generative artificial intelligence
Source: Nat Commun. 2025 May 12;16:4379. doi: 10.1038/s41467-025-59636-y (PMC12069578; doi:10.1038/s41467-025-59636-y)
Supplement: Supplementary file 3 — Supplementary Dataset 1 [file 41467_2025_59636_MOESM3_ESM.zip › supplementary_data/1_Ti-Zn-O/1_metastable/dft_opt_gen_Ti7Zn4_11_147.cif]

# generated using pymatgen
data_Ti7Zn4
_symmetry_space_group_name_H-M   'P 1'
_cell_length_a   2.98865752
_cell_length_b   7.11035089
_cell_length_c   9.05217822
_cell_angle_alpha   109.81886921
_cell_angle_beta   80.52974327
_cell_angle_gamma   90.01546750
_symmetry_Int_Tables_number   1
_chemical_formula_structural   Ti7Zn4
_chemical_formula_sum   'Ti7 Zn4'
_cell_volume   178.18252740
_cell_formula_units_Z   1
loop_
 _symmetry_equiv_pos_site_id
 _symmetry_equiv_pos_as_xyz
  1  'x, y, z'
loop_
 _atom_site_type_symbol
 _atom_site_label
 _atom_site_symmetry_multiplicity
 _atom_site_fract_x
 _atom_site_fract_y
 _atom_site_fract_z
 _atom_site_occupancy
  Ti  Ti0  1  0.93999583  0.21061514  0.60900408  1
  Ti  Ti1  1  0.03209508  0.77769204  0.42729316  1
  Ti  Ti2  1  0.66953614  0.59154232  0.15182616  1
  Ti  Ti3  1  0.58324108  0.04518674  0.32477334  1
  Ti  Ti4  1  0.76167385  0.12784639  0.96674884  1
  Ti  Ti5  1  0.85372749  0.66432300  0.78188279  1
  Ti  Ti6  1  0.49108616  0.47826260  0.50656053  1
  Zn  Zn7  1  0.12882406  0.32136971  0.23248069  1
  Zn  Zn8  1  0.30480381  0.40252786  0.88008615  1
  Zn  Zn9  1  0.39451581  0.93423647  0.70107660  1
  Zn  Zn10  1  0.21851902  0.85333845  0.05355411  1
