# Supplementary material for: Exploration of crystal chemical space using text-guided generative artificial intelligence
Source: Nat Commun. 2025 May 12;16:4379. doi: 10.1038/s41467-025-59636-y (PMC12069578; doi:10.1038/s41467-025-59636-y)
Supplement: Supplementary file 3 — Supplementary Dataset 1 [file 41467_2025_59636_MOESM3_ESM.zip › supplementary_data/1_Ti-Zn-O/1_metastable/dft_opt_gen_O7Ti2Zn3_12_102.cif]

# generated using pymatgen
data_Ti2Zn3O7
_symmetry_space_group_name_H-M   'P 1'
_cell_length_a   5.49335408
_cell_length_b   5.71628978
_cell_length_c   5.94095913
_cell_angle_alpha   120.43722892
_cell_angle_beta   89.70215799
_cell_angle_gamma   91.04727713
_symmetry_Int_Tables_number   1
_chemical_formula_structural   Ti2Zn3O7
_chemical_formula_sum   'Ti2 Zn3 O7'
_cell_volume   160.81676641
_cell_formula_units_Z   1
loop_
 _symmetry_equiv_pos_site_id
 _symmetry_equiv_pos_as_xyz
  1  'x, y, z'
loop_
 _atom_site_type_symbol
 _atom_site_label
 _atom_site_symmetry_multiplicity
 _atom_site_fract_x
 _atom_site_fract_y
 _atom_site_fract_z
 _atom_site_occupancy
  Ti  Ti0  1  0.08307331  0.64166230  0.43321364  1
  Ti  Ti1  1  0.63466979  0.33888143  0.13975547  1
  Zn  Zn2  1  0.15824345  0.33449480  0.77221093  1
  Zn  Zn3  1  0.57251121  0.66819350  0.80562723  1
  Zn  Zn4  1  0.09311946  0.99070656  0.13397822  1
  O  O5  1  0.12824778  0.97460287  0.46025427  1
  O  O6  1  0.20516172  0.71625042  0.78020368  1
  O  O7  1  0.94865860  0.47173276  0.07608620  1
  O  O8  1  0.73897655  0.00477880  0.05353295  1
  O  O9  1  0.76087011  0.57620454  0.49488276  1
  O  O10  1  0.50179485  0.37886248  0.87756533  1
  O  O11  1  0.30640567  0.34263025  0.28397597  1
