# Supplementary material for: Exploration of crystal chemical space using text-guided generative artificial intelligence
Source: Nat Commun. 2025 May 12;16:4379. doi: 10.1038/s41467-025-59636-y (PMC12069578; doi:10.1038/s41467-025-59636-y)
Supplement: Supplementary file 3 — Supplementary Dataset 1 [file 41467_2025_59636_MOESM3_ESM.zip › supplementary_data/1_Ti-Zn-O/1_metastable/dft_opt_gen_Ti4Zn1_5_3.cif]

# generated using pymatgen
data_Ti4Zn
_symmetry_space_group_name_H-M   'P 1'
_cell_length_a   4.04101318
_cell_length_b   2.88516497
_cell_length_c   11.02959293
_cell_angle_alpha   66.64471659
_cell_angle_beta   79.44436638
_cell_angle_gamma   45.54821239
_symmetry_Int_Tables_number   1
_chemical_formula_structural   Ti4Zn
_chemical_formula_sum   'Ti4 Zn1'
_cell_volume   83.39462346
_cell_formula_units_Z   1
loop_
 _symmetry_equiv_pos_site_id
 _symmetry_equiv_pos_as_xyz
  1  'x, y, z'
loop_
 _atom_site_type_symbol
 _atom_site_label
 _atom_site_symmetry_multiplicity
 _atom_site_fract_x
 _atom_site_fract_y
 _atom_site_fract_z
 _atom_site_occupancy
  Ti  Ti0  1  0.09007159  0.70619309  0.30971303  1
  Ti  Ti1  1  0.48759176  0.11612687  0.10475989  1
  Ti  Ti2  1  0.69242847  0.29646192  0.51472780  1
  Ti  Ti3  1  0.29492936  0.88652467  0.71968271  1
  Zn  Zn4  1  0.89126091  0.50132839  0.91221999  1
