# Supplementary material for: Exploration of crystal chemical space using text-guided generative artificial intelligence
Source: Nat Commun. 2025 May 12;16:4379. doi: 10.1038/s41467-025-59636-y (PMC12069578; doi:10.1038/s41467-025-59636-y)
Supplement: Supplementary file 3 — Supplementary Dataset 1 [file 41467_2025_59636_MOESM3_ESM.zip › supplementary_data/1_Ti-Zn-O/1_metastable/dft_opt_gen_O8Ti3Zn2_13_6.cif]

# generated using pymatgen
data_Ti3Zn2O8
_symmetry_space_group_name_H-M   'P 1'
_cell_length_a   5.12249105
_cell_length_b   5.74279331
_cell_length_c   5.75334788
_cell_angle_alpha   118.08094586
_cell_angle_beta   81.59978098
_cell_angle_gamma   98.43891688
_symmetry_Int_Tables_number   1
_chemical_formula_structural   Ti3Zn2O8
_chemical_formula_sum   'Ti3 Zn2 O8'
_cell_volume   147.13233216
_cell_formula_units_Z   1
loop_
 _symmetry_equiv_pos_site_id
 _symmetry_equiv_pos_as_xyz
  1  'x, y, z'
loop_
 _atom_site_type_symbol
 _atom_site_label
 _atom_site_symmetry_multiplicity
 _atom_site_fract_x
 _atom_site_fract_y
 _atom_site_fract_z
 _atom_site_occupancy
  Ti  Ti0  1  0.06745321  0.55366035  0.83746122  1
  Ti  Ti1  1  0.06702787  0.03623250  0.32038373  1
  Ti  Ti2  1  0.56700208  0.29396623  0.57988917  1
  Zn  Zn3  1  0.64523167  0.00074964  0.87384736  1
  Zn  Zn4  1  0.48769854  0.58820484  0.28495061  1
  O  O5  1  0.42648629  0.64207419  0.69070272  1
  O  O6  1  0.92543152  0.39492140  0.47975677  1
  O  O7  1  0.70624394  0.94711716  0.46764928  1
  O  O8  1  0.18250743  0.68940751  0.18397116  1
  O  O9  1  0.20744825  0.19438990  0.67867391  1
  O  O10  1  0.95055771  0.89998924  0.97436620  1
  O  O11  1  0.70628953  0.40503203  0.92597049  1
  O  O12  1  0.42643144  0.18434489  0.23257817  1
