# Supplementary material for: Exploration of crystal chemical space using text-guided generative artificial intelligence
Source: Nat Commun. 2025 May 12;16:4379. doi: 10.1038/s41467-025-59636-y (PMC12069578; doi:10.1038/s41467-025-59636-y)
Supplement: Supplementary file 3 — Supplementary Dataset 1 [file 41467_2025_59636_MOESM3_ESM.zip › supplementary_data/1_Ti-Zn-O/1_metastable/dft_opt_gen_Ti7Zn8_15_22.cif]

# generated using pymatgen
data_Ti7Zn8
_symmetry_space_group_name_H-M   'P 1'
_cell_length_a   3.97247224
_cell_length_b   6.41621341
_cell_length_c   9.98407641
_cell_angle_alpha   86.47381379
_cell_angle_beta   78.52455258
_cell_angle_gamma   71.96566972
_symmetry_Int_Tables_number   1
_chemical_formula_structural   Ti7Zn8
_chemical_formula_sum   'Ti7 Zn8'
_cell_volume   237.13725247
_cell_formula_units_Z   1
loop_
 _symmetry_equiv_pos_site_id
 _symmetry_equiv_pos_as_xyz
  1  'x, y, z'
loop_
 _atom_site_type_symbol
 _atom_site_label
 _atom_site_symmetry_multiplicity
 _atom_site_fract_x
 _atom_site_fract_y
 _atom_site_fract_z
 _atom_site_occupancy
  Ti  Ti0  1  0.67355894  0.87901551  0.47582261  1
  Ti  Ti1  1  0.47806334  0.87310228  0.87272590  1
  Ti  Ti2  1  0.20721911  0.21161690  0.07589975  1
  Ti  Ti3  1  0.80399905  0.22123671  0.87272371  1
  Ti  Ti4  1  0.00539639  0.21533602  0.47583015  1
  Ti  Ti5  1  0.53927801  0.54717352  0.07622540  1
  Ti  Ti6  1  0.87166392  0.88272937  0.07590039  1
  Zn  Zn7  1  0.74177886  0.54716706  0.67123299  1
  Zn  Zn8  1  0.26793414  0.88372177  0.28236617  1
  Zn  Zn9  1  0.93763324  0.54717145  0.27951352  1
  Zn  Zn10  1  0.34171545  0.54717856  0.47134805  1
  Zn  Zn11  1  0.40885179  0.21344120  0.67081318  1
  Zn  Zn12  1  0.60446646  0.21064936  0.28237327  1
  Zn  Zn13  1  0.07512683  0.88089852  0.67080460  1
  Zn  Zn14  1  0.13802029  0.54716200  0.87875670  1
