# Supplementary material for: Exploration of crystal chemical space using text-guided generative artificial intelligence
Source: Nat Commun. 2025 May 12;16:4379. doi: 10.1038/s41467-025-59636-y (PMC12069578; doi:10.1038/s41467-025-59636-y)
Supplement: Supplementary file 3 — Supplementary Dataset 1 [file 41467_2025_59636_MOESM3_ESM.zip › supplementary_data/1_Ti-Zn-O/1_metastable/dft_opt_gen_O6Ti1Zn4_11_19.cif]

# generated using pymatgen
data_TiZn4O6
_symmetry_space_group_name_H-M   'P 1'
_cell_length_a   5.31653336
_cell_length_b   5.77954384
_cell_length_c   5.77678986
_cell_angle_alpha   119.94735653
_cell_angle_beta   89.93067189
_cell_angle_gamma   90.04601856
_symmetry_Int_Tables_number   1
_chemical_formula_structural   TiZn4O6
_chemical_formula_sum   'Ti1 Zn4 O6'
_cell_volume   153.80452525
_cell_formula_units_Z   1
loop_
 _symmetry_equiv_pos_site_id
 _symmetry_equiv_pos_as_xyz
  1  'x, y, z'
loop_
 _atom_site_type_symbol
 _atom_site_label
 _atom_site_symmetry_multiplicity
 _atom_site_fract_x
 _atom_site_fract_y
 _atom_site_fract_z
 _atom_site_occupancy
  Ti  Ti0  1  0.23104207  0.66956485  0.01992370  1
  Zn  Zn1  1  0.72626277  0.66558076  0.36151682  1
  Zn  Zn2  1  0.72639242  0.01554737  0.02459857  1
  Zn  Zn3  1  0.72672172  0.32872163  0.67457472  1
  Zn  Zn4  1  0.21699291  0.00314828  0.68654462  1
  O  O5  1  0.87233900  0.66978814  0.01981496  1
  O  O6  1  0.79721630  0.33650432  0.35310614  1
  O  O7  1  0.36389380  0.74701186  0.33987738  1
  O  O8  1  0.36401712  0.34984181  0.77748559  1
  O  O9  1  0.84698363  0.00311764  0.68645085  1
  O  O10  1  0.36411630  0.91209801  0.94232128  1
