# Supplementary material for: Exploration of crystal chemical space using text-guided generative artificial intelligence
Source: Nat Commun. 2025 May 12;16:4379. doi: 10.1038/s41467-025-59636-y (PMC12069578; doi:10.1038/s41467-025-59636-y)
Supplement: Supplementary file 3 — Supplementary Dataset 1 [file 41467_2025_59636_MOESM3_ESM.zip › supplementary_data/1_Ti-Zn-O/1_metastable/dft_opt_gen_O8Ti1Zn7_16_7.cif]

# generated using pymatgen
data_TiZn7O8
_symmetry_space_group_name_H-M   'P 1'
_cell_length_a   5.74061253
_cell_length_b   6.65896428
_cell_length_c   6.65175144
_cell_angle_alpha   120.03957251
_cell_angle_beta   73.11193639
_cell_angle_gamma   90.00688056
_symmetry_Int_Tables_number   1
_chemical_formula_structural   TiZn7O8
_chemical_formula_sum   'Ti1 Zn7 O8'
_cell_volume   207.36064115
_cell_formula_units_Z   1
loop_
 _symmetry_equiv_pos_site_id
 _symmetry_equiv_pos_as_xyz
  1  'x, y, z'
loop_
 _atom_site_type_symbol
 _atom_site_label
 _atom_site_symmetry_multiplicity
 _atom_site_fract_x
 _atom_site_fract_y
 _atom_site_fract_z
 _atom_site_occupancy
  Ti  Ti0  1  0.70769641  0.32812775  0.87176041  1
  Zn  Zn1  1  0.20983110  0.58320997  0.86816457  1
  Zn  Zn2  1  0.70285187  0.33458006  0.37709181  1
  Zn  Zn3  1  0.70283824  0.82708472  0.37704630  1
  Zn  Zn4  1  0.20982686  0.06966747  0.86827080  1
  Zn  Zn5  1  0.21729472  0.07689923  0.36916700  1
  Zn  Zn6  1  0.69980477  0.82704648  0.86962218  1
  Zn  Zn7  1  0.20399153  0.58373582  0.38294028  1
  O  O8  1  0.82369703  0.15663252  0.98945066  1
  O  O9  1  0.83219550  0.64050419  0.49631674  1
  O  O10  1  0.33162806  0.39066930  0.49857637  1
  O  O11  1  0.82194609  0.15460370  0.52468346  1
  O  O12  1  0.82360768  0.61742908  0.98955243  1
  O  O13  1  0.36376030  0.38524262  0.98580855  1
  O  O14  1  0.32578920  0.89251876  0.00047626  1
  O  O15  1  0.33153092  0.89253067  0.49863883  1
