# Supplementary material for: Exploration of crystal chemical space using text-guided generative artificial intelligence
Source: Nat Commun. 2025 May 12;16:4379. doi: 10.1038/s41467-025-59636-y (PMC12069578; doi:10.1038/s41467-025-59636-y)
Supplement: Supplementary file 3 — Supplementary Dataset 1 [file 41467_2025_59636_MOESM3_ESM.zip › supplementary_data/1_Ti-Zn-O/1_metastable/dft_opt_gen_O5Ti1Zn3_18_194.cif]

# generated using pymatgen
data_TiZn3O5
_symmetry_space_group_name_H-M   'P 1'
_cell_length_a   5.71205008
_cell_length_b   6.91317002
_cell_length_c   6.19321673
_cell_angle_alpha   106.16753888
_cell_angle_beta   91.91820179
_cell_angle_gamma   72.39425365
_symmetry_Int_Tables_number   1
_chemical_formula_structural   TiZn3O5
_chemical_formula_sum   'Ti2 Zn6 O10'
_cell_volume   223.54175711
_cell_formula_units_Z   2
loop_
 _symmetry_equiv_pos_site_id
 _symmetry_equiv_pos_as_xyz
  1  'x, y, z'
loop_
 _atom_site_type_symbol
 _atom_site_label
 _atom_site_symmetry_multiplicity
 _atom_site_fract_x
 _atom_site_fract_y
 _atom_site_fract_z
 _atom_site_occupancy
  Ti  Ti0  1  0.59539571  0.51755511  0.90567001  1
  Ti  Ti1  1  0.59539571  0.01755511  0.90567001  1
  Zn  Zn2  1  0.48250278  0.67945881  0.43991915  1
  Zn  Zn3  1  0.06950674  0.10059685  0.71106078  1
  Zn  Zn4  1  0.06950674  0.60059686  0.71106078  1
  Zn  Zn5  1  0.10269096  0.95360928  0.15794225  1
  Zn  Zn6  1  0.48250278  0.17945880  0.43991915  1
  Zn  Zn7  1  0.10269096  0.45360929  0.15794225  1
  O  O8  1  0.29410195  0.97593989  0.43762112  1
  O  O9  1  0.89880647  0.89827825  0.73130930  1
  O  O10  1  0.72969206  0.55315797  0.18267784  1
  O  O11  1  0.23007923  0.63661100  0.01675925  1
  O  O12  1  0.72969206  0.05315797  0.18267784  1
  O  O13  1  0.53201655  0.75209878  0.78021851  1
  O  O14  1  0.29410195  0.47593989  0.43762113  1
  O  O15  1  0.23007923  0.13661101  0.01675926  1
  O  O16  1  0.53201655  0.25209878  0.78021850  1
  O  O17  1  0.89880648  0.39827825  0.73130932  1
