# Supplementary material for: Exploration of crystal chemical space using text-guided generative artificial intelligence
Source: Nat Commun. 2025 May 12;16:4379. doi: 10.1038/s41467-025-59636-y (PMC12069578; doi:10.1038/s41467-025-59636-y)
Supplement: Supplementary file 3 — Supplementary Dataset 1 [file 41467_2025_59636_MOESM3_ESM.zip › supplementary_data/1_Ti-Zn-O/1_metastable/dft_opt_gen_O4Ti1Zn2_28_122.cif]

# generated using pymatgen
data_TiZn2O4
_symmetry_space_group_name_H-M   'P 1'
_cell_length_a   6.04141335
_cell_length_b   6.04855704
_cell_length_c   8.63163255
_cell_angle_alpha   90.39812246
_cell_angle_beta   89.93392556
_cell_angle_gamma   90.24882497
_symmetry_Int_Tables_number   1
_chemical_formula_structural   TiZn2O4
_chemical_formula_sum   'Ti4 Zn8 O16'
_cell_volume   315.40488985
_cell_formula_units_Z   4
loop_
 _symmetry_equiv_pos_site_id
 _symmetry_equiv_pos_as_xyz
  1  'x, y, z'
loop_
 _atom_site_type_symbol
 _atom_site_label
 _atom_site_symmetry_multiplicity
 _atom_site_fract_x
 _atom_site_fract_y
 _atom_site_fract_z
 _atom_site_occupancy
  Ti  Ti0  1  0.90901209  0.10249291  0.34034007  1
  Ti  Ti1  1  0.16294706  0.36857769  0.09398711  1
  Ti  Ti2  1  0.42188021  0.11007195  0.83269622  1
  Ti  Ti3  1  0.42125078  0.61354926  0.82872446  1
  Zn  Zn4  1  0.42805064  0.35491801  0.46152756  1
  Zn  Zn5  1  0.66954366  0.86020394  0.57826126  1
  Zn  Zn6  1  0.91729892  0.61231705  0.34272144  1
  Zn  Zn7  1  0.40905593  0.86962969  0.20253045  1
  Zn  Zn8  1  0.92499840  0.86286430  0.96668946  1
  Zn  Zn9  1  0.16770757  0.86144836  0.57770788  1
  Zn  Zn10  1  0.91800640  0.37444338  0.70198354  1
  Zn  Zn11  1  0.66673201  0.36932536  0.09099218  1
  O  O12  1  0.40589906  0.13617778  0.06250198  1
  O  O13  1  0.91699458  0.64162866  0.57929920  1
  O  O14  1  0.20275575  0.86301312  0.83660444  1
  O  O15  1  0.69617206  0.35253100  0.32741826  1
  O  O16  1  0.16824189  0.35157956  0.31351736  1
  O  O17  1  0.63782122  0.36385684  0.83635554  1
  O  O18  1  0.14490294  0.88038123  0.33412018  1
  O  O19  1  0.42148784  0.09801404  0.60913429  1
  O  O20  1  0.93712662  0.13446723  0.09514249  1
  O  O21  1  0.63718618  0.86308359  0.84566733  1
  O  O22  1  0.92085580  0.11633933  0.56083764  1
  O  O23  1  0.68428061  0.88417306  0.32733703  1
  O  O24  1  0.41790410  0.61503647  0.60917976  1
  O  O25  1  0.93670782  0.58602467  0.08329120  1
  O  O26  1  0.40371152  0.59499463  0.06672313  1
  O  O27  1  0.19531759  0.36153173  0.84468868  1
