# Supplementary material for: Exploration of crystal chemical space using text-guided generative artificial intelligence
Source: Nat Commun. 2025 May 12;16:4379. doi: 10.1038/s41467-025-59636-y (PMC12069578; doi:10.1038/s41467-025-59636-y)
Supplement: Supplementary file 3 — Supplementary Dataset 1 [file 41467_2025_59636_MOESM3_ESM.zip › supplementary_data/1_Ti-Zn-O/1_metastable/dft_opt_gen_Ti3Zn1_4_11.cif]

# generated using pymatgen
data_Ti3Zn
_symmetry_space_group_name_H-M   'P 1'
_cell_length_a   2.87775220
_cell_length_b   2.87356401
_cell_length_c   8.00846832
_cell_angle_alpha   90.12010320
_cell_angle_beta   90.00241278
_cell_angle_gamma   89.91161965
_symmetry_Int_Tables_number   1
_chemical_formula_structural   Ti3Zn
_chemical_formula_sum   'Ti3 Zn1'
_cell_volume   66.22504488
_cell_formula_units_Z   1
loop_
 _symmetry_equiv_pos_site_id
 _symmetry_equiv_pos_as_xyz
  1  'x, y, z'
loop_
 _atom_site_type_symbol
 _atom_site_label
 _atom_site_symmetry_multiplicity
 _atom_site_fract_x
 _atom_site_fract_y
 _atom_site_fract_z
 _atom_site_occupancy
  Ti  Ti0  1  0.08350705  0.16369059  0.90854343  1
  Ti  Ti1  1  0.58356202  0.66383756  0.65435490  1
  Ti  Ti2  1  0.08358021  0.16343829  0.40081189  1
  Zn  Zn3  1  0.58355860  0.66348704  0.15491261  1
