# Supplementary material for: Exploration of crystal chemical space using text-guided generative artificial intelligence
Source: Nat Commun. 2025 May 12;16:4379. doi: 10.1038/s41467-025-59636-y (PMC12069578; doi:10.1038/s41467-025-59636-y)
Supplement: Supplementary file 3 — Supplementary Dataset 1 [file 41467_2025_59636_MOESM3_ESM.zip › supplementary_data/1_Ti-Zn-O/1_metastable/dft_opt_gen_O3Ti2_10_15.cif]

# generated using pymatgen
data_Ti2O3
_symmetry_space_group_name_H-M   'P 1'
_cell_length_a   5.15314018
_cell_length_b   5.15283911
_cell_length_c   5.65799063
_cell_angle_alpha   62.91018382
_cell_angle_beta   62.92033561
_cell_angle_gamma   60.00543845
_symmetry_Int_Tables_number   1
_chemical_formula_structural   Ti2O3
_chemical_formula_sum   'Ti4 O6'
_cell_volume   110.68221498
_cell_formula_units_Z   2
loop_
 _symmetry_equiv_pos_site_id
 _symmetry_equiv_pos_as_xyz
  1  'x, y, z'
loop_
 _atom_site_type_symbol
 _atom_site_label
 _atom_site_symmetry_multiplicity
 _atom_site_fract_x
 _atom_site_fract_y
 _atom_site_fract_z
 _atom_site_occupancy
  Ti  Ti0  1  0.98834662  0.45275637  0.05370142  1
  Ti  Ti1  1  0.48827984  0.95283960  0.55351802  1
  Ti  Ti2  1  0.67105265  0.13573489  0.00488393  1
  Ti  Ti3  1  0.30495804  0.76994518  0.10271327  1
  O  O4  1  0.58685034  0.72547214  0.28748008  1
  O  O5  1  0.09331706  0.85417317  0.82000361  1
  O  O6  1  0.71533037  0.55802521  0.82013684  1
  O  O7  1  0.88311447  0.05128478  0.28765324  1
  O  O8  1  0.26070328  0.34758543  0.28765179  1
  O  O9  1  0.38931537  0.17999838  0.81997979  1
