# Supplementary material for: Exploration of crystal chemical space using text-guided generative artificial intelligence
Source: Nat Commun. 2025 May 12;16:4379. doi: 10.1038/s41467-025-59636-y (PMC12069578; doi:10.1038/s41467-025-59636-y)
Supplement: Supplementary file 3 — Supplementary Dataset 1 [file 41467_2025_59636_MOESM3_ESM.zip › supplementary_data/1_Ti-Zn-O/1_metastable/dft_opt_gen_Ti8Zn5_13_48.cif]

# generated using pymatgen
data_Ti8Zn5
_symmetry_space_group_name_H-M   'P 1'
_cell_length_a   4.18234399
_cell_length_b   7.21741420
_cell_length_c   7.62068047
_cell_angle_alpha   78.36242581
_cell_angle_beta   74.07936660
_cell_angle_gamma   73.16182766
_symmetry_Int_Tables_number   1
_chemical_formula_structural   Ti8Zn5
_chemical_formula_sum   'Ti8 Zn5'
_cell_volume   209.85171192
_cell_formula_units_Z   1
loop_
 _symmetry_equiv_pos_site_id
 _symmetry_equiv_pos_as_xyz
  1  'x, y, z'
loop_
 _atom_site_type_symbol
 _atom_site_label
 _atom_site_symmetry_multiplicity
 _atom_site_fract_x
 _atom_site_fract_y
 _atom_site_fract_z
 _atom_site_occupancy
  Ti  Ti0  1  0.97603368  0.42939072  0.31891255  1
  Ti  Ti1  1  0.90719266  0.88034021  0.00566391  1
  Ti  Ti2  1  0.21137018  0.04054816  0.23635258  1
  Ti  Ti3  1  0.59792657  0.73156045  0.77264228  1
  Ti  Ti4  1  0.14266040  0.49134856  0.92292039  1
  Ti  Ti5  1  0.52078353  0.18887880  0.46940786  1
  Ti  Ti6  1  0.28795928  0.58075369  0.54296564  1
  Ti  Ti7  1  0.83065721  0.33988668  0.69913698  1
  Zn  Zn8  1  0.37012599  0.10687727  0.85387198  1
  Zn  Zn9  1  0.05921575  0.96028745  0.62118835  1
  Zn  Zn10  1  0.45008532  0.64897910  0.15100607  1
  Zn  Zn11  1  0.74867861  0.81368102  0.38804962  1
  Zn  Zn12  1  0.66841819  0.27210920  0.09092920  1
