# Supplementary material for: Exploration of crystal chemical space using text-guided generative artificial intelligence
Source: Nat Commun. 2025 May 12;16:4379. doi: 10.1038/s41467-025-59636-y (PMC12069578; doi:10.1038/s41467-025-59636-y)
Supplement: Supplementary file 3 — Supplementary Dataset 1 [file 41467_2025_59636_MOESM3_ESM.zip › supplementary_data/1_Ti-Zn-O/1_metastable/dft_opt_gen_Ti8Zn1_9_1.cif]

# generated using pymatgen
data_Ti8Zn
_symmetry_space_group_name_H-M   'P 1'
_cell_length_a   3.98335872
_cell_length_b   6.50339459
_cell_length_c   6.51050321
_cell_angle_alpha   84.71350867
_cell_angle_beta   72.06690772
_cell_angle_gamma   72.04929620
_symmetry_Int_Tables_number   1
_chemical_formula_structural   Ti8Zn
_chemical_formula_sum   'Ti8 Zn1'
_cell_volume   152.65126244
_cell_formula_units_Z   1
loop_
 _symmetry_equiv_pos_site_id
 _symmetry_equiv_pos_as_xyz
  1  'x, y, z'
loop_
 _atom_site_type_symbol
 _atom_site_label
 _atom_site_symmetry_multiplicity
 _atom_site_fract_x
 _atom_site_fract_y
 _atom_site_fract_z
 _atom_site_occupancy
  Ti  Ti0  1  0.19687597  0.58567390  0.11067115  1
  Ti  Ti1  1  0.19214291  0.25708254  0.44645318  1
  Ti  Ti2  1  0.19655064  0.91989595  0.77666496  1
  Ti  Ti3  1  0.86089165  0.25561482  0.11130675  1
  Ti  Ti4  1  0.86040161  0.92066510  0.44699572  1
  Ti  Ti5  1  0.86548447  0.58479948  0.77529736  1
  Ti  Ti6  1  0.52856782  0.58618528  0.44620187  1
  Ti  Ti7  1  0.52974553  0.25418047  0.77564805  1
  Zn  Zn8  1  0.52850404  0.92060893  0.11182659  1
