# Supplementary material for: Exploration of crystal chemical space using text-guided generative artificial intelligence
Source: Nat Commun. 2025 May 12;16:4379. doi: 10.1038/s41467-025-59636-y (PMC12069578; doi:10.1038/s41467-025-59636-y)
Supplement: Supplementary file 3 — Supplementary Dataset 1 [file 41467_2025_59636_MOESM3_ESM.zip › supplementary_data/1_Ti-Zn-O/1_metastable/dft_opt_gen_Ti5Zn3_8_30.cif]

# generated using pymatgen
data_Ti5Zn3
_symmetry_space_group_name_H-M   'P 1'
_cell_length_a   3.03493942
_cell_length_b   7.27693080
_cell_length_c   6.49143358
_cell_angle_alpha   116.50570160
_cell_angle_beta   90.00099456
_cell_angle_gamma   90.00001651
_symmetry_Int_Tables_number   1
_chemical_formula_structural   Ti5Zn3
_chemical_formula_sum   'Ti5 Zn3'
_cell_volume   128.29464312
_cell_formula_units_Z   1
loop_
 _symmetry_equiv_pos_site_id
 _symmetry_equiv_pos_as_xyz
  1  'x, y, z'
loop_
 _atom_site_type_symbol
 _atom_site_label
 _atom_site_symmetry_multiplicity
 _atom_site_fract_x
 _atom_site_fract_y
 _atom_site_fract_z
 _atom_site_occupancy
  Ti  Ti0  1  0.90961941  0.24539343  0.39121733  1
  Ti  Ti1  1  0.40962222  0.49556819  0.26105590  1
  Ti  Ti2  1  0.90961932  0.74554538  0.64145761  1
  Ti  Ti3  1  0.90962239  0.24627914  0.88124310  1
  Ti  Ti4  1  0.90962103  0.74638633  0.13163911  1
  Zn  Zn5  1  0.40962248  0.98182659  0.50491251  1
  Zn  Zn6  1  0.40962178  0.01032431  0.01802654  1
  Zn  Zn7  1  0.40962256  0.49586694  0.76139773  1
