# Supplementary material for: Exploration of crystal chemical space using text-guided generative artificial intelligence
Source: Nat Commun. 2025 May 12;16:4379. doi: 10.1038/s41467-025-59636-y (PMC12069578; doi:10.1038/s41467-025-59636-y)
Supplement: Supplementary file 3 — Supplementary Dataset 1 [file 41467_2025_59636_MOESM3_ESM.zip › supplementary_data/1_Ti-Zn-O/1_metastable/dft_opt_gen_Ti7Zn5_12_61.cif]

# generated using pymatgen
data_Ti7Zn5
_symmetry_space_group_name_H-M   'P 1'
_cell_length_a   4.47246294
_cell_length_b   6.37565404
_cell_length_c   7.76424785
_cell_angle_alpha   114.23479588
_cell_angle_beta   106.70037777
_cell_angle_gamma   90.00121361
_symmetry_Int_Tables_number   1
_chemical_formula_structural   Ti7Zn5
_chemical_formula_sum   'Ti7 Zn5'
_cell_volume   191.59746808
_cell_formula_units_Z   1
loop_
 _symmetry_equiv_pos_site_id
 _symmetry_equiv_pos_as_xyz
  1  'x, y, z'
loop_
 _atom_site_type_symbol
 _atom_site_label
 _atom_site_symmetry_multiplicity
 _atom_site_fract_x
 _atom_site_fract_y
 _atom_site_fract_z
 _atom_site_occupancy
  Ti  Ti0  1  0.96317458  0.21854445  0.77360628  1
  Ti  Ti1  1  0.46314593  0.96224926  0.77355325  1
  Ti  Ti2  1  0.79429392  0.30182741  0.43608552  1
  Ti  Ti3  1  0.13181853  0.13528148  0.11088381  1
  Ti  Ti4  1  0.13179374  0.63927466  0.11087899  1
  Ti  Ti5  1  0.46314783  0.47495936  0.77354690  1
  Ti  Ti6  1  0.79433347  0.79791636  0.43613207  1
  Zn  Zn7  1  0.30317219  0.05881473  0.45399367  1
  Zn  Zn8  1  0.29519318  0.55076958  0.43793869  1
  Zn  Zn9  1  0.63095059  0.88636428  0.10907923  1
  Zn  Zn10  1  0.96316128  0.71858299  0.77352201  1
  Zn  Zn11  1  0.62298228  0.37831624  0.09304375  1
