# Supplementary material for: Exploration of crystal chemical space using text-guided generative artificial intelligence
Source: Nat Commun. 2025 May 12;16:4379. doi: 10.1038/s41467-025-59636-y (PMC12069578; doi:10.1038/s41467-025-59636-y)
Supplement: Supplementary file 3 — Supplementary Dataset 1 [file 41467_2025_59636_MOESM3_ESM.zip › supplementary_data/1_Ti-Zn-O/1_metastable/dft_opt_gen_Ti7Zn3_10_77.cif]

# generated using pymatgen
data_Ti7Zn3
_symmetry_space_group_name_H-M   'P 1'
_cell_length_a   2.98097498
_cell_length_b   6.79407957
_cell_length_c   9.24273410
_cell_angle_alpha   94.39450936
_cell_angle_beta   80.69045988
_cell_angle_gamma   63.98940883
_symmetry_Int_Tables_number   1
_chemical_formula_structural   Ti7Zn3
_chemical_formula_sum   'Ti7 Zn3'
_cell_volume   163.70268776
_cell_formula_units_Z   1
loop_
 _symmetry_equiv_pos_site_id
 _symmetry_equiv_pos_as_xyz
  1  'x, y, z'
loop_
 _atom_site_type_symbol
 _atom_site_label
 _atom_site_symmetry_multiplicity
 _atom_site_fract_x
 _atom_site_fract_y
 _atom_site_fract_z
 _atom_site_occupancy
  Ti  Ti0  1  0.37568254  0.23374459  0.83113456  1
  Ti  Ti1  1  0.09801707  0.31727252  0.21743297  1
  Ti  Ti2  1  0.28950542  0.92421589  0.62575311  1
  Ti  Ti3  1  0.79128710  0.42322106  0.61978130  1
  Ti  Ti4  1  0.89687311  0.71686406  0.82393699  1
  Ti  Ti5  1  0.58659527  0.82922323  0.21929611  1
  Ti  Ti6  1  0.19964011  0.62086944  0.40837961  1
  Zn  Zn7  1  0.69337729  0.12214951  0.41920867  1
  Zn  Zn8  1  0.47771959  0.53132319  0.03199161  1
  Zn  Zn9  1  0.99903592  0.01774262  0.01706095  1
