# Supplementary material for: Exploration of crystal chemical space using text-guided generative artificial intelligence
Source: Nat Commun. 2025 May 12;16:4379. doi: 10.1038/s41467-025-59636-y (PMC12069578; doi:10.1038/s41467-025-59636-y)
Supplement: Supplementary file 3 — Supplementary Dataset 1 [file 41467_2025_59636_MOESM3_ESM.zip › supplementary_data/1_Ti-Zn-O/1_metastable/dft_opt_gen_O1Ti1Zn1_6_25.cif]

# generated using pymatgen
data_TiZnO
_symmetry_space_group_name_H-M   'P 1'
_cell_length_a   2.85561048
_cell_length_b   2.85525535
_cell_length_c   8.91867762
_cell_angle_alpha   90.02085902
_cell_angle_beta   90.01919700
_cell_angle_gamma   89.99879361
_symmetry_Int_Tables_number   1
_chemical_formula_structural   TiZnO
_chemical_formula_sum   'Ti2 Zn2 O2'
_cell_volume   72.71840336
_cell_formula_units_Z   2
loop_
 _symmetry_equiv_pos_site_id
 _symmetry_equiv_pos_as_xyz
  1  'x, y, z'
loop_
 _atom_site_type_symbol
 _atom_site_label
 _atom_site_symmetry_multiplicity
 _atom_site_fract_x
 _atom_site_fract_y
 _atom_site_fract_z
 _atom_site_occupancy
  Ti  Ti0  1  0.70514649  0.30602150  0.45032771  1
  Ti  Ti1  1  0.20553352  0.80644067  0.76030186  1
  Zn  Zn2  1  0.20549520  0.80641183  0.21603242  1
  Zn  Zn3  1  0.70563411  0.30649852  0.99467219  1
  O  O4  1  0.70546063  0.30637012  0.69754734  1
  O  O5  1  0.20517904  0.80605506  0.51311172  1
