# Supplementary material for: Exploration of crystal chemical space using text-guided generative artificial intelligence
Source: Nat Commun. 2025 May 12;16:4379. doi: 10.1038/s41467-025-59636-y (PMC12069578; doi:10.1038/s41467-025-59636-y)
Supplement: Supplementary file 3 — Supplementary Dataset 1 [file 41467_2025_59636_MOESM3_ESM.zip › supplementary_data/1_Ti-Zn-O/1_metastable/dft_opt_gen_Ti6Zn1_7_2.cif]

# generated using pymatgen
data_Ti6Zn
_symmetry_space_group_name_H-M   'P 1'
_cell_length_a   3.93440787
_cell_length_b   5.07347106
_cell_length_c   6.43516530
_cell_angle_alpha   82.82578353
_cell_angle_beta   89.93941110
_cell_angle_gamma   67.15379652
_symmetry_Int_Tables_number   1
_chemical_formula_structural   Ti6Zn
_chemical_formula_sum   'Ti6 Zn1'
_cell_volume   117.29101598
_cell_formula_units_Z   1
loop_
 _symmetry_equiv_pos_site_id
 _symmetry_equiv_pos_as_xyz
  1  'x, y, z'
loop_
 _atom_site_type_symbol
 _atom_site_label
 _atom_site_symmetry_multiplicity
 _atom_site_fract_x
 _atom_site_fract_y
 _atom_site_fract_z
 _atom_site_occupancy
  Ti  Ti0  1  0.48606112  0.36119705  0.83157635  1
  Ti  Ti1  1  0.32828358  0.67672683  0.40472163  1
  Ti  Ti2  1  0.19654971  0.94068627  0.97010460  1
  Ti  Ti3  1  0.90668622  0.52049855  0.11687757  1
  Ti  Ti4  1  0.03858447  0.25659545  0.54320539  1
  Ti  Ti5  1  0.61821230  0.09676356  0.25830856  1
  Zn  Zn6  1  0.76233142  0.80882851  0.68742118  1
