# Supplementary material for: Exploration of crystal chemical space using text-guided generative artificial intelligence
Source: Nat Commun. 2025 May 12;16:4379. doi: 10.1038/s41467-025-59636-y (PMC12069578; doi:10.1038/s41467-025-59636-y)
Supplement: Supplementary file 3 — Supplementary Dataset 1 [file 41467_2025_59636_MOESM3_ESM.zip › supplementary_data/1_Ti-Zn-O/1_metastable/dft_opt_gen_O5Ti2Zn1_16_30.cif]

# generated using pymatgen
data_Ti2ZnO5
_symmetry_space_group_name_H-M   'P 1'
_cell_length_a   5.06454282
_cell_length_b   6.46951376
_cell_length_c   6.41642011
_cell_angle_alpha   103.74370195
_cell_angle_beta   101.24245888
_cell_angle_gamma   100.23033864
_symmetry_Int_Tables_number   1
_chemical_formula_structural   Ti2ZnO5
_chemical_formula_sum   'Ti4 Zn2 O10'
_cell_volume   194.68580002
_cell_formula_units_Z   2
loop_
 _symmetry_equiv_pos_site_id
 _symmetry_equiv_pos_as_xyz
  1  'x, y, z'
loop_
 _atom_site_type_symbol
 _atom_site_label
 _atom_site_symmetry_multiplicity
 _atom_site_fract_x
 _atom_site_fract_y
 _atom_site_fract_z
 _atom_site_occupancy
  Ti  Ti0  1  0.62875503  0.06569434  0.23272352  1
  Ti  Ti1  1  0.84751015  0.13351859  0.74471435  1
  Ti  Ti2  1  0.41736818  0.54906088  0.10735120  1
  Ti  Ti3  1  0.13335281  0.85531512  0.43205510  1
  Zn  Zn4  1  0.33958087  0.38018395  0.53791874  1
  Zn  Zn5  1  0.91075377  0.71594913  0.90392119  1
  O  O6  1  0.54072397  0.52606991  0.84647999  1
  O  O7  1  0.27582368  0.84190664  0.13735930  1
  O  O8  1  0.25093597  0.60912584  0.40528436  1
  O  O9  1  0.49786344  0.08522683  0.54678199  1
  O  O10  1  0.02413720  0.89190590  0.70349046  1
  O  O11  1  0.04905233  0.40810152  0.90761395  1
  O  O12  1  0.50273569  0.32090025  0.23085334  1
  O  O13  1  0.97885235  0.16416031  0.46200022  1
  O  O14  1  0.76182982  0.76543924  0.25091533  1
  O  O15  1  0.73183867  0.03340612  0.97294813  1
