# Supplementary material for: Exploration of crystal chemical space using text-guided generative artificial intelligence
Source: Nat Commun. 2025 May 12;16:4379. doi: 10.1038/s41467-025-59636-y (PMC12069578; doi:10.1038/s41467-025-59636-y)
Supplement: Supplementary file 3 — Supplementary Dataset 1 [file 41467_2025_59636_MOESM3_ESM.zip › supplementary_data/1_Ti-Zn-O/1_metastable/dft_opt_gen_Ti5Zn2_7_101.cif]

# generated using pymatgen
data_Ti5Zn2
_symmetry_space_group_name_H-M   'P 1'
_cell_length_a   3.00239952
_cell_length_b   3.00245038
_cell_length_c   12.95858824
_cell_angle_alpha   96.61457480
_cell_angle_beta   96.61438862
_cell_angle_gamma   90.36308014
_symmetry_Int_Tables_number   1
_chemical_formula_structural   Ti5Zn2
_chemical_formula_sum   'Ti5 Zn2'
_cell_volume   115.24320835
_cell_formula_units_Z   1
loop_
 _symmetry_equiv_pos_site_id
 _symmetry_equiv_pos_as_xyz
  1  'x, y, z'
loop_
 _atom_site_type_symbol
 _atom_site_label
 _atom_site_symmetry_multiplicity
 _atom_site_fract_x
 _atom_site_fract_y
 _atom_site_fract_z
 _atom_site_occupancy
  Ti  Ti0  1  0.19846339  0.67104664  0.58034740  1
  Ti  Ti1  1  0.77236979  0.24493584  0.72807219  1
  Ti  Ti2  1  0.48513705  0.95768452  0.15392239  1
  Ti  Ti3  1  0.91226404  0.38488793  0.00773069  1
  Ti  Ti4  1  0.62475071  0.09733716  0.43314553  1
  Zn  Zn5  1  0.05539032  0.52798581  0.29461784  1
  Zn  Zn6  1  0.34189069  0.81451887  0.86693875  1
