# Supplementary material for: Exploration of crystal chemical space using text-guided generative artificial intelligence
Source: Nat Commun. 2025 May 12;16:4379. doi: 10.1038/s41467-025-59636-y (PMC12069578; doi:10.1038/s41467-025-59636-y)
Supplement: Supplementary file 3 — Supplementary Dataset 1 [file 41467_2025_59636_MOESM3_ESM.zip › supplementary_data/1_Ti-Zn-O/1_metastable/dft_opt_gen_Ti3Zn4_14_82.cif]

# generated using pymatgen
data_Ti3Zn4
_symmetry_space_group_name_H-M   'P 1'
_cell_length_a   4.40196861
_cell_length_b   7.06238400
_cell_length_c   7.71207337
_cell_angle_alpha   79.12391349
_cell_angle_beta   73.37571576
_cell_angle_gamma   71.84778608
_symmetry_Int_Tables_number   1
_chemical_formula_structural   Ti3Zn4
_chemical_formula_sum   'Ti6 Zn8'
_cell_volume   216.99229651
_cell_formula_units_Z   2
loop_
 _symmetry_equiv_pos_site_id
 _symmetry_equiv_pos_as_xyz
  1  'x, y, z'
loop_
 _atom_site_type_symbol
 _atom_site_label
 _atom_site_symmetry_multiplicity
 _atom_site_fract_x
 _atom_site_fract_y
 _atom_site_fract_z
 _atom_site_occupancy
  Ti  Ti0  1  0.08623842  0.70060988  0.78581988  1
  Ti  Ti1  1  0.79922170  0.13278178  0.92740469  1
  Ti  Ti2  1  0.94569591  0.41388136  0.35329300  1
  Ti  Ti3  1  0.37334387  0.27165137  0.64086764  1
  Ti  Ti4  1  0.23279116  0.98175320  0.21155661  1
  Ti  Ti5  1  0.65850421  0.84285381  0.49832551  1
  Zn  Zn6  1  0.58633188  0.20444882  0.28203595  1
  Zn  Zn7  1  0.30431774  0.62675085  0.42310449  1
  Zn  Zn8  1  0.72765529  0.48771259  0.71593283  1
  Zn  Zn9  1  0.87654160  0.76603614  0.13991960  1
  Zn  Zn10  1  0.44564236  0.91010545  0.85696851  1
  Zn  Zn11  1  0.01594192  0.05722536  0.56958366  1
  Zn  Zn12  1  0.15545201  0.34848123  0.99910788  1
  Zn  Zn13  1  0.51600864  0.55720586  0.06950470  1
