# Supplementary material for: Exploration of crystal chemical space using text-guided generative artificial intelligence
Source: Nat Commun. 2025 May 12;16:4379. doi: 10.1038/s41467-025-59636-y (PMC12069578; doi:10.1038/s41467-025-59636-y)
Supplement: Supplementary file 3 — Supplementary Dataset 1 [file 41467_2025_59636_MOESM3_ESM.zip › supplementary_data/1_Ti-Zn-O/0_stable/dft_opt_gen_Ti3Zn2_5_58.cif]

# generated using pymatgen
data_Ti3Zn2
_symmetry_space_group_name_H-M   'P 1'
_cell_length_a   2.97690793
_cell_length_b   2.97740220
_cell_length_c   9.24039702
_cell_angle_alpha   99.23184117
_cell_angle_beta   99.23192481
_cell_angle_gamma   89.75132259
_symmetry_Int_Tables_number   1
_chemical_formula_structural   Ti3Zn2
_chemical_formula_sum   'Ti3 Zn2'
_cell_volume   79.77458655
_cell_formula_units_Z   1
loop_
 _symmetry_equiv_pos_site_id
 _symmetry_equiv_pos_as_xyz
  1  'x, y, z'
loop_
 _atom_site_type_symbol
 _atom_site_label
 _atom_site_symmetry_multiplicity
 _atom_site_fract_x
 _atom_site_fract_y
 _atom_site_fract_z
 _atom_site_occupancy
  Ti  Ti0  1  0.24710986  0.52594106  0.77680205  1
  Ti  Ti1  1  0.64452627  0.92332973  0.57120777  1
  Ti  Ti2  1  0.44594931  0.72467994  0.17417829  1
  Zn  Zn3  1  0.84746679  0.12617002  0.97773761  1
  Zn  Zn4  1  0.04443674  0.32310899  0.37062450  1
