# Supplementary material for: Exploration of crystal chemical space using text-guided generative artificial intelligence
Source: Nat Commun. 2025 May 12;16:4379. doi: 10.1038/s41467-025-59636-y (PMC12069578; doi:10.1038/s41467-025-59636-y)
Supplement: Supplementary file 3 — Supplementary Dataset 1 [file 41467_2025_59636_MOESM3_ESM.zip › supplementary_data/0_TiO2/1_metastable/dft_opt_gen_O2Ti1_36_474.cif]

# generated using pymatgen
data_TiO2
_symmetry_space_group_name_H-M   'P 1'
_cell_length_a   5.03384475
_cell_length_b   7.19890807
_cell_length_c   11.61103100
_cell_angle_alpha   79.80738847
_cell_angle_beta   89.56755991
_cell_angle_gamma   81.70728589
_symmetry_Int_Tables_number   1
_chemical_formula_structural   TiO2
_chemical_formula_sum   'Ti12 O24'
_cell_volume   409.72259382
_cell_formula_units_Z   12
loop_
 _symmetry_equiv_pos_site_id
 _symmetry_equiv_pos_as_xyz
  1  'x, y, z'
loop_
 _atom_site_type_symbol
 _atom_site_label
 _atom_site_symmetry_multiplicity
 _atom_site_fract_x
 _atom_site_fract_y
 _atom_site_fract_z
 _atom_site_occupancy
  Ti  Ti0  1  0.16368963  0.13189005  0.92663024  1
  Ti  Ti1  1  0.56725283  0.45163012  0.27234231  1
  Ti  Ti2  1  0.71051948  0.83828491  0.31820076  1
  Ti  Ti3  1  0.16304146  0.06615624  0.67874929  1
  Ti  Ti4  1  0.03840643  0.71609271  0.09082935  1
  Ti  Ti5  1  0.59947634  0.42580419  0.01252458  1
  Ti  Ti6  1  0.69343571  0.81307082  0.83062513  1
  Ti  Ti7  1  0.64018834  0.13917083  0.52897870  1
  Ti  Ti8  1  0.24028967  0.79068675  0.47101989  1
  Ti  Ti9  1  0.57256411  0.43505656  0.76013370  1
  Ti  Ti10  1  0.04255667  0.47948494  0.60698934  1
  Ti  Ti11  1  0.16242221  0.14002465  0.19700978  1
  O  O12  1  0.38765198  0.59693614  0.10777726  1
  O  O13  1  0.28190712  0.31358040  0.27083370  1
  O  O14  1  0.50025182  0.98762037  0.20650202  1
  O  O15  1  0.77649474  0.28875328  0.89776286  1
  O  O16  1  0.29493584  0.26263135  0.55327171  1
  O  O17  1  0.84050946  0.59981526  0.71887389  1
  O  O18  1  0.02605992  0.95908204  0.31949237  1
  O  O19  1  0.94734182  0.64245588  0.47007996  1
  O  O20  1  0.79429567  0.31856671  0.15063216  1
  O  O21  1  0.44236885  0.65296330  0.35866178  1
  O  O22  1  0.98908434  0.95846807  0.81554346  1
  O  O23  1  0.29704703  0.27352043  0.02767317  1
  O  O24  1  0.51339235  0.94895673  0.68554472  1
  O  O25  1  0.80262699  0.27898692  0.64426746  1
  O  O26  1  0.86080456  0.63802011  0.97544642  1
  O  O27  1  0.03809922  0.97740699  0.06733445  1
  O  O28  1  0.44604748  0.59768583  0.86058165  1
  O  O29  1  0.34937593  0.60612648  0.61037857  1
  O  O30  1  0.73717973  0.29141877  0.39922690  1
  O  O31  1  0.85546925  0.64710547  0.22538554  1
  O  O32  1  0.47032354  0.95693177  0.91412165  1
  O  O33  1  0.00971804  0.96653569  0.56205314  1
  O  O34  1  0.52433804  0.94482107  0.44954529  1
  O  O35  1  0.26011327  0.28202664  0.77272159  1
