# Supplementary material for: Exploration of crystal chemical space using text-guided generative artificial intelligence
Source: Nat Commun. 2025 May 12;16:4379. doi: 10.1038/s41467-025-59636-y (PMC12069578; doi:10.1038/s41467-025-59636-y)
Supplement: Supplementary file 3 — Supplementary Dataset 1 [file 41467_2025_59636_MOESM3_ESM.zip › supplementary_data/0_TiO2/1_metastable/dft_opt_gen_O2Ti1_30_394.cif]

# generated using pymatgen
data_TiO2
_symmetry_space_group_name_H-M   'P 1'
_cell_length_a   4.66488800
_cell_length_b   5.93285494
_cell_length_c   12.02224835
_cell_angle_alpha   96.60184801
_cell_angle_beta   90.00200199
_cell_angle_gamma   90.00327074
_symmetry_Int_Tables_number   1
_chemical_formula_structural   TiO2
_chemical_formula_sum   'Ti10 O20'
_cell_volume   330.52268580
_cell_formula_units_Z   10
loop_
 _symmetry_equiv_pos_site_id
 _symmetry_equiv_pos_as_xyz
  1  'x, y, z'
loop_
 _atom_site_type_symbol
 _atom_site_label
 _atom_site_symmetry_multiplicity
 _atom_site_fract_x
 _atom_site_fract_y
 _atom_site_fract_z
 _atom_site_occupancy
  Ti  Ti0  1  0.97655197  0.12292765  0.53422930  1
  Ti  Ti1  1  0.93911297  0.78818281  0.31148755  1
  Ti  Ti2  1  0.43902411  0.33736442  0.36059021  1
  Ti  Ti3  1  0.46080331  0.92081712  0.73450998  1
  Ti  Ti4  1  0.47661786  0.00255756  0.13785226  1
  Ti  Ti5  1  0.97508047  0.71419749  0.92927577  1
  Ti  Ti6  1  0.46002769  0.50328927  0.12144857  1
  Ti  Ti7  1  0.47505713  0.41135555  0.74280321  1
  Ti  Ti8  1  0.95993050  0.62219148  0.55063586  1
  Ti  Ti9  1  0.96084228  0.20474134  0.93757822  1
  O  O10  1  0.76328917  0.44494551  0.85871100  1
  O  O11  1  0.16617553  0.88660164  0.61799964  1
  O  O12  1  0.17066617  0.38692628  0.61298100  1
  O  O13  1  0.16176863  0.97994738  0.00740407  1
  O  O14  1  0.73511320  0.35120216  0.47364578  1
  O  O15  1  0.78642790  0.84873698  0.46471124  1
  O  O16  1  0.28648228  0.27671989  0.20736066  1
  O  O17  1  0.21502473  0.09904117  0.40812269  1
  O  O18  1  0.67072359  0.73858604  0.05909670  1
  O  O19  1  0.26449041  0.18418910  0.81252776  1
  O  O20  1  0.66171879  0.14558754  0.66466256  1
  O  O21  1  0.66624495  0.23892210  0.05408125  1
  O  O22  1  0.23515489  0.77428784  0.19842047  1
  O  O23  1  0.71510843  0.02644034  0.26394710  1
  O  O24  1  0.70236882  0.54861159  0.26602342  1
  O  O25  1  0.66314832  0.64990241  0.66372933  1
  O  O26  1  0.20235021  0.57692113  0.40606183  1
  O  O27  1  0.26328467  0.68056235  0.81336518  1
  O  O28  1  0.76449740  0.94130824  0.85955396  1
  O  O29  1  0.16320619  0.47562070  0.00834069  1
