# Supplementary material for: Exploration of crystal chemical space using text-guided generative artificial intelligence
Source: Nat Commun. 2025 May 12;16:4379. doi: 10.1038/s41467-025-59636-y (PMC12069578; doi:10.1038/s41467-025-59636-y)
Supplement: Supplementary file 3 — Supplementary Dataset 1 [file 41467_2025_59636_MOESM3_ESM.zip › supplementary_data/0_TiO2/1_metastable/dft_opt_gen_O2Ti1_15_137.cif]

# generated using pymatgen
data_TiO2
_symmetry_space_group_name_H-M   'P 1'
_cell_length_a   5.82404392
_cell_length_b   6.00272367
_cell_length_c   9.54028811
_cell_angle_alpha   77.17936649
_cell_angle_beta   99.48766264
_cell_angle_gamma   78.77003807
_symmetry_Int_Tables_number   1
_chemical_formula_structural   TiO2
_chemical_formula_sum   'Ti5 O10'
_cell_volume   311.34899497
_cell_formula_units_Z   5
loop_
 _symmetry_equiv_pos_site_id
 _symmetry_equiv_pos_as_xyz
  1  'x, y, z'
loop_
 _atom_site_type_symbol
 _atom_site_label
 _atom_site_symmetry_multiplicity
 _atom_site_fract_x
 _atom_site_fract_y
 _atom_site_fract_z
 _atom_site_occupancy
  Ti  Ti0  1  0.68072668  0.63548473  0.67873938  1
  Ti  Ti1  1  0.27475651  0.48927723  0.90606304  1
  Ti  Ti2  1  0.52458641  0.24501012  0.46118579  1
  Ti  Ti3  1  0.54142548  0.01498496  0.18576011  1
  Ti  Ti4  1  0.13474247  0.67767411  0.22311150  1
  O  O5  1  0.32270811  0.87552006  0.26613716  1
  O  O6  1  0.20838480  0.61839761  0.05480287  1
  O  O7  1  0.50649273  0.58860774  0.81953289  1
  O  O8  1  0.39402294  0.17633303  0.99570139  1
  O  O9  1  0.57569055  0.94750032  0.57961378  1
  O  O10  1  0.21489170  0.40998783  0.37602879  1
  O  O11  1  0.64929069  0.43772524  0.55984543  1
  O  O12  1  0.99793534  0.55898998  0.76762298  1
  O  O13  1  0.81467849  0.80615257  0.18950493  1
  O  O14  1  0.63551662  0.20819718  0.29662699  1
