# Supplementary material for: Exploration of crystal chemical space using text-guided generative artificial intelligence
Source: Nat Commun. 2025 May 12;16:4379. doi: 10.1038/s41467-025-59636-y (PMC12069578; doi:10.1038/s41467-025-59636-y)
Supplement: Supplementary file 3 — Supplementary Dataset 1 [file 41467_2025_59636_MOESM3_ESM.zip › supplementary_data/0_TiO2/1_metastable/dft_opt_gen_O2Ti1_21_232.cif]

# generated using pymatgen
data_TiO2
_symmetry_space_group_name_H-M   'P 1'
_cell_length_a   5.13873808
_cell_length_b   5.22734350
_cell_length_c   10.55056832
_cell_angle_alpha   77.49329514
_cell_angle_beta   102.56464037
_cell_angle_gamma   84.17092686
_symmetry_Int_Tables_number   1
_chemical_formula_structural   TiO2
_chemical_formula_sum   'Ti7 O14'
_cell_volume   266.75031054
_cell_formula_units_Z   7
loop_
 _symmetry_equiv_pos_site_id
 _symmetry_equiv_pos_as_xyz
  1  'x, y, z'
loop_
 _atom_site_type_symbol
 _atom_site_label
 _atom_site_symmetry_multiplicity
 _atom_site_fract_x
 _atom_site_fract_y
 _atom_site_fract_z
 _atom_site_occupancy
  Ti  Ti0  1  0.70337205  0.49572227  0.03312084  1
  Ti  Ti1  1  0.79982301  0.92193823  0.73759962  1
  Ti  Ti2  1  0.35435735  0.42595565  0.28431211  1
  Ti  Ti3  1  0.81793957  0.83681123  0.28596581  1
  Ti  Ti4  1  0.22649106  0.00666963  0.56934191  1
  Ti  Ti5  1  0.24998532  0.04884003  0.07336291  1
  Ti  Ti6  1  0.20796234  0.33384064  0.78152180  1
  O  O7  1  0.04234661  0.08521817  0.90422180  1
  O  O8  1  0.26386129  0.30173374  0.43394256  1
  O  O9  1  0.01922529  0.88267289  0.43823242  1
  O  O10  1  0.03187895  0.28881050  0.14166523  1
  O  O11  1  0.66119952  0.55943902  0.34938519  1
  O  O12  1  0.10536807  0.76011566  0.19701362  1
  O  O13  1  0.42407586  0.32124662  0.96718536  1
  O  O14  1  0.97394439  0.19950566  0.64681464  1
  O  O15  1  0.57421028  0.82629185  0.60459637  1
  O  O16  1  0.54516099  0.14255327  0.22751674  1
  O  O17  1  0.13110954  0.69762828  0.71566638  1
  O  O18  1  0.54379419  0.76481139  0.09268981  1
  O  O19  1  0.79280067  0.64861346  0.88629604  1
  O  O20  1  0.48656766  0.17041981  0.73487522  1
