# Supplementary material for: Exploration of crystal chemical space using text-guided generative artificial intelligence
Source: Nat Commun. 2025 May 12;16:4379. doi: 10.1038/s41467-025-59636-y (PMC12069578; doi:10.1038/s41467-025-59636-y)
Supplement: Supplementary file 3 — Supplementary Dataset 1 [file 41467_2025_59636_MOESM3_ESM.zip › supplementary_data/0_TiO2/1_metastable/dft_opt_gen_O2Ti1_21_227.cif]

# generated using pymatgen
data_TiO2
_symmetry_space_group_name_H-M   'P 1'
_cell_length_a   4.51864662
_cell_length_b   4.84839423
_cell_length_c   10.54063945
_cell_angle_alpha   103.30940377
_cell_angle_beta   89.96922741
_cell_angle_gamma   90.04883296
_symmetry_Int_Tables_number   1
_chemical_formula_structural   TiO2
_chemical_formula_sum   'Ti7 O14'
_cell_volume   224.72370874
_cell_formula_units_Z   7
loop_
 _symmetry_equiv_pos_site_id
 _symmetry_equiv_pos_as_xyz
  1  'x, y, z'
loop_
 _atom_site_type_symbol
 _atom_site_label
 _atom_site_symmetry_multiplicity
 _atom_site_fract_x
 _atom_site_fract_y
 _atom_site_fract_z
 _atom_site_occupancy
  Ti  Ti0  1  0.73957429  0.72715353  0.86653509  1
  Ti  Ti1  1  0.24065038  0.45515616  0.28939564  1
  Ti  Ti2  1  0.74141940  0.58693277  0.56975081  1
  Ti  Ti3  1  0.24559849  0.14953805  0.72464701  1
  Ti  Ti4  1  0.74344881  0.88695602  0.16315167  1
  Ti  Ti5  1  0.23553812  0.03159704  0.44332657  1
  Ti  Ti6  1  0.24590956  0.29238279  0.00791608  1
  O  O7  1  0.00508999  0.21424206  0.15158188  1
  O  O8  1  0.93541579  0.49709261  0.71934155  1
  O  O9  1  0.43631745  0.42641432  0.86604877  1
  O  O10  1  0.98645805  0.36576428  0.43544062  1
  O  O11  1  0.00474557  0.92919175  0.58069744  1
  O  O12  1  0.45462382  0.56084446  0.15149227  1
  O  O13  1  0.47099883  0.12591023  0.29743462  1
  O  O14  1  0.51716047  0.85259434  0.72065213  1
  O  O15  1  0.47038988  0.69476095  0.43450422  1
  O  O16  1  0.93574383  0.64375526  0.01276816  1
  O  O17  1  0.45413156  0.27540237  0.58045510  1
  O  O18  1  0.01965168  0.06256145  0.86614598  1
  O  O19  1  0.51735192  0.99811997  0.01126803  1
  O  O20  1  0.98683965  0.79622041  0.29668584  1
