# Supplementary material for: Exploration of crystal chemical space using text-guided generative artificial intelligence
Source: Nat Commun. 2025 May 12;16:4379. doi: 10.1038/s41467-025-59636-y (PMC12069578; doi:10.1038/s41467-025-59636-y)
Supplement: Supplementary file 3 — Supplementary Dataset 1 [file 41467_2025_59636_MOESM3_ESM.zip › supplementary_data/0_TiO2/1_metastable/dft_opt_gen_O2Ti1_30_395.cif]

# generated using pymatgen
data_TiO2
_symmetry_space_group_name_H-M   'P 1'
_cell_length_a   5.62462264
_cell_length_b   5.75830787
_cell_length_c   12.58278476
_cell_angle_alpha   90.20322809
_cell_angle_beta   92.24219631
_cell_angle_gamma   92.43038978
_symmetry_Int_Tables_number   1
_chemical_formula_structural   TiO2
_chemical_formula_sum   'Ti10 O20'
_cell_volume   406.85126189
_cell_formula_units_Z   10
loop_
 _symmetry_equiv_pos_site_id
 _symmetry_equiv_pos_as_xyz
  1  'x, y, z'
loop_
 _atom_site_type_symbol
 _atom_site_label
 _atom_site_symmetry_multiplicity
 _atom_site_fract_x
 _atom_site_fract_y
 _atom_site_fract_z
 _atom_site_occupancy
  Ti  Ti0  1  0.38937090  0.32630338  0.06682958  1
  Ti  Ti1  1  0.07086058  0.43120477  0.71251317  1
  Ti  Ti2  1  0.54315201  0.46992777  0.59977898  1
  Ti  Ti3  1  0.84546061  0.14466347  0.89042971  1
  Ti  Ti4  1  0.99339967  0.94065816  0.30296189  1
  Ti  Ti5  1  0.31506912  0.94049894  0.70762451  1
  Ti  Ti6  1  0.60198976  0.64629193  0.88656879  1
  Ti  Ti7  1  0.44936670  0.82140106  0.43818003  1
  Ti  Ti8  1  0.26169156  0.38508705  0.32136120  1
  Ti  Ti9  1  0.15334210  0.87551866  0.05050097  1
  O  O10  1  0.98854627  0.25167567  0.26170358  1
  O  O11  1  0.09301236  0.19930720  0.00627235  1
  O  O12  1  0.33487909  0.65016635  0.98062475  1
  O  O13  1  0.42934546  0.02833421  0.10735218  1
  O  O14  1  0.42275716  0.45603225  0.20198465  1
  O  O15  1  0.57084692  0.97320443  0.81815175  1
  O  O16  1  0.49918448  0.48303420  0.45272157  1
  O  O17  1  0.82570431  0.34325726  0.61423569  1
  O  O18  1  0.86617500  0.46684178  0.82348405  1
  O  O19  1  0.63467603  0.34623612  0.96975682  1
  O  O20  1  0.00567735  0.80109549  0.17092941  1
  O  O21  1  0.71353897  0.89338004  0.36800848  1
  O  O22  1  0.85744249  0.83583631  0.95430039  1
  O  O23  1  0.50884536  0.81725065  0.58533390  1
  O  O24  1  0.27335244  0.08107102  0.38942081  1
  O  O25  1  0.15947707  0.67317035  0.36886850  1
  O  O26  1  0.09230396  0.11082884  0.79118212  1
  O  O27  1  0.41977750  0.56969805  0.75681767  1
  O  O28  1  0.31288427  0.23321348  0.62836257  1
  O  O29  1  0.07057925  0.73768004  0.66275762  1
