# Supplementary material for: Exploration of crystal chemical space using text-guided generative artificial intelligence
Source: Nat Commun. 2025 May 12;16:4379. doi: 10.1038/s41467-025-59636-y (PMC12069578; doi:10.1038/s41467-025-59636-y)
Supplement: Supplementary file 3 — Supplementary Dataset 1 [file 41467_2025_59636_MOESM3_ESM.zip › supplementary_data/0_TiO2/1_metastable/dft_opt_gen_O2Ti1_30_397.cif]

# generated using pymatgen
data_TiO2
_symmetry_space_group_name_H-M   'P 1'
_cell_length_a   4.86764420
_cell_length_b   5.94906625
_cell_length_c   11.92376943
_cell_angle_alpha   90.93945937
_cell_angle_beta   97.78063614
_cell_angle_gamma   90.63226096
_symmetry_Int_Tables_number   1
_chemical_formula_structural   TiO2
_chemical_formula_sum   'Ti10 O20'
_cell_volume   342.03232902
_cell_formula_units_Z   10
loop_
 _symmetry_equiv_pos_site_id
 _symmetry_equiv_pos_as_xyz
  1  'x, y, z'
loop_
 _atom_site_type_symbol
 _atom_site_label
 _atom_site_symmetry_multiplicity
 _atom_site_fract_x
 _atom_site_fract_y
 _atom_site_fract_z
 _atom_site_occupancy
  Ti  Ti0  1  0.63502848  0.74927255  0.65167273  1
  Ti  Ti1  1  0.51400553  0.21878946  0.27442197  1
  Ti  Ti2  1  0.95904709  0.96204580  0.08760272  1
  Ti  Ti3  1  0.09827611  0.47020525  0.45108582  1
  Ti  Ti4  1  0.52437038  0.72337550  0.27669518  1
  Ti  Ti5  1  0.74558824  0.18723380  0.84824692  1
  Ti  Ti6  1  0.18216254  0.38651781  0.69444937  1
  Ti  Ti7  1  0.08581557  0.97428739  0.48002571  1
  Ti  Ti8  1  0.95907278  0.45149638  0.08416047  1
  Ti  Ti9  1  0.42541436  0.69957233  0.92285780  1
  O  O10  1  0.80694697  0.20895753  0.16636899  1
  O  O11  1  0.05158538  0.20555358  0.98790330  1
  O  O12  1  0.63213147  0.95100139  0.96385581  1
  O  O13  1  0.97440159  0.23275500  0.55442414  1
  O  O14  1  0.41661554  0.95147429  0.57376186  1
  O  O15  1  0.12068314  0.70432460  0.00235974  1
  O  O16  1  0.36063626  0.66610245  0.76722006  1
  O  O17  1  0.31264390  0.96493875  0.18846901  1
  O  O18  1  0.71954361  0.47037841  0.35316272  1
  O  O19  1  0.91126814  0.72145158  0.54916078  1
  O  O20  1  0.85854589  0.43136403  0.75838671  1
  O  O21  1  0.39301480  0.49695616  0.57640802  1
  O  O22  1  0.78902277  0.71204474  0.15769154  1
  O  O23  1  0.36838441  0.19548280  0.78711900  1
  O  O24  1  0.71725346  0.96746781  0.35423977  1
  O  O25  1  0.82505222  0.95024724  0.76082134  1
  O  O26  1  0.22905074  0.72125692  0.37838340  1
  O  O27  1  0.63113523  0.45645856  0.96549076  1
  O  O28  1  0.23229366  0.21526364  0.38045238  1
  O  O29  1  0.30955068  0.45527528  0.19003316  1
