# Supplementary material for: Exploration of crystal chemical space using text-guided generative artificial intelligence
Source: Nat Commun. 2025 May 12;16:4379. doi: 10.1038/s41467-025-59636-y (PMC12069578; doi:10.1038/s41467-025-59636-y)
Supplement: Supplementary file 3 — Supplementary Dataset 1 [file 41467_2025_59636_MOESM3_ESM.zip › supplementary_data/0_TiO2/1_metastable/dft_opt_gen_O2Ti1_30_383.cif]

# generated using pymatgen
data_TiO2
_symmetry_space_group_name_H-M   'P 1'
_cell_length_a   4.75684852
_cell_length_b   5.93360547
_cell_length_c   12.12889862
_cell_angle_alpha   97.82601502
_cell_angle_beta   89.70216951
_cell_angle_gamma   90.37108078
_symmetry_Int_Tables_number   1
_chemical_formula_structural   TiO2
_chemical_formula_sum   'Ti10 O20'
_cell_volume   339.14248726
_cell_formula_units_Z   10
loop_
 _symmetry_equiv_pos_site_id
 _symmetry_equiv_pos_as_xyz
  1  'x, y, z'
loop_
 _atom_site_type_symbol
 _atom_site_label
 _atom_site_symmetry_multiplicity
 _atom_site_fract_x
 _atom_site_fract_y
 _atom_site_fract_z
 _atom_site_occupancy
  Ti  Ti0  1  0.79355590  0.78106423  0.55390780  1
  Ti  Ti1  1  0.28649723  0.58241036  0.72224103  1
  Ti  Ti2  1  0.79976110  0.16965774  0.15940030  1
  Ti  Ti3  1  0.78565688  0.66151797  0.15508695  1
  Ti  Ti4  1  0.28275408  0.38392713  0.95987487  1
  Ti  Ti5  1  0.69051814  0.88626460  0.93726099  1
  Ti  Ti6  1  0.27312259  0.47404439  0.35196975  1
  Ti  Ti7  1  0.29042269  0.96080993  0.34261228  1
  Ti  Ti8  1  0.78816036  0.26002757  0.52660771  1
  Ti  Ti9  1  0.83357492  0.24249930  0.77231370  1
  O  O10  1  0.97234422  0.50128946  0.45576186  1
  O  O11  1  0.01481203  0.51730021  0.85553609  1
  O  O12  1  0.06535633  0.78022074  0.65651041  1
  O  O13  1  0.05411826  0.32208129  0.65085676  1
  O  O14  1  0.46244224  0.73986030  0.41862689  1
  O  O15  1  0.46556695  0.23734973  0.41786787  1
  O  O16  1  0.96784794  0.06625109  0.87098460  1
  O  O17  1  0.49086801  0.80068771  0.81400419  1
  O  O18  1  0.50002695  0.13466357  0.01019323  1
  O  O19  1  0.47708682  0.33584185  0.81289081  1
  O  O20  1  0.98867834  0.39288395  0.07485631  1
  O  O21  1  0.96638042  0.99496249  0.45541143  1
  O  O22  1  0.58042440  0.93404897  0.22627163  1
  O  O23  1  0.08626662  0.69515531  0.26356127  1
  O  O24  1  0.63894256  0.05866154  0.62525567  1
  O  O25  1  0.50932756  0.62099780  0.01628257  1
  O  O26  1  0.57139287  0.53842192  0.60819471  1
  O  O27  1  0.08273470  0.19361063  0.26528803  1
  O  O28  1  0.57988696  0.43079908  0.22093627  1
  O  O29  1  0.93683276  0.89034358  0.07022981  1
