# Supplementary material for: Exploration of crystal chemical space using text-guided generative artificial intelligence
Source: Nat Commun. 2025 May 12;16:4379. doi: 10.1038/s41467-025-59636-y (PMC12069578; doi:10.1038/s41467-025-59636-y)
Supplement: Supplementary file 3 — Supplementary Dataset 1 [file 41467_2025_59636_MOESM3_ESM.zip › supplementary_data/0_TiO2/1_metastable/dft_opt_gen_O2Ti1_36_488.cif]

# generated using pymatgen
data_TiO2
_symmetry_space_group_name_H-M   'P 1'
_cell_length_a   4.67368969
_cell_length_b   7.48452517
_cell_length_c   11.44355006
_cell_angle_alpha   98.73696847
_cell_angle_beta   89.99753249
_cell_angle_gamma   90.00604441
_symmetry_Int_Tables_number   1
_chemical_formula_structural   TiO2
_chemical_formula_sum   'Ti12 O24'
_cell_volume   395.65432262
_cell_formula_units_Z   12
loop_
 _symmetry_equiv_pos_site_id
 _symmetry_equiv_pos_as_xyz
  1  'x, y, z'
loop_
 _atom_site_type_symbol
 _atom_site_label
 _atom_site_symmetry_multiplicity
 _atom_site_fract_x
 _atom_site_fract_y
 _atom_site_fract_z
 _atom_site_occupancy
  Ti  Ti0  1  0.30845561  0.82652416  0.35843707  1
  Ti  Ti1  1  0.79532939  0.47138932  0.69368927  1
  Ti  Ti2  1  0.79283498  0.18231662  0.02493561  1
  Ti  Ti3  1  0.29214630  0.44958691  0.45937037  1
  Ti  Ti4  1  0.30988366  0.79941187  0.62400897  1
  Ti  Ti5  1  0.80853160  0.80519903  0.12601237  1
  Ti  Ti6  1  0.30220947  0.52613319  0.94059917  1
  Ti  Ti7  1  0.79220193  0.16481758  0.28851799  1
  Ti  Ti8  1  0.81001316  0.83221569  0.86045616  1
  Ti  Ti9  1  0.29604256  0.16013726  0.79059603  1
  Ti  Ti10  1  0.80245664  0.10567555  0.54372804  1
  Ti  Ti11  1  0.29264672  0.46682776  0.19577887  1
  O  O12  1  0.52937560  0.37853333  0.05729687  1
  O  O13  1  0.58438980  0.70440093  0.72483895  1
  O  O14  1  0.57934815  0.05539502  0.88891457  1
  O  O15  1  0.50807216  0.38177923  0.80719532  1
  O  O16  1  0.52182490  0.35785498  0.31199823  1
  O  O17  1  0.02907993  0.25319021  0.42708225  1
  O  O18  1  0.49084397  0.70016371  0.48233374  1
  O  O19  1  0.02191017  0.27383926  0.17233728  1
  O  O20  1  0.56428211  0.71120817  0.97545115  1
  O  O21  1  0.61443784  0.04535811  0.14725394  1
  O  O22  1  0.07585223  0.60039559  0.08638390  1
  O  O23  1  0.57564821  0.03134806  0.39796081  1
  O  O24  1  0.08440995  0.92758133  0.75954439  1
  O  O25  1  0.00787165  0.25012688  0.67711408  1
  O  O26  1  0.06400118  0.92049870  0.50891192  1
  O  O27  1  0.07911225  0.57649254  0.59541561  1
  O  O28  1  0.99101950  0.93177331  0.00205109  1
  O  O29  1  0.07616882  0.26697941  0.92265334  1
  O  O30  1  0.53342875  0.70975609  0.22574150  1
  O  O31  1  0.11441230  0.58622243  0.33711364  1
  O  O32  1  0.02314745  0.59832153  0.83779477  1
  O  O33  1  0.03337308  0.92188576  0.25865712  1
  O  O34  1  0.57587488  0.36497609  0.56168181  1
  O  O35  1  0.52282782  0.03367462  0.64653358  1
