# Supplementary material for: Exploration of crystal chemical space using text-guided generative artificial intelligence
Source: Nat Commun. 2025 May 12;16:4379. doi: 10.1038/s41467-025-59636-y (PMC12069578; doi:10.1038/s41467-025-59636-y)
Supplement: Supplementary file 3 — Supplementary Dataset 1 [file 41467_2025_59636_MOESM3_ESM.zip › supplementary_data/0_TiO2/1_metastable/dft_opt_gen_O2Ti1_39_545.cif]

# generated using pymatgen
data_TiO2
_symmetry_space_group_name_H-M   'P 1'
_cell_length_a   5.07535802
_cell_length_b   7.13163975
_cell_length_c   13.25651328
_cell_angle_alpha   86.88096983
_cell_angle_beta   79.20711870
_cell_angle_gamma   89.29134553
_symmetry_Int_Tables_number   1
_chemical_formula_structural   TiO2
_chemical_formula_sum   'Ti13 O26'
_cell_volume   470.64050280
_cell_formula_units_Z   13
loop_
 _symmetry_equiv_pos_site_id
 _symmetry_equiv_pos_as_xyz
  1  'x, y, z'
loop_
 _atom_site_type_symbol
 _atom_site_label
 _atom_site_symmetry_multiplicity
 _atom_site_fract_x
 _atom_site_fract_y
 _atom_site_fract_z
 _atom_site_occupancy
  Ti  Ti0  1  0.40481247  0.56414559  0.68748939  1
  Ti  Ti1  1  0.34443338  0.79587897  0.15667831  1
  Ti  Ti2  1  0.87340038  0.35601751  0.76258332  1
  Ti  Ti3  1  0.30556230  0.21407363  0.87821276  1
  Ti  Ti4  1  0.70148752  0.55453641  0.97720474  1
  Ti  Ti5  1  0.84894497  0.85841173  0.79053241  1
  Ti  Ti6  1  0.98808983  0.47022976  0.49820626  1
  Ti  Ti7  1  0.42900260  0.03672150  0.67777992  1
  Ti  Ti8  1  0.53015964  0.18035828  0.40609885  1
  Ti  Ti9  1  0.86007819  0.13740895  0.12879366  1
  Ti  Ti10  1  0.01096453  0.98809509  0.49654500  1
  Ti  Ti11  1  0.81284631  0.51191070  0.23692090  1
  Ti  Ti12  1  0.52210560  0.70161282  0.41927689  1
  O  O13  1  0.10381997  0.16712513  0.99974417  1
  O  O14  1  0.05975785  0.94944578  0.18004575  1
  O  O15  1  0.82854305  0.23540773  0.49029922  1
  O  O16  1  0.41631967  0.69019644  0.02765558  1
  O  O17  1  0.29784613  0.09204047  0.55804706  1
  O  O18  1  0.76780525  0.94699819  0.63731459  1
  O  O19  1  0.08029117  0.44448386  0.63703750  1
  O  O20  1  0.54842024  0.71234675  0.26608478  1
  O  O21  1  0.54405539  0.29526157  0.70878941  1
  O  O22  1  0.13919871  0.44585880  0.83106189  1
  O  O23  1  0.59139227  0.00466296  0.11046234  1
  O  O24  1  0.74027328  0.24631174  0.27021744  1
  O  O25  1  0.70835973  0.92195876  0.42832230  1
  O  O26  1  0.83194004  0.54752816  0.37965057  1
  O  O27  1  0.77966660  0.43856353  0.09666503  1
  O  O28  1  0.68351309  0.62311926  0.76230896  1
  O  O29  1  0.61217254  0.34626358  0.90492801  1
  O  O30  1  0.05379126  0.11617506  0.77985607  1
  O  O31  1  0.90267844  0.76065894  0.91292156  1
  O  O32  1  0.15560649  0.73452861  0.48643851  1
  O  O33  1  0.33339891  0.41357082  0.42672484  1
  O  O34  1  0.25686762  0.05202119  0.37301952  1
  O  O35  1  0.52224186  0.99628117  0.82725864  1
  O  O36  1  0.22529562  0.79755148  0.70910181  1
  O  O37  1  0.15165018  0.56437891  0.20041591  1
  O  O38  1  0.60965460  0.59854369  0.55849408  1
