# Supplementary material for: Exploration of crystal chemical space using text-guided generative artificial intelligence
Source: Nat Commun. 2025 May 12;16:4379. doi: 10.1038/s41467-025-59636-y (PMC12069578; doi:10.1038/s41467-025-59636-y)
Supplement: Supplementary file 3 — Supplementary Dataset 1 [file 41467_2025_59636_MOESM3_ESM.zip › supplementary_data/0_TiO2/1_metastable/dft_opt_gen_O2Ti1_15_120.cif]

# generated using pymatgen
data_TiO2
_symmetry_space_group_name_H-M   'P 1'
_cell_length_a   4.89330025
_cell_length_b   5.23030684
_cell_length_c   7.58812703
_cell_angle_alpha   78.64823406
_cell_angle_beta   76.90764361
_cell_angle_gamma   78.96736541
_symmetry_Int_Tables_number   1
_chemical_formula_structural   TiO2
_chemical_formula_sum   'Ti5 O10'
_cell_volume   183.25396187
_cell_formula_units_Z   5
loop_
 _symmetry_equiv_pos_site_id
 _symmetry_equiv_pos_as_xyz
  1  'x, y, z'
loop_
 _atom_site_type_symbol
 _atom_site_label
 _atom_site_symmetry_multiplicity
 _atom_site_fract_x
 _atom_site_fract_y
 _atom_site_fract_z
 _atom_site_occupancy
  Ti  Ti0  1  0.52034744  0.29474754  0.74956061  1
  Ti  Ti1  1  0.44398173  0.75667202  0.97240240  1
  Ti  Ti2  1  0.97677777  0.38609839  0.08242350  1
  Ti  Ti3  1  0.48216096  0.52570838  0.36099003  1
  Ti  Ti4  1  0.98755199  0.66532200  0.63954010  1
  O  O5  1  0.24290559  0.52549262  0.17862273  1
  O  O6  1  0.75586161  0.23240196  0.27511866  1
  O  O7  1  0.72140060  0.52593778  0.54334917  1
  O  O8  1  0.70364410  0.94406836  0.74741018  1
  O  O9  1  0.20847383  0.81903334  0.44685022  1
  O  O10  1  0.69395840  0.72159610  0.13738949  1
  O  O11  1  0.27035676  0.32985602  0.58453823  1
  O  O12  1  0.26073136  0.10738601  0.97452656  1
  O  O13  1  0.22430110  0.61932691  0.83346520  1
  O  O14  1  0.74004662  0.43211987  0.88846530  1
