# Supplementary material for: Exploration of crystal chemical space using text-guided generative artificial intelligence
Source: Nat Commun. 2025 May 12;16:4379. doi: 10.1038/s41467-025-59636-y (PMC12069578; doi:10.1038/s41467-025-59636-y)
Supplement: Supplementary file 3 — Supplementary Dataset 1 [file 41467_2025_59636_MOESM3_ESM.zip › supplementary_data/0_TiO2/1_metastable/dft_opt_gen_O2Ti1_15_134.cif]

# generated using pymatgen
data_TiO2
_symmetry_space_group_name_H-M   'P 1'
_cell_length_a   2.98209959
_cell_length_b   4.71478216
_cell_length_c   11.89800594
_cell_angle_alpha   91.05688993
_cell_angle_beta   82.82584069
_cell_angle_gamma   89.97988593
_symmetry_Int_Tables_number   1
_chemical_formula_structural   TiO2
_chemical_formula_sum   'Ti5 O10'
_cell_volume   165.94688100
_cell_formula_units_Z   5
loop_
 _symmetry_equiv_pos_site_id
 _symmetry_equiv_pos_as_xyz
  1  'x, y, z'
loop_
 _atom_site_type_symbol
 _atom_site_label
 _atom_site_symmetry_multiplicity
 _atom_site_fract_x
 _atom_site_fract_y
 _atom_site_fract_z
 _atom_site_occupancy
  Ti  Ti0  1  0.70427719  0.12357818  0.12670398  1
  Ti  Ti1  1  0.90022919  0.09858188  0.73911437  1
  Ti  Ti2  1  0.51072755  0.14861664  0.51429213  1
  Ti  Ti3  1  0.10763092  0.63611058  0.32209141  1
  Ti  Ti4  1  0.30314756  0.61109317  0.93131568  1
  O  O5  1  0.36291902  0.31839401  0.81166732  1
  O  O6  1  0.04791686  0.92880414  0.44169566  1
  O  O7  1  0.76472898  0.42768497  0.00848893  1
  O  O8  1  0.24393547  0.92905397  0.04964925  1
  O  O9  1  0.16700180  0.31810723  0.20372249  1
  O  O10  1  0.97142200  0.32544181  0.59427901  1
  O  O11  1  0.64611273  0.81948892  0.24487498  1
  O  O12  1  0.84094688  0.80953431  0.85510341  1
  O  O13  1  0.43942422  0.92177833  0.65908790  1
  O  O14  1  0.56990520  0.43764780  0.39825814  1
