# Supplementary material for: Exploration of crystal chemical space using text-guided generative artificial intelligence
Source: Nat Commun. 2025 May 12;16:4379. doi: 10.1038/s41467-025-59636-y (PMC12069578; doi:10.1038/s41467-025-59636-y)
Supplement: Supplementary file 3 — Supplementary Dataset 1 [file 41467_2025_59636_MOESM3_ESM.zip › supplementary_data/0_TiO2/1_metastable/dft_opt_gen_O2Ti1_33_447.cif]

# generated using pymatgen
data_TiO2
_symmetry_space_group_name_H-M   'P 1'
_cell_length_a   4.55044956
_cell_length_b   7.63959511
_cell_length_c   10.14586513
_cell_angle_alpha   87.85581895
_cell_angle_beta   89.51581778
_cell_angle_gamma   90.06237711
_symmetry_Int_Tables_number   1
_chemical_formula_structural   TiO2
_chemical_formula_sum   'Ti11 O22'
_cell_volume   352.44683401
_cell_formula_units_Z   11
loop_
 _symmetry_equiv_pos_site_id
 _symmetry_equiv_pos_as_xyz
  1  'x, y, z'
loop_
 _atom_site_type_symbol
 _atom_site_label
 _atom_site_symmetry_multiplicity
 _atom_site_fract_x
 _atom_site_fract_y
 _atom_site_fract_z
 _atom_site_occupancy
  Ti  Ti0  1  0.18084665  0.32828209  0.14853432  1
  Ti  Ti1  1  0.67106590  0.24097999  0.39751292  1
  Ti  Ti2  1  0.18672903  0.80269829  0.80227778  1
  Ti  Ti3  1  0.18846985  0.15544308  0.66108126  1
  Ti  Ti4  1  0.69181330  0.67712055  0.07461620  1
  Ti  Ti5  1  0.68119844  0.87682557  0.51164305  1
  Ti  Ti6  1  0.18193823  0.42573755  0.87466412  1
  Ti  Ti7  1  0.67094653  0.07706304  0.94861355  1
  Ti  Ti8  1  0.17372046  0.59842992  0.36208410  1
  Ti  Ti9  1  0.17607862  0.95131619  0.22104823  1
  Ti  Ti10  1  0.69133241  0.51272933  0.62563390  1
  O  O11  1  0.95572450  0.17605636  0.26773815  1
  O  O12  1  0.40679427  0.57791650  0.75543271  1
  O  O13  1  0.89432934  0.72626759  0.63711091  1
  O  O14  1  0.39456757  0.93754694  0.65759031  1
  O  O15  1  0.40792582  0.11751469  0.11424266  1
  O  O16  1  0.44892371  0.30290322  0.56772165  1
  O  O17  1  0.42460150  0.21232714  0.83924503  1
  O  O18  1  0.42253814  0.47888549  0.02747074  1
  O  O19  1  0.41393499  0.39508170  0.30071514  1
  O  O20  1  0.40911380  0.74840637  0.20791023  1
  O  O21  1  0.93807684  0.54166373  0.18396078  1
  O  O22  1  0.91338516  0.45099132  0.45548102  1
  O  O23  1  0.90598534  0.09163673  0.53707869  1
  O  O24  1  0.89811194  0.90232895  0.09023508  1
  O  O25  1  0.96784134  0.81638320  0.36558272  1
  O  O26  1  0.95480843  0.63650005  0.90897413  1
  O  O27  1  0.46461637  0.85168256  0.93298665  1
  O  O28  1  0.94013762  0.27508311  0.99571859  1
  O  O29  1  0.45627270  0.66224661  0.48609455  1
  O  O30  1  0.94854850  0.35884430  0.72251071  1
  O  O31  1  0.46798493  0.02758495  0.38601732  1
  O  O32  1  0.95355029  0.00561076  0.81528795  1
