# Supplementary material for: Exploration of crystal chemical space using text-guided generative artificial intelligence
Source: Nat Commun. 2025 May 12;16:4379. doi: 10.1038/s41467-025-59636-y (PMC12069578; doi:10.1038/s41467-025-59636-y)
Supplement: Supplementary file 3 — Supplementary Dataset 1 [file 41467_2025_59636_MOESM3_ESM.zip › supplementary_data/0_TiO2/1_metastable/dft_opt_gen_O2Ti1_36_489.cif]

# generated using pymatgen
data_TiO2
_symmetry_space_group_name_H-M   'P 1'
_cell_length_a   5.32891629
_cell_length_b   8.04891036
_cell_length_c   12.38051752
_cell_angle_alpha   84.72952527
_cell_angle_beta   97.09580789
_cell_angle_gamma   82.68537275
_symmetry_Int_Tables_number   1
_chemical_formula_structural   TiO2
_chemical_formula_sum   'Ti12 O24'
_cell_volume   519.53756677
_cell_formula_units_Z   12
loop_
 _symmetry_equiv_pos_site_id
 _symmetry_equiv_pos_as_xyz
  1  'x, y, z'
loop_
 _atom_site_type_symbol
 _atom_site_label
 _atom_site_symmetry_multiplicity
 _atom_site_fract_x
 _atom_site_fract_y
 _atom_site_fract_z
 _atom_site_occupancy
  Ti  Ti0  1  0.76346672  0.11366193  0.03735899  1
  Ti  Ti1  1  0.35038828  0.55708053  0.91799635  1
  Ti  Ti2  1  0.97513666  0.48295993  0.56011122  1
  Ti  Ti3  1  0.87399716  0.65526271  0.06663802  1
  Ti  Ti4  1  0.40756900  0.35549715  0.42216387  1
  Ti  Ti5  1  0.01548554  0.24314977  0.79188121  1
  Ti  Ti6  1  0.45739705  0.10777392  0.63062555  1
  Ti  Ti7  1  0.67086314  0.87597839  0.27576540  1
  Ti  Ti8  1  0.31793219  0.26458915  0.15533499  1
  Ti  Ti9  1  0.86260312  0.44328295  0.29883818  1
  Ti  Ti10  1  0.20596026  0.00432399  0.41499406  1
  Ti  Ti11  1  0.07240645  0.86002473  0.68837946  1
  O  O12  1  0.11480322  0.52200023  0.40311004  1
  O  O13  1  0.76990559  0.88430024  0.03830833  1
  O  O14  1  0.76981052  0.99866325  0.69599106  1
  O  O15  1  0.39200317  0.86106697  0.34163983  1
  O  O16  1  0.25065872  0.07753119  0.74501914  1
  O  O17  1  0.10519274  0.22632297  0.34611249  1
  O  O18  1  0.02052818  0.43739136  0.16993169  1
  O  O19  1  0.20572035  0.39418735  0.84242762  1
  O  O20  1  0.74385725  0.67040611  0.21972990  1
  O  O21  1  0.69436423  0.57407714  0.95511794  1
  O  O22  1  0.90976104  0.91820771  0.38270813  1
  O  O23  1  0.69361396  0.46636781  0.45026988  1
  O  O24  1  0.51772038  0.12606871  0.47770222  1
  O  O25  1  0.82287775  0.17970831  0.89692041  1
  O  O26  1  0.29950360  0.33994529  0.58247517  1
  O  O27  1  0.58001462  0.06844348  0.18342692  1
  O  O28  1  0.06522818  0.13100893  0.11296409  1
  O  O29  1  0.25598158  0.94209606  0.57206726  1
  O  O30  1  0.97364231  0.68605181  0.61026989  1
  O  O31  1  0.47101998  0.31120912  0.03869318  1
  O  O32  1  0.19487745  0.64318235  0.02661647  1
  O  O33  1  0.83455018  0.35662316  0.66390777  1
  O  O34  1  0.53228969  0.35797287  0.27779076  1
  O  O35  1  0.24155522  0.73436512  0.80819977  1
