# Supplementary material for: Exploration of crystal chemical space using text-guided generative artificial intelligence
Source: Nat Commun. 2025 May 12;16:4379. doi: 10.1038/s41467-025-59636-y (PMC12069578; doi:10.1038/s41467-025-59636-y)
Supplement: Supplementary file 3 — Supplementary Dataset 1 [file 41467_2025_59636_MOESM3_ESM.zip › supplementary_data/0_TiO2/1_metastable/dft_opt_gen_O2Ti1_36_466.cif]

# generated using pymatgen
data_TiO2
_symmetry_space_group_name_H-M   'P 1'
_cell_length_a   5.59673127
_cell_length_b   6.80405209
_cell_length_c   10.06593040
_cell_angle_alpha   90.00884355
_cell_angle_beta   89.97491022
_cell_angle_gamma   89.76559150
_symmetry_Int_Tables_number   1
_chemical_formula_structural   TiO2
_chemical_formula_sum   'Ti12 O24'
_cell_volume   383.31192060
_cell_formula_units_Z   12
loop_
 _symmetry_equiv_pos_site_id
 _symmetry_equiv_pos_as_xyz
  1  'x, y, z'
loop_
 _atom_site_type_symbol
 _atom_site_label
 _atom_site_symmetry_multiplicity
 _atom_site_fract_x
 _atom_site_fract_y
 _atom_site_fract_z
 _atom_site_occupancy
  Ti  Ti0  1  0.89075602  0.25646071  0.35028110  1
  Ti  Ti1  1  0.89853372  0.70319638  0.01601039  1
  Ti  Ti2  1  0.76687950  0.75686957  0.69123494  1
  Ti  Ti3  1  0.89098313  0.25646666  0.68174015  1
  Ti  Ti4  1  0.38124988  0.49900897  0.19127491  1
  Ti  Ti5  1  0.38145857  0.49874313  0.84095570  1
  Ti  Ti6  1  0.74548871  0.23153191  0.01604365  1
  Ti  Ti7  1  0.40284482  0.02407535  0.51614093  1
  Ti  Ti8  1  0.25733503  0.99914787  0.85045337  1
  Ti  Ti9  1  0.25755310  0.99916165  0.18191101  1
  Ti  Ti10  1  0.76708831  0.75659918  0.34091201  1
  Ti  Ti11  1  0.24979638  0.55241150  0.51617873  1
  O  O12  1  0.95899291  0.98155396  0.30392677  1
  O  O13  1  0.46293567  0.96941658  0.32289954  1
  O  O14  1  0.95253004  0.43683790  0.01604240  1
  O  O15  1  0.68539548  0.28620680  0.20928644  1
  O  O16  1  0.18937119  0.27405956  0.80390543  1
  O  O17  1  0.68105767  0.69787523  0.16101769  1
  O  O18  1  0.69055550  0.82939040  0.51605210  1
  O  O19  1  0.46729052  0.55772870  0.37116941  1
  O  O20  1  0.68114558  0.69784609  0.87116685  1
  O  O21  1  0.18932817  0.27405750  0.22827336  1
  O  O22  1  0.45777510  0.42622093  0.01614147  1
  O  O23  1  0.96265135  0.53606610  0.65270724  1
  O  O24  1  0.46294392  0.96928439  0.70936914  1
  O  O25  1  0.95895014  0.98154636  0.72829666  1
  O  O26  1  0.71598432  0.21556731  0.51611016  1
  O  O27  1  0.68538266  0.28633760  0.82282127  1
  O  O28  1  0.18568053  0.71953610  0.87949590  1
  O  O29  1  0.46719910  0.55775310  0.66102062  1
  O  O30  1  0.95847392  0.01107796  0.01600839  1
  O  O31  1  0.19580938  0.81876825  0.51614876  1
  O  O32  1  0.18986384  0.24452400  0.51619523  1
  O  O33  1  0.96282154  0.53600767  0.37946044  1
  O  O34  1  0.18551235  0.71959167  0.15274351  1
  O  O35  1  0.43235240  0.04003661  0.01608315  1
