# Supplementary material for: Exploration of crystal chemical space using text-guided generative artificial intelligence
Source: Nat Commun. 2025 May 12;16:4379. doi: 10.1038/s41467-025-59636-y (PMC12069578; doi:10.1038/s41467-025-59636-y)
Supplement: Supplementary file 3 — Supplementary Dataset 1 [file 41467_2025_59636_MOESM3_ESM.zip › supplementary_data/0_TiO2/1_metastable/dft_opt_gen_O2Ti1_15_119.cif]

# generated using pymatgen
data_TiO2
_symmetry_space_group_name_H-M   'P 1'
_cell_length_a   4.90014297
_cell_length_b   4.48380023
_cell_length_c   7.67359938
_cell_angle_alpha   89.99815597
_cell_angle_beta   108.57512054
_cell_angle_gamma   90.25643276
_symmetry_Int_Tables_number   1
_chemical_formula_structural   TiO2
_chemical_formula_sum   'Ti5 O10'
_cell_volume   159.81405028
_cell_formula_units_Z   5
loop_
 _symmetry_equiv_pos_site_id
 _symmetry_equiv_pos_as_xyz
  1  'x, y, z'
loop_
 _atom_site_type_symbol
 _atom_site_label
 _atom_site_symmetry_multiplicity
 _atom_site_fract_x
 _atom_site_fract_y
 _atom_site_fract_z
 _atom_site_occupancy
  Ti  Ti0  1  0.06490893  0.26105748  0.74309792  1
  Ti  Ti1  1  0.27067344  0.25693935  0.16292793  1
  Ti  Ti2  1  0.85632625  0.75954736  0.34876408  1
  Ti  Ti3  1  0.68581617  0.75434011  0.95271944  1
  Ti  Ti4  1  0.46038250  0.76979126  0.55678577  1
  O  O5  1  0.72661624  0.00069993  0.75280494  1
  O  O6  1  0.18868774  0.53282912  0.35438048  1
  O  O7  1  0.98031955  0.49017221  0.95092969  1
  O  O8  1  0.11866024  0.01649394  0.55004107  1
  O  O9  1  0.58213611  0.54669032  0.14948989  1
  O  O10  1  0.52025145  0.01639671  0.35285201  1
  O  O11  1  0.38342248  0.54716662  0.75282652  1
  O  O12  1  0.32107741  0.06379618  0.95142639  1
  O  O13  1  0.78472728  0.53340282  0.54781881  1
  O  O14  1  0.92647207  0.00045980  0.15040229  1
