# Supplementary material for: Exploration of crystal chemical space using text-guided generative artificial intelligence
Source: Nat Commun. 2025 May 12;16:4379. doi: 10.1038/s41467-025-59636-y (PMC12069578; doi:10.1038/s41467-025-59636-y)
Supplement: Supplementary file 3 — Supplementary Dataset 1 [file 41467_2025_59636_MOESM3_ESM.zip › supplementary_data/0_TiO2/1_metastable/dft_opt_gen_O2Ti1_15_130.cif]

# generated using pymatgen
data_TiO2
_symmetry_space_group_name_H-M   'P 1'
_cell_length_a   2.97412621
_cell_length_b   4.72700548
_cell_length_c   11.66053024
_cell_angle_alpha   98.72060265
_cell_angle_beta   90.41049696
_cell_angle_gamma   89.75732852
_symmetry_Int_Tables_number   1
_chemical_formula_structural   TiO2
_chemical_formula_sum   'Ti5 O10'
_cell_volume   162.03189536
_cell_formula_units_Z   5
loop_
 _symmetry_equiv_pos_site_id
 _symmetry_equiv_pos_as_xyz
  1  'x, y, z'
loop_
 _atom_site_type_symbol
 _atom_site_label
 _atom_site_symmetry_multiplicity
 _atom_site_fract_x
 _atom_site_fract_y
 _atom_site_fract_z
 _atom_site_occupancy
  Ti  Ti0  1  0.60178334  0.55248826  0.51587432  1
  Ti  Ti1  1  0.14980793  0.29414363  0.11274292  1
  Ti  Ti2  1  0.64145367  0.71677944  0.91440685  1
  Ti  Ti3  1  0.14258860  0.13626863  0.71577788  1
  Ti  Ti4  1  0.65116462  0.89114956  0.31336994  1
  O  O5  1  0.63703651  0.94466008  0.62763589  1
  O  O6  1  0.64398795  0.06514708  0.02925236  1
  O  O7  1  0.12980581  0.44212958  0.60099458  1
  O  O8  1  0.14841950  0.99077402  0.22446493  1
  O  O9  1  0.13915767  0.87173574  0.83011970  1
  O  O10  1  0.64766911  0.48570366  0.19629255  1
  O  O11  1  0.63801385  0.36145999  0.79539089  1
  O  O12  1  0.14373352  0.55515615  0.99439768  1
  O  O13  1  0.15608604  0.72011893  0.41253494  1
  O  O14  1  0.64738247  0.22080608  0.41229547  1
