# Supplementary material for: Exploration of crystal chemical space using text-guided generative artificial intelligence
Source: Nat Commun. 2025 May 12;16:4379. doi: 10.1038/s41467-025-59636-y (PMC12069578; doi:10.1038/s41467-025-59636-y)
Supplement: Supplementary file 3 — Supplementary Dataset 1 [file 41467_2025_59636_MOESM3_ESM.zip › supplementary_data/0_TiO2/1_metastable/dft_opt_gen_O2Ti1_27_304.cif]

# generated using pymatgen
data_TiO2
_symmetry_space_group_name_H-M   'P 1'
_cell_length_a   5.31039501
_cell_length_b   5.54136243
_cell_length_c   12.20889710
_cell_angle_alpha   92.03469673
_cell_angle_beta   101.78950188
_cell_angle_gamma   91.61547541
_symmetry_Int_Tables_number   1
_chemical_formula_structural   TiO2
_chemical_formula_sum   'Ti9 O18'
_cell_volume   351.23770472
_cell_formula_units_Z   9
loop_
 _symmetry_equiv_pos_site_id
 _symmetry_equiv_pos_as_xyz
  1  'x, y, z'
loop_
 _atom_site_type_symbol
 _atom_site_label
 _atom_site_symmetry_multiplicity
 _atom_site_fract_x
 _atom_site_fract_y
 _atom_site_fract_z
 _atom_site_occupancy
  Ti  Ti0  1  0.14175900  0.98753611  0.36761575  1
  Ti  Ti1  1  0.52285844  0.75470594  0.16305541  1
  Ti  Ti2  1  0.77619472  0.24143521  0.16592490  1
  Ti  Ti3  1  0.09168865  0.76133234  0.59448948  1
  Ti  Ti4  1  0.91296911  0.51655360  0.96868362  1
  Ti  Ti5  1  0.73065871  0.19076090  0.57222695  1
  Ti  Ti6  1  0.14065690  0.01409777  0.96021250  1
  Ti  Ti7  1  0.59965596  0.00807278  0.77814234  1
  Ti  Ti8  1  0.36659808  0.48641086  0.35618539  1
  O  O9  1  0.82117785  0.93192130  0.24849394  1
  O  O10  1  0.59957312  0.45612030  0.25849068  1
  O  O11  1  0.48759562  0.05938165  0.09174334  1
  O  O12  1  0.30132314  0.79065927  0.26643600  1
  O  O13  1  0.51469925  0.23436481  0.67034113  1
  O  O14  1  0.37440218  0.07087755  0.87495701  1
  O  O15  1  0.01581821  0.20876937  0.07307423  1
  O  O16  1  0.07862854  0.31116481  0.29657700  1
  O  O17  1  0.90213291  0.25652813  0.86885860  1
  O  O18  1  0.91328867  0.47338270  0.57892058  1
  O  O19  1  0.45601595  0.19702533  0.43841813  1
  O  O20  1  0.28388831  0.70906722  0.46372646  1
  O  O21  1  0.37925956  0.76126980  0.70078034  1
  O  O22  1  0.21535594  0.68811097  0.03267175  1
  O  O23  1  0.84548724  0.79602489  0.88512094  1
  O  O24  1  0.95489345  0.00467912  0.48004870  1
  O  O25  1  0.69761784  0.54076411  0.07239371  1
  O  O26  1  0.87175317  0.94648455  0.66992042  1
