# Supplementary material for: Exploration of crystal chemical space using text-guided generative artificial intelligence
Source: Nat Commun. 2025 May 12;16:4379. doi: 10.1038/s41467-025-59636-y (PMC12069578; doi:10.1038/s41467-025-59636-y)
Supplement: Supplementary file 3 — Supplementary Dataset 1 [file 41467_2025_59636_MOESM3_ESM.zip › supplementary_data/0_TiO2/1_metastable/dft_opt_gen_O2Ti1_30_350.cif]

# generated using pymatgen
data_TiO2
_symmetry_space_group_name_H-M   'P 1'
_cell_length_a   5.49300918
_cell_length_b   6.16851231
_cell_length_c   11.74139225
_cell_angle_alpha   89.89600907
_cell_angle_beta   96.08745027
_cell_angle_gamma   89.98360430
_symmetry_Int_Tables_number   1
_chemical_formula_structural   TiO2
_chemical_formula_sum   'Ti10 O20'
_cell_volume   395.59770182
_cell_formula_units_Z   10
loop_
 _symmetry_equiv_pos_site_id
 _symmetry_equiv_pos_as_xyz
  1  'x, y, z'
loop_
 _atom_site_type_symbol
 _atom_site_label
 _atom_site_symmetry_multiplicity
 _atom_site_fract_x
 _atom_site_fract_y
 _atom_site_fract_z
 _atom_site_occupancy
  Ti  Ti0  1  0.30401775  0.96099889  0.27132238  1
  Ti  Ti1  1  0.76665791  0.83881792  0.15325733  1
  Ti  Ti2  1  0.23418465  0.85410477  0.52914573  1
  Ti  Ti3  1  0.44980096  0.83345420  0.83383864  1
  Ti  Ti4  1  0.98186733  0.97122397  0.94666464  1
  Ti  Ti5  1  0.23173234  0.40739244  0.92029321  1
  Ti  Ti6  1  0.15961313  0.34020574  0.60067149  1
  Ti  Ti7  1  0.70720624  0.29599865  0.77819077  1
  Ti  Ti8  1  0.52984681  0.39748064  0.21180908  1
  Ti  Ti9  1  0.00651859  0.50043323  0.31984809  1
  O  O10  1  0.73167074  0.39191949  0.35881703  1
  O  O11  1  0.29673992  0.09691691  0.87242026  1
  O  O12  1  0.03279009  0.09039926  0.53985064  1
  O  O13  1  0.23773800  0.28885705  0.28600083  1
  O  O14  1  0.74562436  0.98842263  0.79932799  1
  O  O15  1  0.06127138  0.96982226  0.10853167  1
  O  O16  1  0.43453930  0.93340841  0.42414596  1
  O  O17  1  0.15540334  0.71602550  0.90490802  1
  O  O18  1  0.47332479  0.28019829  0.64684995  1
  O  O19  1  0.51619196  0.51092227  0.84086140  1
  O  O20  1  0.98091456  0.40656732  0.72128931  1
  O  O21  1  0.13315556  0.56320540  0.48884878  1
  O  O22  1  0.83649237  0.52576528  0.16632786  1
  O  O23  1  0.00287135  0.82024028  0.30701715  1
  O  O24  1  0.35627147  0.80550061  0.67619037  1
  O  O25  1  0.58739379  0.08422176  0.19771866  1
  O  O26  1  0.36969241  0.39299550  0.06009052  1
  O  O27  1  0.44504730  0.70363026  0.22199522  1
  O  O28  1  0.91612445  0.28194294  0.93339970  1
  O  O29  1  0.68187890  0.83856773  0.99350189  1
