# Supplementary material for: Exploration of crystal chemical space using text-guided generative artificial intelligence
Source: Nat Commun. 2025 May 12;16:4379. doi: 10.1038/s41467-025-59636-y (PMC12069578; doi:10.1038/s41467-025-59636-y)
Supplement: Supplementary file 3 — Supplementary Dataset 1 [file 41467_2025_59636_MOESM3_ESM.zip › supplementary_data/0_TiO2/1_metastable/dft_opt_gen_O2Ti1_30_387.cif]

# generated using pymatgen
data_TiO2
_symmetry_space_group_name_H-M   'P 1'
_cell_length_a   4.66465706
_cell_length_b   5.93230688
_cell_length_c   12.02240178
_cell_angle_alpha   96.59737467
_cell_angle_beta   90.00014240
_cell_angle_gamma   90.00061446
_symmetry_Int_Tables_number   1
_chemical_formula_structural   TiO2
_chemical_formula_sum   'Ti10 O20'
_cell_volume   330.48299568
_cell_formula_units_Z   10
loop_
 _symmetry_equiv_pos_site_id
 _symmetry_equiv_pos_as_xyz
  1  'x, y, z'
loop_
 _atom_site_type_symbol
 _atom_site_label
 _atom_site_symmetry_multiplicity
 _atom_site_fract_x
 _atom_site_fract_y
 _atom_site_fract_z
 _atom_site_occupancy
  Ti  Ti0  1  0.17841498  0.73871626  0.11346808  1
  Ti  Ti1  1  0.16205305  0.23798789  0.12989976  1
  Ti  Ti2  1  0.69946374  0.02363904  0.30352953  1
  Ti  Ti3  1  0.16335895  0.64675792  0.73482990  1
  Ti  Ti4  1  0.19945846  0.57279944  0.35262555  1
  Ti  Ti5  1  0.66204644  0.35845471  0.52625588  1
  Ti  Ti6  1  0.17765624  0.15618718  0.72655812  1
  Ti  Ti7  1  0.67765767  0.44025846  0.92959874  1
  Ti  Ti8  1  0.67840475  0.85772931  0.54268718  1
  Ti  Ti9  1  0.66336627  0.94969115  0.92132617  1
  O  O10  1  0.35206347  0.51222147  0.19940418  1
  O  O11  1  0.96782910  0.97409602  0.05112558  1
  O  O12  1  0.97228334  0.47439587  0.04611520  1
  O  O13  1  0.47674317  0.21540013  0.99944326  1
  O  O14  1  0.42345139  0.33453556  0.40017583  1
  O  O15  1  0.93619233  0.78410047  0.25805768  1
  O  O16  1  0.47227902  0.12206291  0.61004164  1
  O  O17  1  0.87389293  0.17680465  0.85157962  1
  O  O18  1  0.90339787  0.58667597  0.46568339  1
  O  O19  1  0.37509055  0.91603094  0.80542358  1
  O  O20  1  0.97673887  0.38102543  0.65671123  1
  O  O21  1  0.46782441  0.62236664  0.60502909  1
  O  O22  1  0.92347129  0.26191752  0.25598263  1
  O  O23  1  0.87509468  0.68043200  0.85073150  1
  O  O24  1  0.47531368  0.71107038  0.00039545  1
  O  O25  1  0.85205816  0.08422971  0.45675450  1
  O  O26  1  0.43619277  0.81235566  0.39809365  1
  O  O27  1  0.40340620  0.00976618  0.19046884  1
  O  O28  1  0.97531077  0.88536716  0.65576120  1
  O  O29  1  0.37389104  0.41962844  0.80457920  1
