# Supplementary material for: Exploration of crystal chemical space using text-guided generative artificial intelligence
Source: Nat Commun. 2025 May 12;16:4379. doi: 10.1038/s41467-025-59636-y (PMC12069578; doi:10.1038/s41467-025-59636-y)
Supplement: Supplementary file 3 — Supplementary Dataset 1 [file 41467_2025_59636_MOESM3_ESM.zip › supplementary_data/0_TiO2/1_metastable/dft_opt_gen_O2Ti1_30_391.cif]

# generated using pymatgen
data_TiO2
_symmetry_space_group_name_H-M   'P 1'
_cell_length_a   5.11125086
_cell_length_b   6.40571801
_cell_length_c   11.49276078
_cell_angle_alpha   87.41752772
_cell_angle_beta   87.34859131
_cell_angle_gamma   80.63674823
_symmetry_Int_Tables_number   1
_chemical_formula_structural   TiO2
_chemical_formula_sum   'Ti10 O20'
_cell_volume   370.60731664
_cell_formula_units_Z   10
loop_
 _symmetry_equiv_pos_site_id
 _symmetry_equiv_pos_as_xyz
  1  'x, y, z'
loop_
 _atom_site_type_symbol
 _atom_site_label
 _atom_site_symmetry_multiplicity
 _atom_site_fract_x
 _atom_site_fract_y
 _atom_site_fract_z
 _atom_site_occupancy
  Ti  Ti0  1  0.73364160  0.94112238  0.14931519  1
  Ti  Ti1  1  0.93394414  0.12925113  0.57748047  1
  Ti  Ti2  1  0.36992626  0.68971447  0.30777254  1
  Ti  Ti3  1  0.50583180  0.42451598  0.09456051  1
  Ti  Ti4  1  0.13972207  0.71843244  0.88739265  1
  Ti  Ti5  1  0.14383430  0.16469481  0.26701569  1
  Ti  Ti6  1  0.75817958  0.43120073  0.78705413  1
  Ti  Ti7  1  0.08140633  0.19763367  0.97768534  1
  Ti  Ti8  1  0.86296230  0.64939174  0.49817109  1
  Ti  Ti9  1  0.52038157  0.92321497  0.73989027  1
  O  O10  1  0.69119201  0.59122598  0.37351155  1
  O  O11  1  0.23088979  0.01804045  0.64236654  1
  O  O12  1  0.84256864  0.23856601  0.15494603  1
  O  O13  1  0.03143349  0.87311197  0.23624895  1
  O  O14  1  0.86758963  0.43225926  0.61049907  1
  O  O15  1  0.58433098  0.68658241  0.13856362  1
  O  O16  1  0.32228295  0.96228732  0.88262792  1
  O  O17  1  0.47026760  0.97917400  0.29031633  1
  O  O18  1  0.10548015  0.33662639  0.83042026  1
  O  O19  1  0.36792416  0.14500508  0.08714599  1
  O  O20  1  0.41573993  0.63181187  0.77070191  1
  O  O21  1  0.19317112  0.68089006  0.45077484  1
  O  O22  1  0.29784964  0.42467641  0.24936592  1
  O  O23  1  0.85197689  0.73063219  0.79586172  1
  O  O24  1  0.68874450  0.16219444  0.73566950  1
  O  O25  1  0.01456198  0.17626319  0.41780864  1
  O  O26  1  0.70073570  0.37674953  0.95017204  1
  O  O27  1  0.18862665  0.52623538  0.01353147  1
  O  O28  1  0.90942116  0.94785591  0.99654662  1
  O  O29  1  0.73245034  0.89895686  0.57179205  1
