# Supplementary material for: Exploration of crystal chemical space using text-guided generative artificial intelligence
Source: Nat Commun. 2025 May 12;16:4379. doi: 10.1038/s41467-025-59636-y (PMC12069578; doi:10.1038/s41467-025-59636-y)
Supplement: Supplementary file 3 — Supplementary Dataset 1 [file 41467_2025_59636_MOESM3_ESM.zip › supplementary_data/0_TiO2/1_metastable/dft_opt_gen_O2Ti1_15_127.cif]

# generated using pymatgen
data_TiO2
_symmetry_space_group_name_H-M   'P 1'
_cell_length_a   3.59192562
_cell_length_b   5.45995609
_cell_length_c   11.95283438
_cell_angle_alpha   98.01369525
_cell_angle_beta   83.00596954
_cell_angle_gamma   78.24151707
_symmetry_Int_Tables_number   1
_chemical_formula_structural   TiO2
_chemical_formula_sum   'Ti5 O10'
_cell_volume   224.51262742
_cell_formula_units_Z   5
loop_
 _symmetry_equiv_pos_site_id
 _symmetry_equiv_pos_as_xyz
  1  'x, y, z'
loop_
 _atom_site_type_symbol
 _atom_site_label
 _atom_site_symmetry_multiplicity
 _atom_site_fract_x
 _atom_site_fract_y
 _atom_site_fract_z
 _atom_site_occupancy
  Ti  Ti0  1  0.57244160  0.07057643  0.61195882  1
  Ti  Ti1  1  0.08022767  0.70299210  0.77585536  1
  Ti  Ti2  1  0.93060448  0.29499997  0.97503146  1
  Ti  Ti3  1  0.27106793  0.44032671  0.19504276  1
  Ti  Ti4  1  0.17041571  0.01525155  0.39395139  1
  O  O5  1  0.79217255  0.50036817  0.14491392  1
  O  O6  1  0.12953389  0.97464066  0.56565593  1
  O  O7  1  0.41703870  0.26266797  0.02950518  1
  O  O8  1  0.89194523  0.53891335  0.88630813  1
  O  O9  1  0.06080250  0.99786331  0.87530844  1
  O  O10  1  0.39803491  0.37694877  0.69092614  1
  O  O11  1  0.22070399  0.70506762  0.32048372  1
  O  O12  1  0.24064799  0.18592462  0.27130959  1
  O  O13  1  0.63219581  0.11530675  0.44623044  1
  O  O14  1  0.64702324  0.80438716  0.70883740  1
