# Supplementary material for: Exploration of crystal chemical space using text-guided generative artificial intelligence
Source: Nat Commun. 2025 May 12;16:4379. doi: 10.1038/s41467-025-59636-y (PMC12069578; doi:10.1038/s41467-025-59636-y)
Supplement: Supplementary file 3 — Supplementary Dataset 1 [file 41467_2025_59636_MOESM3_ESM.zip › supplementary_data/0_TiO2/1_metastable/dft_opt_gen_O2Ti1_39_531.cif]

# generated using pymatgen
data_TiO2
_symmetry_space_group_name_H-M   'P 1'
_cell_length_a   4.68380844
_cell_length_b   7.61800865
_cell_length_c   12.21104345
_cell_angle_alpha   101.51371649
_cell_angle_beta   90.36982192
_cell_angle_gamma   89.68911747
_symmetry_Int_Tables_number   1
_chemical_formula_structural   TiO2
_chemical_formula_sum   'Ti13 O26'
_cell_volume   426.92539137
_cell_formula_units_Z   13
loop_
 _symmetry_equiv_pos_site_id
 _symmetry_equiv_pos_as_xyz
  1  'x, y, z'
loop_
 _atom_site_type_symbol
 _atom_site_label
 _atom_site_symmetry_multiplicity
 _atom_site_fract_x
 _atom_site_fract_y
 _atom_site_fract_z
 _atom_site_occupancy
  Ti  Ti0  1  0.27971748  0.22148790  0.19212030  1
  Ti  Ti1  1  0.27494611  0.60660361  0.29787020  1
  Ti  Ti2  1  0.35352721  0.50918325  0.88784567  1
  Ti  Ti3  1  0.26514208  0.82279596  0.10876811  1
  Ti  Ti4  1  0.27681630  0.51332862  0.63977766  1
  Ti  Ti5  1  0.76450912  0.35055238  0.42433272  1
  Ti  Ti6  1  0.78515620  0.24947790  0.77465072  1
  Ti  Ti7  1  0.77648904  0.95714449  0.32289339  1
  Ti  Ti8  1  0.28284376  0.90141169  0.75682654  1
  Ti  Ti9  1  0.27297944  0.10310439  0.55392225  1
  Ti  Ti10  1  0.77584637  0.76285924  0.52259061  1
  Ti  Ti11  1  0.79098084  0.45361030  0.05947787  1
  Ti  Ti12  1  0.78595421  0.02731098  0.97133603  1
  O  O13  1  0.49217161  0.31941547  0.53723793  1
  O  O14  1  0.03701845  0.61968609  0.14591227  1
  O  O15  1  0.50663175  0.79221538  0.24377674  1
  O  O16  1  0.00707528  0.77130745  0.37563674  1
  O  O17  1  0.99751652  0.44236852  0.91222027  1
  O  O18  1  0.06972701  0.38841942  0.30308476  1
  O  O19  1  0.51456039  0.64461766  0.01638847  1
  O  O20  1  0.49401983  0.41610415  0.16818986  1
  O  O21  1  0.54511337  0.94272632  0.46881779  1
  O  O22  1  0.99786090  0.14604211  0.44526598  1
  O  O23  1  0.54772499  0.29968914  0.92562128  1
  O  O24  1  0.48846006  0.03159377  0.09098611  1
  O  O25  1  0.56132524  0.45159206  0.75403553  1
  O  O26  1  0.98795353  0.53831106  0.53054527  1
  O  O27  1  0.52439175  0.90412391  0.86989328  1
  O  O28  1  0.55364036  0.56605202  0.40055412  1
  O  O29  1  0.06275557  0.29371782  0.67250238  1
  O  O30  1  0.51115283  0.08627979  0.69776364  1
  O  O31  1  0.50682491  0.71933973  0.62669105  1
  O  O32  1  0.14488084  0.66559999  0.76996558  1
  O  O33  1  0.99902006  0.06603319  0.83637943  1
  O  O34  1  0.04402820  0.91931699  0.60511114  1
  O  O35  1  0.01019322  0.84876714  0.99545398  1
  O  O36  1  0.97574191  0.23650454  0.07496659  1
  O  O37  1  0.56773713  0.17844543  0.31347550  1
  O  O38  1  0.05160446  0.99942602  0.21911601  1
