# Supplementary material for: Exploration of crystal chemical space using text-guided generative artificial intelligence
Source: Nat Commun. 2025 May 12;16:4379. doi: 10.1038/s41467-025-59636-y (PMC12069578; doi:10.1038/s41467-025-59636-y)
Supplement: Supplementary file 3 — Supplementary Dataset 1 [file 41467_2025_59636_MOESM3_ESM.zip › supplementary_data/0_TiO2/1_metastable/dft_opt_gen_O2Ti1_18_177.cif]

# generated using pymatgen
data_TiO2
_symmetry_space_group_name_H-M   'P 1'
_cell_length_a   4.97286873
_cell_length_b   5.57453529
_cell_length_c   7.82901773
_cell_angle_alpha   83.98929781
_cell_angle_beta   92.27688322
_cell_angle_gamma   94.02513079
_symmetry_Int_Tables_number   1
_chemical_formula_structural   TiO2
_chemical_formula_sum   'Ti6 O12'
_cell_volume   215.19132014
_cell_formula_units_Z   6
loop_
 _symmetry_equiv_pos_site_id
 _symmetry_equiv_pos_as_xyz
  1  'x, y, z'
loop_
 _atom_site_type_symbol
 _atom_site_label
 _atom_site_symmetry_multiplicity
 _atom_site_fract_x
 _atom_site_fract_y
 _atom_site_fract_z
 _atom_site_occupancy
  Ti  Ti0  1  0.88291250  0.59463689  0.20587395  1
  Ti  Ti1  1  0.92570449  0.14851589  0.53537519  1
  Ti  Ti2  1  0.87050845  0.15815103  0.99497870  1
  Ti  Ti3  1  0.93812682  0.58501887  0.74626260  1
  Ti  Ti4  1  0.37256670  0.07287178  0.22528827  1
  Ti  Ti5  1  0.43606408  0.67027248  0.51595497  1
  O  O6  1  0.60546905  0.68973447  0.73487400  1
  O  O7  1  0.59552078  0.00854557  0.44382490  1
  O  O8  1  0.78952953  0.22619403  0.76262529  1
  O  O9  1  0.09901531  0.88189620  0.61994185  1
  O  O10  1  0.71281691  0.51733586  0.42958791  1
  O  O11  1  0.20316021  0.05344636  0.00637261  1
  O  O12  1  0.17893334  0.42546713  0.60257428  1
  O  O13  1  0.01910911  0.51693643  0.97858342  1
  O  O14  1  0.62971446  0.31768279  0.13870378  1
  O  O15  1  0.09583599  0.22582720  0.31163574  1
  O  O16  1  0.21315513  0.73460235  0.29739859  1
  O  O17  1  0.70962703  0.86127975  0.12134275  1
