# Supplementary material for: Exploration of crystal chemical space using text-guided generative artificial intelligence
Source: Nat Commun. 2025 May 12;16:4379. doi: 10.1038/s41467-025-59636-y (PMC12069578; doi:10.1038/s41467-025-59636-y)
Supplement: Supplementary file 3 — Supplementary Dataset 1 [file 41467_2025_59636_MOESM3_ESM.zip › supplementary_data/0_TiO2/1_metastable/dft_opt_gen_O2Ti1_18_188.cif]

# generated using pymatgen
data_TiO2
_symmetry_space_group_name_H-M   'P 1'
_cell_length_a   3.02625813
_cell_length_b   6.63596091
_cell_length_c   11.93902036
_cell_angle_alpha   104.71262761
_cell_angle_beta   89.99998090
_cell_angle_gamma   90.00003781
_symmetry_Int_Tables_number   1
_chemical_formula_structural   TiO2
_chemical_formula_sum   'Ti6 O12'
_cell_volume   231.89963685
_cell_formula_units_Z   6
loop_
 _symmetry_equiv_pos_site_id
 _symmetry_equiv_pos_as_xyz
  1  'x, y, z'
loop_
 _atom_site_type_symbol
 _atom_site_label
 _atom_site_symmetry_multiplicity
 _atom_site_fract_x
 _atom_site_fract_y
 _atom_site_fract_z
 _atom_site_occupancy
  Ti  Ti0  1  0.12329743  0.26226239  0.55021602  1
  Ti  Ti1  1  0.13292550  0.47036425  0.88058371  1
  Ti  Ti2  1  0.62330783  0.26227103  0.05021782  1
  Ti  Ti3  1  0.63292554  0.47036812  0.38057757  1
  Ti  Ti4  1  0.12330794  0.67846135  0.21094349  1
  Ti  Ti5  1  0.62329753  0.67846999  0.71094523  1
  O  O6  1  0.62259048  0.27964777  0.88829250  1
  O  O7  1  0.12346632  0.10754903  0.05014490  1
  O  O8  1  0.62259180  0.66108798  0.87286736  1
  O  O9  1  0.12346545  0.83318278  0.71101564  1
  O  O10  1  0.12333724  0.43044516  0.71242358  1
  O  O11  1  0.12333733  0.51028803  0.04873630  1
  O  O12  1  0.62346698  0.83318337  0.21101639  1
  O  O13  1  0.62333723  0.51028723  0.54873772  1
  O  O14  1  0.62333734  0.43044433  0.21242496  1
  O  O15  1  0.12259148  0.27964439  0.38829392  1
  O  O16  1  0.62346478  0.10754958  0.55014565  1
  O  O17  1  0.12259080  0.66108461  0.37286878  1
