# Supplementary material for: Exploration of crystal chemical space using text-guided generative artificial intelligence
Source: Nat Commun. 2025 May 12;16:4379. doi: 10.1038/s41467-025-59636-y (PMC12069578; doi:10.1038/s41467-025-59636-y)
Supplement: Supplementary file 3 — Supplementary Dataset 1 [file 41467_2025_59636_MOESM3_ESM.zip › supplementary_data/0_TiO2/1_metastable/dft_opt_gen_O2Ti1_21_244.cif]

# generated using pymatgen
data_TiO2
_symmetry_space_group_name_H-M   'P 1'
_cell_length_a   5.42709509
_cell_length_b   5.51133881
_cell_length_c   9.77671070
_cell_angle_alpha   86.44608118
_cell_angle_beta   99.40111280
_cell_angle_gamma   89.84597641
_symmetry_Int_Tables_number   1
_chemical_formula_structural   TiO2
_chemical_formula_sum   'Ti7 O14'
_cell_volume   287.92010874
_cell_formula_units_Z   7
loop_
 _symmetry_equiv_pos_site_id
 _symmetry_equiv_pos_as_xyz
  1  'x, y, z'
loop_
 _atom_site_type_symbol
 _atom_site_label
 _atom_site_symmetry_multiplicity
 _atom_site_fract_x
 _atom_site_fract_y
 _atom_site_fract_z
 _atom_site_occupancy
  Ti  Ti0  1  0.35483818  0.86463164  0.32483376  1
  Ti  Ti1  1  0.21935616  0.38398672  0.08695126  1
  Ti  Ti2  1  0.77835688  0.74073927  0.09578024  1
  Ti  Ti3  1  0.08980395  0.53907994  0.78568551  1
  Ti  Ti4  1  0.36179553  0.28865066  0.53857914  1
  Ti  Ti5  1  0.58473245  0.30342864  0.89401805  1
  Ti  Ti6  1  0.88070717  0.06200678  0.57634287  1
  O  O7  1  0.57872350  0.08146473  0.45265065  1
  O  O8  1  0.55136188  0.46729742  0.08204943  1
  O  O9  1  0.36975689  0.57433816  0.44319997  1
  O  O10  1  0.12648991  0.02891508  0.46786416  1
  O  O11  1  0.90619342  0.80063512  0.69152793  1
  O  O12  1  0.20433099  0.13869390  0.20811633  1
  O  O13  1  0.61172020  0.25335556  0.70081214  1
  O  O14  1  0.25603869  0.23023790  0.91414256  1
  O  O15  1  0.62540128  0.82367164  0.24269822  1
  O  O16  1  0.11247868  0.66922165  0.18094905  1
  O  O17  1  0.39699122  0.63372238  0.81350723  1
  O  O18  1  0.72963618  0.01721069  0.98309288  1
  O  O19  1  0.07823169  0.33564167  0.63495681  1
  O  O20  1  0.90844827  0.51108326  0.94904870  1
