# Supplementary material for: Exploration of crystal chemical space using text-guided generative artificial intelligence
Source: Nat Commun. 2025 May 12;16:4379. doi: 10.1038/s41467-025-59636-y (PMC12069578; doi:10.1038/s41467-025-59636-y)
Supplement: Supplementary file 3 — Supplementary Dataset 1 [file 41467_2025_59636_MOESM3_ESM.zip › supplementary_data/0_TiO2/1_metastable/dft_opt_gen_O2Ti1_24_275.cif]

# generated using pymatgen
data_TiO2
_symmetry_space_group_name_H-M   'P 1'
_cell_length_a   4.96117622
_cell_length_b   5.87080663
_cell_length_c   9.35065164
_cell_angle_alpha   89.96432417
_cell_angle_beta   91.22059210
_cell_angle_gamma   91.79720758
_symmetry_Int_Tables_number   1
_chemical_formula_structural   TiO2
_chemical_formula_sum   'Ti8 O16'
_cell_volume   272.15233432
_cell_formula_units_Z   8
loop_
 _symmetry_equiv_pos_site_id
 _symmetry_equiv_pos_as_xyz
  1  'x, y, z'
loop_
 _atom_site_type_symbol
 _atom_site_label
 _atom_site_symmetry_multiplicity
 _atom_site_fract_x
 _atom_site_fract_y
 _atom_site_fract_z
 _atom_site_occupancy
  Ti  Ti0  1  0.39305905  0.84812528  0.65239853  1
  Ti  Ti1  1  0.27960523  0.54283797  0.92192148  1
  Ti  Ti2  1  0.92209375  0.18316360  0.65774786  1
  Ti  Ti3  1  0.27427034  0.05827096  0.14341367  1
  Ti  Ti4  1  0.76903059  0.86116284  0.34873548  1
  Ti  Ti5  1  0.78231951  0.88262239  0.90958149  1
  Ti  Ti6  1  0.81736944  0.38746972  0.15602118  1
  Ti  Ti7  1  0.40405635  0.36977024  0.43422861  1
  O  O8  1  0.55703783  0.65306118  0.79738999  1
  O  O9  1  0.24663438  0.12004710  0.54816033  1
  O  O10  1  0.58987993  0.12416072  0.27793315  1
  O  O11  1  0.62880114  0.57741644  0.29029859  1
  O  O12  1  0.73263567  0.35498209  0.53554336  1
  O  O13  1  0.73561342  0.89292040  0.54005731  1
  O  O14  1  0.44667943  0.84978513  0.03310010  1
  O  O15  1  0.10414315  0.87357550  0.28115511  1
  O  O16  1  0.28183438  0.61545238  0.52683858  1
  O  O17  1  0.08894781  0.87112510  0.78332447  1
  O  O18  1  0.11975512  0.33639396  0.26964711  1
  O  O19  1  0.09814278  0.37100081  0.78890112  1
  O  O20  1  0.62646225  0.08201088  0.77830107  1
  O  O21  1  0.45043618  0.34169864  0.04029344  1
  O  O22  1  0.93479983  0.11183427  0.04377021  1
  O  O23  1  0.94309633  0.61086309  0.02546182  1
