# Supplementary material for: Exploration of crystal chemical space using text-guided generative artificial intelligence
Source: Nat Commun. 2025 May 12;16:4379. doi: 10.1038/s41467-025-59636-y (PMC12069578; doi:10.1038/s41467-025-59636-y)
Supplement: Supplementary file 3 — Supplementary Dataset 1 [file 41467_2025_59636_MOESM3_ESM.zip › supplementary_data/0_TiO2/1_metastable/dft_opt_gen_O2Ti1_9_52.cif]

# generated using pymatgen
data_TiO2
_symmetry_space_group_name_H-M   'P 1'
_cell_length_a   5.04412649
_cell_length_b   5.64567507
_cell_length_c   5.27503355
_cell_angle_alpha   60.78156765
_cell_angle_beta   74.14462243
_cell_angle_gamma   55.95512138
_symmetry_Int_Tables_number   1
_chemical_formula_structural   TiO2
_chemical_formula_sum   'Ti3 O6'
_cell_volume   108.63480892
_cell_formula_units_Z   3
loop_
 _symmetry_equiv_pos_site_id
 _symmetry_equiv_pos_as_xyz
  1  'x, y, z'
loop_
 _atom_site_type_symbol
 _atom_site_label
 _atom_site_symmetry_multiplicity
 _atom_site_fract_x
 _atom_site_fract_y
 _atom_site_fract_z
 _atom_site_occupancy
  Ti  Ti0  1  0.20931616  0.21799323  0.89148821  1
  Ti  Ti1  1  0.57344004  0.03593412  0.39130652  1
  Ti  Ti2  1  0.93767130  0.85403311  0.89116888  1
  O  O3  1  0.91384756  0.65324071  0.67264269  1
  O  O4  1  0.91374899  0.07838805  0.11001571  1
  O  O5  1  0.57351494  0.21944744  0.62181797  1
  O  O6  1  0.57362354  0.85231326  0.16102200  1
  O  O7  1  0.23322617  0.41856625  0.11010661  1
  O  O8  1  0.23342785  0.99337134  0.67274136  1
