# Supplementary material for: Exploration of crystal chemical space using text-guided generative artificial intelligence
Source: Nat Commun. 2025 May 12;16:4379. doi: 10.1038/s41467-025-59636-y (PMC12069578; doi:10.1038/s41467-025-59636-y)
Supplement: Supplementary file 3 — Supplementary Dataset 1 [file 41467_2025_59636_MOESM3_ESM.zip › supplementary_data/0_TiO2/1_metastable/dft_opt_gen_O2Ti1_12_89.cif]

# generated using pymatgen
data_TiO2
_symmetry_space_group_name_H-M   'P 1'
_cell_length_a   3.82091311
_cell_length_b   8.02964515
_cell_length_c   9.88739804
_cell_angle_alpha   128.00141318
_cell_angle_beta   90.00000000
_cell_angle_gamma   103.76412823
_symmetry_Int_Tables_number   1
_chemical_formula_structural   TiO2
_chemical_formula_sum   'Ti4 O8'
_cell_volume   227.88279217
_cell_formula_units_Z   4
loop_
 _symmetry_equiv_pos_site_id
 _symmetry_equiv_pos_as_xyz
  1  'x, y, z'
loop_
 _atom_site_type_symbol
 _atom_site_label
 _atom_site_symmetry_multiplicity
 _atom_site_fract_x
 _atom_site_fract_y
 _atom_site_fract_z
 _atom_site_occupancy
  Ti  Ti0  1  0.57955787  0.27487428  0.86372554  1
  Ti  Ti1  1  0.07955786  0.27487428  0.11006724  1
  Ti  Ti2  1  0.86008262  0.83592378  0.14425904  1
  Ti  Ti3  1  0.36008261  0.83592377  0.39058325  1
  O  O4  1  0.36896922  0.85369699  0.19916371  1
  O  O5  1  0.71981419  0.55538693  0.93440538  1
  O  O6  1  0.57066912  0.25709679  0.05514930  1
  O  O7  1  0.21981419  0.55538693  0.31990008  1
  O  O8  1  0.07066912  0.25709679  0.90086600  1
  O  O9  1  0.86896921  0.85369697  0.35345178  1
  O  O10  1  0.96982540  0.05540934  0.12715977  1
  O  O11  1  0.46982540  0.05540934  0.62716808  1
