# Supplementary material for: Exploration of crystal chemical space using text-guided generative artificial intelligence
Source: Nat Commun. 2025 May 12;16:4379. doi: 10.1038/s41467-025-59636-y (PMC12069578; doi:10.1038/s41467-025-59636-y)
Supplement: Supplementary file 3 — Supplementary Dataset 1 [file 41467_2025_59636_MOESM3_ESM.zip › supplementary_data/0_TiO2/1_metastable/dft_opt_gen_O2Ti1_9_50.cif]

# generated using pymatgen
data_TiO2
_symmetry_space_group_name_H-M   'P 1'
_cell_length_a   3.02542795
_cell_length_b   6.63100491
_cell_length_c   6.15715596
_cell_angle_alpha   75.78945416
_cell_angle_beta   104.22244918
_cell_angle_gamma   89.99950226
_symmetry_Int_Tables_number   1
_chemical_formula_structural   TiO2
_chemical_formula_sum   'Ti3 O6'
_cell_volume   115.83318474
_cell_formula_units_Z   3
loop_
 _symmetry_equiv_pos_site_id
 _symmetry_equiv_pos_as_xyz
  1  'x, y, z'
loop_
 _atom_site_type_symbol
 _atom_site_label
 _atom_site_symmetry_multiplicity
 _atom_site_fract_x
 _atom_site_fract_y
 _atom_site_fract_z
 _atom_site_occupancy
  Ti  Ti0  1  0.98465960  0.47083322  0.54261724  1
  Ti  Ti1  1  0.66390046  0.67890173  0.88205280  1
  Ti  Ti2  1  0.32447402  0.26276306  0.20319320  1
  O  O3  1  0.50263814  0.66161791  0.55815267  1
  O  O4  1  0.16228376  0.43091108  0.87888571  1
  O  O5  1  0.82601811  0.51074313  0.20636046  1
  O  O6  1  0.82434784  0.10795037  0.20323875  1
  O  O7  1  0.16372306  0.83371136  0.88200672  1
  O  O8  1  0.48714355  0.28005301  0.52710255  1
