# Supplementary material for: Exploration of crystal chemical space using text-guided generative artificial intelligence
Source: Nat Commun. 2025 May 12;16:4379. doi: 10.1038/s41467-025-59636-y (PMC12069578; doi:10.1038/s41467-025-59636-y)
Supplement: Supplementary file 3 — Supplementary Dataset 1 [file 41467_2025_59636_MOESM3_ESM.zip › supplementary_data/0_TiO2/1_metastable/dft_opt_gen_O2Ti1_24_288.cif]

# generated using pymatgen
data_TiO2
_symmetry_space_group_name_H-M   'P 1'
_cell_length_a   4.57209892
_cell_length_b   5.76829761
_cell_length_c   9.99703155
_cell_angle_alpha   88.13021191
_cell_angle_beta   89.43289347
_cell_angle_gamma   91.68027952
_symmetry_Int_Tables_number   1
_chemical_formula_structural   TiO2
_chemical_formula_sum   'Ti8 O16'
_cell_volume   263.38475034
_cell_formula_units_Z   8
loop_
 _symmetry_equiv_pos_site_id
 _symmetry_equiv_pos_as_xyz
  1  'x, y, z'
loop_
 _atom_site_type_symbol
 _atom_site_label
 _atom_site_symmetry_multiplicity
 _atom_site_fract_x
 _atom_site_fract_y
 _atom_site_fract_z
 _atom_site_occupancy
  Ti  Ti0  1  0.77982139  0.72002188  0.64931014  1
  Ti  Ti1  1  0.74631284  0.95129118  0.90515171  1
  Ti  Ti2  1  0.26767514  0.22662038  0.67314297  1
  Ti  Ti3  1  0.27602094  0.94638081  0.42149650  1
  Ti  Ti4  1  0.80615237  0.44973573  0.92234525  1
  Ti  Ti5  1  0.29631096  0.63660819  0.15085974  1
  Ti  Ti6  1  0.81035953  0.12453720  0.17909179  1
  Ti  Ti7  1  0.75388246  0.45136181  0.40256626  1
  O  O8  1  0.98439706  0.17637793  0.99694136  1
  O  O9  1  0.03464891  0.67824980  0.99684738  1
  O  O10  1  0.00772161  0.41940869  0.24294534  1
  O  O11  1  0.55885385  0.91005746  0.08371056  1
  O  O12  1  0.57446664  0.16225346  0.33562351  1
  O  O13  1  0.03175498  0.44018969  0.74607505  1
  O  O14  1  0.49983029  0.66008738  0.32760243  1
  O  O15  1  0.53479867  0.42452308  0.07811660  1
  O  O16  1  0.07546230  0.92171057  0.24578761  1
  O  O17  1  0.56155281  0.43195272  0.57980606  1
  O  O18  1  0.58128193  0.67690596  0.82744286  1
  O  O19  1  0.99948414  0.68738771  0.48843376  1
  O  O20  1  0.08069616  0.18373670  0.49729470  1
  O  O21  1  0.50051572  0.92315573  0.58129533  1
  O  O22  1  0.00512722  0.94915573  0.74195944  1
  O  O23  1  0.53041067  0.18350400  0.82921575  1
