# Supplementary material for: Exploration of crystal chemical space using text-guided generative artificial intelligence
Source: Nat Commun. 2025 May 12;16:4379. doi: 10.1038/s41467-025-59636-y (PMC12069578; doi:10.1038/s41467-025-59636-y)
Supplement: Supplementary file 3 — Supplementary Dataset 1 [file 41467_2025_59636_MOESM3_ESM.zip › supplementary_data/0_TiO2/1_metastable/dft_opt_gen_O2Ti1_24_277.cif]

# generated using pymatgen
data_TiO2
_symmetry_space_group_name_H-M   'P 1'
_cell_length_a   4.57064866
_cell_length_b   5.72830024
_cell_length_c   9.94686014
_cell_angle_alpha   89.74893554
_cell_angle_beta   90.14819809
_cell_angle_gamma   89.96851508
_symmetry_Int_Tables_number   1
_chemical_formula_structural   TiO2
_chemical_formula_sum   'Ti8 O16'
_cell_volume   260.42575541
_cell_formula_units_Z   8
loop_
 _symmetry_equiv_pos_site_id
 _symmetry_equiv_pos_as_xyz
  1  'x, y, z'
loop_
 _atom_site_type_symbol
 _atom_site_label
 _atom_site_symmetry_multiplicity
 _atom_site_fract_x
 _atom_site_fract_y
 _atom_site_fract_z
 _atom_site_occupancy
  Ti  Ti0  1  0.77251794  0.49747834  0.40702312  1
  Ti  Ti1  1  0.76628529  0.22329085  0.67886880  1
  Ti  Ti2  1  0.23585558  0.74359423  0.17690822  1
  Ti  Ti3  1  0.26726645  0.71139806  0.65269106  1
  Ti  Ti4  1  0.26028463  0.04977854  0.90956756  1
  Ti  Ti5  1  0.74852271  0.22828280  0.14118713  1
  Ti  Ti6  1  0.75923725  0.57204206  0.91366919  1
  Ti  Ti7  1  0.74702570  0.99066608  0.41758518  1
  O  O8  1  0.03772020  0.00489414  0.74577319  1
  O  O9  1  0.99863846  0.26422099  0.98904971  1
  O  O10  1  0.48946874  0.76403743  0.82437718  1
  O  O11  1  0.00395079  0.74576116  0.49134488  1
  O  O12  1  0.52813717  0.26568945  0.83241245  1
  O  O13  1  0.48742537  0.00172546  0.07577392  1
  O  O14  1  0.54552572  0.50386572  0.07584394  1
  O  O15  1  0.52795177  0.99180946  0.58133995  1
  O  O16  1  0.98820971  0.50801309  0.74382525  1
  O  O17  1  0.56375267  0.24512660  0.31957185  1
  O  O18  1  0.52076352  0.74476700  0.33015174  1
  O  O19  1  0.96110233  0.24651797  0.50210604  1
  O  O20  1  0.51265469  0.49774352  0.57792178  1
  O  O21  1  0.99891704  0.98696393  0.24063032  1
  O  O22  1  0.03682593  0.76466375  0.99684648  1
  O  O23  1  0.01312165  0.49644222  0.24485386  1
