# Supplementary material for: Exploration of crystal chemical space using text-guided generative artificial intelligence
Source: Nat Commun. 2025 May 12;16:4379. doi: 10.1038/s41467-025-59636-y (PMC12069578; doi:10.1038/s41467-025-59636-y)
Supplement: Supplementary file 3 — Supplementary Dataset 1 [file 41467_2025_59636_MOESM3_ESM.zip › supplementary_data/0_TiO2/1_metastable/dft_opt_gen_O2Ti1_18_174.cif]

# generated using pymatgen
data_TiO2
_symmetry_space_group_name_H-M   'P 1'
_cell_length_a   5.07417059
_cell_length_b   6.09825258
_cell_length_c   7.10993815
_cell_angle_alpha   95.92976843
_cell_angle_beta   89.86537836
_cell_angle_gamma   90.53353732
_symmetry_Int_Tables_number   1
_chemical_formula_structural   TiO2
_chemical_formula_sum   'Ti6 O12'
_cell_volume   218.81999968
_cell_formula_units_Z   6
loop_
 _symmetry_equiv_pos_site_id
 _symmetry_equiv_pos_as_xyz
  1  'x, y, z'
loop_
 _atom_site_type_symbol
 _atom_site_label
 _atom_site_symmetry_multiplicity
 _atom_site_fract_x
 _atom_site_fract_y
 _atom_site_fract_z
 _atom_site_occupancy
  Ti  Ti0  1  0.89786437  0.54681236  0.25870382  1
  Ti  Ti1  1  0.40967531  0.73960103  0.44502582  1
  Ti  Ti2  1  0.91574383  0.94966220  0.60798148  1
  Ti  Ti3  1  0.91687072  0.50676412  0.76460746  1
  Ti  Ti4  1  0.39177455  0.33674732  0.09576051  1
  Ti  Ti5  1  0.39074020  0.77965691  0.93913500  1
  O  O6  1  0.07096366  0.84047502  0.83509059  1
  O  O7  1  0.06714017  0.28662296  0.19277281  1
  O  O8  1  0.70858394  0.55717434  0.00873232  1
  O  O9  1  0.73630181  0.85257578  0.36996339  1
  O  O10  1  0.23666802  0.44595238  0.86862441  1
  O  O11  1  0.59901344  0.72927766  0.69500046  1
  O  O12  1  0.24744663  0.69663493  0.18600447  1
  O  O13  1  0.06010311  0.58976559  0.51771886  1
  O  O14  1  0.57123307  0.43381630  0.33376123  1
  O  O15  1  0.80481304  0.22870299  0.68406539  1
  O  O16  1  0.24034739  0.99977029  0.51091758  1
  O  O17  1  0.50277107  0.05770503  0.01970509  1
