# Supplementary material for: Exploration of crystal chemical space using text-guided generative artificial intelligence
Source: Nat Commun. 2025 May 12;16:4379. doi: 10.1038/s41467-025-59636-y (PMC12069578; doi:10.1038/s41467-025-59636-y)
Supplement: Supplementary file 3 — Supplementary Dataset 1 [file 41467_2025_59636_MOESM3_ESM.zip › supplementary_data/0_TiO2/1_metastable/dft_opt_gen_O2Ti1_15_143.cif]

# generated using pymatgen
data_TiO2
_symmetry_space_group_name_H-M   'P 1'
_cell_length_a   5.52466883
_cell_length_b   5.37503486
_cell_length_c   8.31128335
_cell_angle_alpha   114.02910064
_cell_angle_beta   103.99135619
_cell_angle_gamma   73.88616751
_symmetry_Int_Tables_number   1
_chemical_formula_structural   TiO2
_chemical_formula_sum   'Ti5 O10'
_cell_volume   214.21700383
_cell_formula_units_Z   5
loop_
 _symmetry_equiv_pos_site_id
 _symmetry_equiv_pos_as_xyz
  1  'x, y, z'
loop_
 _atom_site_type_symbol
 _atom_site_label
 _atom_site_symmetry_multiplicity
 _atom_site_fract_x
 _atom_site_fract_y
 _atom_site_fract_z
 _atom_site_occupancy
  Ti  Ti0  1  0.01528370  0.67985113  0.47611486  1
  Ti  Ti1  1  0.55073245  0.37231514  0.59235867  1
  Ti  Ti2  1  0.24787973  0.25541427  0.12887950  1
  Ti  Ti3  1  0.10669450  0.34785883  0.70717273  1
  Ti  Ti4  1  0.84936750  0.77243982  0.04764338  1
  O  O5  1  0.83345662  0.47759904  0.50319415  1
  O  O6  1  0.05011624  0.01056305  0.07633138  1
  O  O7  1  0.93754143  0.61829213  0.22309663  1
  O  O8  1  0.89310676  0.05979918  0.58045456  1
  O  O9  1  0.55651693  0.01803704  0.09983537  1
  O  O10  1  0.19720989  0.40061292  0.94963149  1
  O  O11  1  0.39494525  0.11792471  0.60768372  1
  O  O12  1  0.34156464  0.42904170  0.38306387  1
  O  O13  1  0.24421065  0.63231406  0.69427437  1
  O  O14  1  0.74807091  0.56075190  0.80965623  1
