# Supplementary material for: Exploration of crystal chemical space using text-guided generative artificial intelligence
Source: Nat Commun. 2025 May 12;16:4379. doi: 10.1038/s41467-025-59636-y (PMC12069578; doi:10.1038/s41467-025-59636-y)
Supplement: Supplementary file 3 — Supplementary Dataset 1 [file 41467_2025_59636_MOESM3_ESM.zip › supplementary_data/0_TiO2/1_metastable/dft_opt_gen_O2Ti1_21_252.cif]

# generated using pymatgen
data_TiO2
_symmetry_space_group_name_H-M   'P 1'
_cell_length_a   5.16628482
_cell_length_b   5.39489893
_cell_length_c   10.18317271
_cell_angle_alpha   86.03597132
_cell_angle_beta   93.10588663
_cell_angle_gamma   91.82703060
_symmetry_Int_Tables_number   1
_chemical_formula_structural   TiO2
_chemical_formula_sum   'Ti7 O14'
_cell_volume   282.61344830
_cell_formula_units_Z   7
loop_
 _symmetry_equiv_pos_site_id
 _symmetry_equiv_pos_as_xyz
  1  'x, y, z'
loop_
 _atom_site_type_symbol
 _atom_site_label
 _atom_site_symmetry_multiplicity
 _atom_site_fract_x
 _atom_site_fract_y
 _atom_site_fract_z
 _atom_site_occupancy
  Ti  Ti0  1  0.27134337  0.82697644  0.76318605  1
  Ti  Ti1  1  0.90325982  0.25662691  0.71013276  1
  Ti  Ti2  1  0.72176248  0.01273890  0.95034496  1
  Ti  Ti3  1  0.93735119  0.23698925  0.40803237  1
  Ti  Ti4  1  0.47320736  0.96881902  0.49330709  1
  Ti  Ti5  1  0.56776765  0.55576972  0.10685697  1
  Ti  Ti6  1  0.02162605  0.72273418  0.28819469  1
  O  O7  1  0.47892921  0.74159752  0.92812036  1
  O  O8  1  0.04162647  0.04895054  0.86137297  1
  O  O9  1  0.72748918  0.90099088  0.38436988  1
  O  O10  1  0.12814040  0.52336657  0.43788962  1
  O  O11  1  0.58857228  0.14812853  0.78445265  1
  O  O12  1  0.28276715  0.61986047  0.18812123  1
  O  O13  1  0.13712563  0.07776852  0.61502076  1
  O  O14  1  0.03852546  0.56420961  0.75225567  1
  O  O15  1  0.59576608  0.25897287  0.03680669  1
  O  O16  1  0.68094108  0.25064475  0.53880842  1
  O  O17  1  0.20239475  0.02356895  0.35390540  1
  O  O18  1  0.82816118  0.81295381  0.11277031  1
  O  O19  1  0.48892192  0.74437810  0.63393992  1
  O  O20  1  0.78146799  0.42260930  0.26732369  1
