# Supplementary material for: Exploration of crystal chemical space using text-guided generative artificial intelligence
Source: Nat Commun. 2025 May 12;16:4379. doi: 10.1038/s41467-025-59636-y (PMC12069578; doi:10.1038/s41467-025-59636-y)
Supplement: Supplementary file 3 — Supplementary Dataset 1 [file 41467_2025_59636_MOESM3_ESM.zip › supplementary_data/0_TiO2/1_metastable/dft_opt_gen_O2Ti1_21_253.cif]

# generated using pymatgen
data_TiO2
_symmetry_space_group_name_H-M   'P 1'
_cell_length_a   5.32654691
_cell_length_b   5.70451449
_cell_length_c   11.01918962
_cell_angle_alpha   88.05929227
_cell_angle_beta   99.20303750
_cell_angle_gamma   75.27050672
_symmetry_Int_Tables_number   1
_chemical_formula_structural   TiO2
_chemical_formula_sum   'Ti7 O14'
_cell_volume   318.67503692
_cell_formula_units_Z   7
loop_
 _symmetry_equiv_pos_site_id
 _symmetry_equiv_pos_as_xyz
  1  'x, y, z'
loop_
 _atom_site_type_symbol
 _atom_site_label
 _atom_site_symmetry_multiplicity
 _atom_site_fract_x
 _atom_site_fract_y
 _atom_site_fract_z
 _atom_site_occupancy
  Ti  Ti0  1  0.69281435  0.36040950  0.04500666  1
  Ti  Ti1  1  0.58818367  0.57741346  0.28418667  1
  Ti  Ti2  1  0.24109742  0.18939072  0.21194050  1
  Ti  Ti3  1  0.89415815  0.29996865  0.56300508  1
  Ti  Ti4  1  0.31108221  0.56158082  0.75837902  1
  Ti  Ti5  1  0.48256211  0.89351664  0.51129360  1
  Ti  Ti6  1  0.11466784  0.78182125  0.00438100  1
  O  O7  1  0.99046090  0.07326810  0.07475970  1
  O  O8  1  0.07123638  0.39383294  0.69857670  1
  O  O9  1  0.55835536  0.37056716  0.88026764  1
  O  O10  1  0.44621866  0.65901854  0.10195349  1
  O  O11  1  0.40913788  0.91264753  0.31966602  1
  O  O12  1  0.67716753  0.08989316  0.57465782  1
  O  O13  1  0.46067577  0.19475411  0.10505187  1
  O  O14  1  0.87564496  0.37489345  0.23357525  1
  O  O15  1  0.14964649  0.80991472  0.84158723  1
  O  O16  1  0.14714958  0.10345862  0.49714728  1
  O  O17  1  0.36622911  0.40759121  0.31395899  1
  O  O18  1  0.92562168  0.57322806  0.01930515  1
  O  O19  1  0.45400760  0.67855191  0.63519694  1
  O  O20  1  0.74700660  0.58559008  0.45731596  1
