# Supplementary material for: Exploration of crystal chemical space using text-guided generative artificial intelligence
Source: Nat Commun. 2025 May 12;16:4379. doi: 10.1038/s41467-025-59636-y (PMC12069578; doi:10.1038/s41467-025-59636-y)
Supplement: Supplementary file 3 — Supplementary Dataset 1 [file 41467_2025_59636_MOESM3_ESM.zip › supplementary_data/0_TiO2/1_metastable/dft_opt_gen_O2Ti1_18_175.cif]

# generated using pymatgen
data_TiO2
_symmetry_space_group_name_H-M   'P 1'
_cell_length_a   4.52511404
_cell_length_b   4.89839454
_cell_length_c   8.62607410
_cell_angle_alpha   90.11802887
_cell_angle_beta   90.03196581
_cell_angle_gamma   89.98962283
_symmetry_Int_Tables_number   1
_chemical_formula_structural   TiO2
_chemical_formula_sum   'Ti6 O12'
_cell_volume   191.20334204
_cell_formula_units_Z   6
loop_
 _symmetry_equiv_pos_site_id
 _symmetry_equiv_pos_as_xyz
  1  'x, y, z'
loop_
 _atom_site_type_symbol
 _atom_site_label
 _atom_site_symmetry_multiplicity
 _atom_site_fract_x
 _atom_site_fract_y
 _atom_site_fract_z
 _atom_site_occupancy
  Ti  Ti0  1  0.44986728  0.10512320  0.43576670  1
  Ti  Ti1  1  0.94926189  0.10221853  0.11125435  1
  Ti  Ti2  1  0.44833665  0.60844852  0.65672274  1
  Ti  Ti3  1  0.94920196  0.60438216  0.33220683  1
  Ti  Ti4  1  0.45322612  0.60511579  0.99945587  1
  Ti  Ti5  1  0.95281788  0.10675760  0.76848238  1
  O  O6  1  0.70389007  0.43755015  0.14094051  1
  O  O7  1  0.18787125  0.76917949  0.14050863  1
  O  O8  1  0.20355827  0.27242244  0.62693177  1
  O  O9  1  0.71438364  0.93513361  0.29897122  1
  O  O10  1  0.67990557  0.43659371  0.46950312  1
  O  O11  1  0.67336553  0.43233598  0.80564706  1
  O  O12  1  0.71316622  0.92907125  0.96493676  1
  O  O13  1  0.21320925  0.78069952  0.80322550  1
  O  O14  1  0.21444554  0.77456994  0.46897484  1
  O  O15  1  0.17987515  0.27303235  0.29836551  1
  O  O16  1  0.68760342  0.94069019  0.62747925  1
  O  O17  1  0.17328729  0.27729103  0.96208392  1
