# Supplementary material for: Exploration of crystal chemical space using text-guided generative artificial intelligence
Source: Nat Commun. 2025 May 12;16:4379. doi: 10.1038/s41467-025-59636-y (PMC12069578; doi:10.1038/s41467-025-59636-y)
Supplement: Supplementary file 3 — Supplementary Dataset 1 [file 41467_2025_59636_MOESM3_ESM.zip › supplementary_data/0_TiO2/1_metastable/dft_opt_gen_O2Ti1_24_289.cif]

# generated using pymatgen
data_TiO2
_symmetry_space_group_name_H-M   'P 1'
_cell_length_a   5.55704320
_cell_length_b   5.99916240
_cell_length_c   11.22676438
_cell_angle_alpha   97.73902509
_cell_angle_beta   90.92382069
_cell_angle_gamma   90.75033104
_symmetry_Int_Tables_number   1
_chemical_formula_structural   TiO2
_chemical_formula_sum   'Ti8 O16'
_cell_volume   370.77221043
_cell_formula_units_Z   8
loop_
 _symmetry_equiv_pos_site_id
 _symmetry_equiv_pos_as_xyz
  1  'x, y, z'
loop_
 _atom_site_type_symbol
 _atom_site_label
 _atom_site_symmetry_multiplicity
 _atom_site_fract_x
 _atom_site_fract_y
 _atom_site_fract_z
 _atom_site_occupancy
  Ti  Ti0  1  0.97087551  0.45999448  0.52056195  1
  Ti  Ti1  1  0.03300601  0.48642551  0.83568192  1
  Ti  Ti2  1  0.50001585  0.39701378  0.69908673  1
  Ti  Ti3  1  0.59130073  0.69496037  0.26461818  1
  Ti  Ti4  1  0.26673332  0.97354220  0.49845280  1
  Ti  Ti5  1  0.03517743  0.43378728  0.14225485  1
  Ti  Ti6  1  0.36952818  0.96083153  0.82071801  1
  Ti  Ti7  1  0.85767249  0.90475830  0.01863327  1
  O  O8  1  0.12319401  0.21444879  0.44246379  1
  O  O9  1  0.59871958  0.00188440  0.94431430  1
  O  O10  1  0.51006628  0.69777175  0.75795943  1
  O  O11  1  0.82827024  0.48132403  0.26930730  1
  O  O12  1  0.71075364  0.87120462  0.16313271  1
  O  O13  1  0.12889127  0.47713698  0.66561794  1
  O  O14  1  0.32404539  0.54801645  0.19477845  1
  O  O15  1  0.76107356  0.32513327  0.79071492  1
  O  O16  1  0.27825259  0.30283301  0.85313476  1
  O  O17  1  0.05409608  0.13972287  0.08115990  1
  O  O18  1  0.37752774  0.06253196  0.65643988  1
  O  O19  1  0.65406232  0.40707419  0.55505312  1
  O  O20  1  0.04899453  0.74445648  0.48670045  1
  O  O21  1  0.08483181  0.82831637  0.86485991  1
  O  O22  1  0.51258240  0.86788816  0.40440746  1
  O  O23  1  0.94233452  0.57611624  0.00997158  1
