# Supplementary material for: Exploration of crystal chemical space using text-guided generative artificial intelligence
Source: Nat Commun. 2025 May 12;16:4379. doi: 10.1038/s41467-025-59636-y (PMC12069578; doi:10.1038/s41467-025-59636-y)
Supplement: Supplementary file 3 — Supplementary Dataset 1 [file 41467_2025_59636_MOESM3_ESM.zip › supplementary_data/0_TiO2/1_metastable/dft_opt_gen_O2Ti1_9_41.cif]

# generated using pymatgen
data_TiO2
_symmetry_space_group_name_H-M   'P 1'
_cell_length_a   4.80016772
_cell_length_b   4.98625012
_cell_length_c   5.14922872
_cell_angle_alpha   61.61321645
_cell_angle_beta   82.37019908
_cell_angle_gamma   74.32823682
_symmetry_Int_Tables_number   1
_chemical_formula_structural   TiO2
_chemical_formula_sum   'Ti3 O6'
_cell_volume   104.39450508
_cell_formula_units_Z   3
loop_
 _symmetry_equiv_pos_site_id
 _symmetry_equiv_pos_as_xyz
  1  'x, y, z'
loop_
 _atom_site_type_symbol
 _atom_site_label
 _atom_site_symmetry_multiplicity
 _atom_site_fract_x
 _atom_site_fract_y
 _atom_site_fract_z
 _atom_site_occupancy
  Ti  Ti0  1  0.32287988  0.02115138  0.59042257  1
  Ti  Ti1  1  0.36786679  0.35047446  0.93408078  1
  Ti  Ti2  1  0.84430037  0.79924397  0.02298287  1
  O  O3  1  0.11018756  0.39481652  0.26421335  1
  O  O4  1  0.58167358  0.94806610  0.26270432  1
  O  O5  1  0.59117927  0.18914665  0.68596757  1
  O  O6  1  0.10139496  0.07295007  0.91140352  1
  O  O7  1  0.59037079  0.61373296  0.91302637  1
  O  O8  1  0.10459907  0.72039770  0.68160723  1
