# Supplementary material for: Exploration of crystal chemical space using text-guided generative artificial intelligence
Source: Nat Commun. 2025 May 12;16:4379. doi: 10.1038/s41467-025-59636-y (PMC12069578; doi:10.1038/s41467-025-59636-y)
Supplement: Supplementary file 3 — Supplementary Dataset 1 [file 41467_2025_59636_MOESM3_ESM.zip › supplementary_data/0_TiO2/1_metastable/dft_opt_gen_O2Ti1_24_272.cif]

# generated using pymatgen
data_TiO2
_symmetry_space_group_name_H-M   'P 1'
_cell_length_a   4.78793160
_cell_length_b   5.57180311
_cell_length_c   9.56597028
_cell_angle_alpha   89.78691700
_cell_angle_beta   90.04041248
_cell_angle_gamma   89.86258049
_symmetry_Int_Tables_number   1
_chemical_formula_structural   TiO2
_chemical_formula_sum   'Ti8 O16'
_cell_volume   255.19276855
_cell_formula_units_Z   8
loop_
 _symmetry_equiv_pos_site_id
 _symmetry_equiv_pos_as_xyz
  1  'x, y, z'
loop_
 _atom_site_type_symbol
 _atom_site_label
 _atom_site_symmetry_multiplicity
 _atom_site_fract_x
 _atom_site_fract_y
 _atom_site_fract_z
 _atom_site_occupancy
  Ti  Ti0  1  0.33046328  0.59797711  0.81592150  1
  Ti  Ti1  1  0.38367048  0.10142958  0.56546859  1
  Ti  Ti2  1  0.83830001  0.08931125  0.81874021  1
  Ti  Ti3  1  0.83122121  0.49696010  0.07094440  1
  Ti  Ti4  1  0.33962295  0.00699417  0.06572445  1
  Ti  Ti5  1  0.88500706  0.48557511  0.56478169  1
  Ti  Ti6  1  0.88292517  0.99403441  0.31931629  1
  Ti  Ti7  1  0.38502772  0.60993933  0.32162999  1
  O  O8  1  0.07422424  0.40379018  0.91613850  1
  O  O9  1  0.21519870  0.91467860  0.42827074  1
  O  O10  1  0.72014439  0.68931234  0.43364013  1
  O  O11  1  0.57870022  0.40830586  0.20971977  1
  O  O12  1  0.07923308  0.68684658  0.67622094  1
  O  O13  1  0.57883026  0.40446756  0.70200421  1
  O  O14  1  0.10622035  0.90140127  0.91325540  1
  O  O15  1  0.71573147  0.18086088  0.45732289  1
  O  O16  1  0.06436564  0.19311668  0.67039629  1
  O  O17  1  0.56283639  0.90239025  0.21536793  1
  O  O18  1  0.22066381  0.40624525  0.45250139  1
  O  O19  1  0.07690328  0.69026120  0.18477038  1
  O  O20  1  0.57362113  0.69228801  0.97029939  1
  O  O21  1  0.60630706  0.19457970  0.97211450  1
  O  O22  1  0.56186438  0.92613544  0.71474849  1
  O  O23  1  0.06092902  0.16912186  0.17051330  1
