# Supplementary material for: Exploration of crystal chemical space using text-guided generative artificial intelligence
Source: Nat Commun. 2025 May 12;16:4379. doi: 10.1038/s41467-025-59636-y (PMC12069578; doi:10.1038/s41467-025-59636-y)
Supplement: Supplementary file 3 — Supplementary Dataset 1 [file 41467_2025_59636_MOESM3_ESM.zip › supplementary_data/0_TiO2/1_metastable/dft_opt_gen_O2Ti1_18_171.cif]

# generated using pymatgen
data_TiO2
_symmetry_space_group_name_H-M   'P 1'
_cell_length_a   4.73641343
_cell_length_b   5.10606640
_cell_length_c   8.42066341
_cell_angle_alpha   89.99652849
_cell_angle_beta   89.99709143
_cell_angle_gamma   90.00246981
_symmetry_Int_Tables_number   1
_chemical_formula_structural   TiO2
_chemical_formula_sum   'Ti6 O12'
_cell_volume   203.64904051
_cell_formula_units_Z   6
loop_
 _symmetry_equiv_pos_site_id
 _symmetry_equiv_pos_as_xyz
  1  'x, y, z'
loop_
 _atom_site_type_symbol
 _atom_site_label
 _atom_site_symmetry_multiplicity
 _atom_site_fract_x
 _atom_site_fract_y
 _atom_site_fract_z
 _atom_site_occupancy
  Ti  Ti0  1  0.32089702  0.42497600  0.40539312  1
  Ti  Ti1  1  0.80672906  0.42373950  0.09296754  1
  Ti  Ti2  1  0.84517109  0.92498972  0.90537835  1
  Ti  Ti3  1  0.35947185  0.92373265  0.59296269  1
  Ti  Ti4  1  0.84506735  0.92493033  0.28051235  1
  Ti  Ti5  1  0.32109086  0.42497902  0.78052404  1
  O  O6  1  0.64429473  0.08171295  0.09295263  1
  O  O7  1  0.59908107  0.57488620  0.26570253  1
  O  O8  1  0.10336312  0.74527544  0.76583564  1
  O  O9  1  0.59911120  0.57489312  0.92020543  1
  O  O10  1  0.02054479  0.74171227  0.09294457  1
  O  O11  1  0.06282683  0.24526548  0.26582028  1
  O  O12  1  0.52187907  0.58175336  0.59295026  1
  O  O13  1  0.10330555  0.74525817  0.42008082  1
  O  O14  1  0.14563134  0.24170679  0.59295147  1
  O  O15  1  0.56707109  0.07488322  0.42019884  1
  O  O16  1  0.06285529  0.24527957  0.92007938  1
  O  O17  1  0.56710271  0.07491545  0.76569065  1
