# Supplementary material for: Exploration of crystal chemical space using text-guided generative artificial intelligence
Source: Nat Commun. 2025 May 12;16:4379. doi: 10.1038/s41467-025-59636-y (PMC12069578; doi:10.1038/s41467-025-59636-y)
Supplement: Supplementary file 3 — Supplementary Dataset 1 [file 41467_2025_59636_MOESM3_ESM.zip › supplementary_data/0_TiO2/1_metastable/dft_opt_gen_O2Ti1_15_152.cif]

# generated using pymatgen
data_TiO2
_symmetry_space_group_name_H-M   'P 1'
_cell_length_a   4.88374452
_cell_length_b   5.24223960
_cell_length_c   7.59987521
_cell_angle_alpha   103.65395564
_cell_angle_beta   104.55080986
_cell_angle_gamma   79.23528477
_symmetry_Int_Tables_number   1
_chemical_formula_structural   TiO2
_chemical_formula_sum   'Ti5 O10'
_cell_volume   181.31862213
_cell_formula_units_Z   5
loop_
 _symmetry_equiv_pos_site_id
 _symmetry_equiv_pos_as_xyz
  1  'x, y, z'
loop_
 _atom_site_type_symbol
 _atom_site_label
 _atom_site_symmetry_multiplicity
 _atom_site_fract_x
 _atom_site_fract_y
 _atom_site_fract_z
 _atom_site_occupancy
  Ti  Ti0  1  0.51750551  0.02949942  0.65532121  1
  Ti  Ti1  1  0.97634930  0.21744478  0.36313685  1
  Ti  Ti2  1  0.94163974  0.41419941  0.75869941  1
  Ti  Ti3  1  0.46781195  0.24062861  0.04252287  1
  Ti  Ti4  1  0.41781101  0.80127572  0.20444021  1
  O  O5  1  0.25207988  0.08253243  0.81496583  1
  O  O6  1  0.75351386  0.16711688  0.53819407  1
  O  O7  1  0.68365635  0.48589191  0.25871626  1
  O  O8  1  0.70565779  0.96185494  0.15694455  1
  O  O9  1  0.27148452  0.88176232  0.41917196  1
  O  O10  1  0.72990541  0.72668725  0.71352219  1
  O  O11  1  0.20417693  0.15946845  0.17817546  1
  O  O12  1  0.70669584  0.28106798  0.87571256  1
  O  O13  1  0.21583765  0.58076065  0.00371811  1
  O  O14  1  0.18201531  0.38901376  0.57806955  1
