# Supplementary material for: Exploration of crystal chemical space using text-guided generative artificial intelligence
Source: Nat Commun. 2025 May 12;16:4379. doi: 10.1038/s41467-025-59636-y (PMC12069578; doi:10.1038/s41467-025-59636-y)
Supplement: Supplementary file 3 — Supplementary Dataset 1 [file 41467_2025_59636_MOESM3_ESM.zip › supplementary_data/0_TiO2/1_metastable/dft_opt_gen_O2Ti1_33_420.cif]

# generated using pymatgen
data_TiO2
_symmetry_space_group_name_H-M   'P 1'
_cell_length_a   4.64018718
_cell_length_b   7.43801077
_cell_length_c   10.30642454
_cell_angle_alpha   91.40403213
_cell_angle_beta   89.76403831
_cell_angle_gamma   89.85714022
_symmetry_Int_Tables_number   1
_chemical_formula_structural   TiO2
_chemical_formula_sum   'Ti11 O22'
_cell_volume   355.60247613
_cell_formula_units_Z   11
loop_
 _symmetry_equiv_pos_site_id
 _symmetry_equiv_pos_as_xyz
  1  'x, y, z'
loop_
 _atom_site_type_symbol
 _atom_site_label
 _atom_site_symmetry_multiplicity
 _atom_site_fract_x
 _atom_site_fract_y
 _atom_site_fract_z
 _atom_site_occupancy
  Ti  Ti0  1  0.07170725  0.97358695  0.78821431  1
  Ti  Ti1  1  0.56775085  0.78951596  0.25697996  1
  Ti  Ti2  1  0.58509600  0.20272620  0.30931562  1
  Ti  Ti3  1  0.57334733  0.72176577  0.96279728  1
  Ti  Ti4  1  0.56164191  0.24082164  0.61626177  1
  Ti  Ti5  1  0.08221208  0.51270881  0.43910195  1
  Ti  Ti6  1  0.06510966  0.37608914  0.85411937  1
  Ti  Ti7  1  0.06455209  0.93084879  0.48648166  1
  Ti  Ti8  1  0.08161603  0.06745574  0.07144665  1
  Ti  Ti9  1  0.07503826  0.46994695  0.13736442  1
  Ti  Ti10  1  0.57902445  0.65403192  0.66860510  1
  O  O11  1  0.34598616  0.32385630  0.44976661  1
  O  O12  1  0.83387271  0.20305638  0.74912252  1
  O  O13  1  0.26176411  0.14138328  0.89816839  1
  O  O14  1  0.80158565  0.47599649  0.57095735  1
  O  O15  1  0.78799678  0.65741044  0.11833387  1
  O  O16  1  0.35282794  0.87330679  0.08789047  1
  O  O17  1  0.80579797  0.02652352  0.20853183  1
  O  O18  1  0.85454115  0.91933945  0.93885988  1
  O  O19  1  0.35875801  0.78612710  0.80723951  1
  O  O20  1  0.31287207  0.24048479  0.17645061  1
  O  O21  1  0.88497584  0.30215237  0.02740703  1
  O  O22  1  0.29218866  0.52419667  0.98671193  1
  O  O23  1  0.80075910  0.11968955  0.47580885  1
  O  O24  1  0.29823946  0.05048332  0.62641328  1
  O  O25  1  0.84078842  0.84451787  0.65266131  1
  O  O26  1  0.34517247  0.96755654  0.35462366  1
  O  O27  1  0.84849244  0.39306455  0.29916506  1
  O  O28  1  0.34096215  0.41701378  0.71704967  1
  O  O29  1  0.30099089  0.69206004  0.53618850  1
  O  O30  1  0.84577028  0.75148624  0.38939331  1
  O  O31  1  0.30598401  0.59902281  0.27291510  1
  O  O32  1  0.79388870  0.57022771  0.83768333  1
