# Supplementary material for: Exploration of crystal chemical space using text-guided generative artificial intelligence
Source: Nat Commun. 2025 May 12;16:4379. doi: 10.1038/s41467-025-59636-y (PMC12069578; doi:10.1038/s41467-025-59636-y)
Supplement: Supplementary file 3 — Supplementary Dataset 1 [file 41467_2025_59636_MOESM3_ESM.zip › supplementary_data/0_TiO2/1_metastable/dft_opt_gen_O2Ti1_24_273.cif]

# generated using pymatgen
data_TiO2
_symmetry_space_group_name_H-M   'P 1'
_cell_length_a   5.15825859
_cell_length_b   5.37885420
_cell_length_c   9.47344347
_cell_angle_alpha   89.99816161
_cell_angle_beta   89.99314722
_cell_angle_gamma   89.99612112
_symmetry_Int_Tables_number   1
_chemical_formula_structural   TiO2
_chemical_formula_sum   'Ti8 O16'
_cell_volume   262.84562136
_cell_formula_units_Z   8
loop_
 _symmetry_equiv_pos_site_id
 _symmetry_equiv_pos_as_xyz
  1  'x, y, z'
loop_
 _atom_site_type_symbol
 _atom_site_label
 _atom_site_symmetry_multiplicity
 _atom_site_fract_x
 _atom_site_fract_y
 _atom_site_fract_z
 _atom_site_occupancy
  Ti  Ti0  1  0.42598944  0.96961366  0.34546078  1
  Ti  Ti1  1  0.23617956  0.46761174  0.60271935  1
  Ti  Ti2  1  0.73690548  0.13590448  0.60362599  1
  Ti  Ti3  1  0.73691032  0.63596366  0.84435375  1
  Ti  Ti4  1  0.92582844  0.63483993  0.34554399  1
  Ti  Ti5  1  0.23617846  0.96756232  0.84527769  1
  Ti  Ti6  1  0.92588986  0.13484521  0.10243785  1
  Ti  Ti7  1  0.42605948  0.46959250  0.10254441  1
  O  O8  1  0.45102627  0.17857210  0.73146041  1
  O  O9  1  0.09457864  0.94264458  0.24673979  1
  O  O10  1  0.39995449  0.23185686  0.47839780  1
  O  O11  1  0.95055977  0.92042148  0.71656778  1
  O  O12  1  0.89962008  0.37280555  0.47816788  1
  O  O13  1  0.59436473  0.66244580  0.24665798  1
  O  O14  1  0.40003277  0.73184652  0.96959094  1
  O  O15  1  0.72837271  0.88733257  0.46364216  1
  O  O16  1  0.22833209  0.21738321  0.98434898  1
  O  O17  1  0.72848133  0.38736931  0.98435039  1
  O  O18  1  0.09457970  0.44263742  0.20123810  1
  O  O19  1  0.95057632  0.42042861  0.73141865  1
  O  O20  1  0.59435284  0.16245509  0.20131969  1
  O  O21  1  0.89969575  0.87280564  0.96983096  1
  O  O22  1  0.45101875  0.67857821  0.71651820  1
  O  O23  1  0.22822122  0.71742410  0.46364768  1
