# Supplementary material for: Exploration of crystal chemical space using text-guided generative artificial intelligence
Source: Nat Commun. 2025 May 12;16:4379. doi: 10.1038/s41467-025-59636-y (PMC12069578; doi:10.1038/s41467-025-59636-y)
Supplement: Supplementary file 3 — Supplementary Dataset 1 [file 41467_2025_59636_MOESM3_ESM.zip › supplementary_data/0_TiO2/1_metastable/dft_opt_gen_O2Ti1_24_267.cif]

# generated using pymatgen
data_TiO2
_symmetry_space_group_name_H-M   'P 1'
_cell_length_a   4.57554194
_cell_length_b   5.92735986
_cell_length_c   9.78995696
_cell_angle_alpha   90.61256911
_cell_angle_beta   91.01779402
_cell_angle_gamma   90.29126822
_symmetry_Int_Tables_number   1
_chemical_formula_structural   TiO2
_chemical_formula_sum   'Ti8 O16'
_cell_volume   265.45152781
_cell_formula_units_Z   8
loop_
 _symmetry_equiv_pos_site_id
 _symmetry_equiv_pos_as_xyz
  1  'x, y, z'
loop_
 _atom_site_type_symbol
 _atom_site_label
 _atom_site_symmetry_multiplicity
 _atom_site_fract_x
 _atom_site_fract_y
 _atom_site_fract_z
 _atom_site_occupancy
  Ti  Ti0  1  0.88858232  0.72908581  0.61634788  1
  Ti  Ti1  1  0.87172978  0.20501600  0.12943645  1
  Ti  Ti2  1  0.86472473  0.71012127  0.16658953  1
  Ti  Ti3  1  0.37825112  0.46484150  0.39411668  1
  Ti  Ti4  1  0.32898379  0.95641253  0.90629809  1
  Ti  Ti5  1  0.86099219  0.21559614  0.64889427  1
  Ti  Ti6  1  0.36854632  0.98725458  0.38878374  1
  Ti  Ti7  1  0.80465991  0.50863286  0.88048279  1
  O  O8  1  0.05921035  0.48532279  0.72581281  1
  O  O9  1  0.07304955  0.97329380  0.23393429  1
  O  O10  1  0.09395159  0.97727961  0.72351113  1
  O  O11  1  0.09808454  0.73287840  0.97694318  1
  O  O12  1  0.62452542  0.23979986  0.80038711  1
  O  O13  1  0.16068045  0.72612755  0.47733969  1
  O  O14  1  0.65889090  0.97664339  0.54660806  1
  O  O15  1  0.66140316  0.47860075  0.54160643  1
  O  O16  1  0.62103983  0.97441022  0.05689523  1
  O  O17  1  0.60256976  0.73608672  0.80389538  1
  O  O18  1  0.11106955  0.20747891  0.97902100  1
  O  O19  1  0.57051650  0.22236812  0.30220738  1
  O  O20  1  0.07556892  0.47225800  0.23666182  1
  O  O21  1  0.66135571  0.47120004  0.06046985  1
  O  O22  1  0.16813555  0.22547794  0.47884958  1
  O  O23  1  0.57517772  0.72541675  0.30195984  1
