# Supplementary material for: Exploration of crystal chemical space using text-guided generative artificial intelligence
Source: Nat Commun. 2025 May 12;16:4379. doi: 10.1038/s41467-025-59636-y (PMC12069578; doi:10.1038/s41467-025-59636-y)
Supplement: Supplementary file 3 — Supplementary Dataset 1 [file 41467_2025_59636_MOESM3_ESM.zip › supplementary_data/0_TiO2/1_metastable/dft_opt_gen_O2Ti1_9_40.cif]

# generated using pymatgen
data_TiO2
_symmetry_space_group_name_H-M   'P 1'
_cell_length_a   3.86883731
_cell_length_b   5.58681659
_cell_length_c   6.67392966
_cell_angle_alpha   89.85867826
_cell_angle_beta   90.00898301
_cell_angle_gamma   110.26522718
_symmetry_Int_Tables_number   1
_chemical_formula_structural   TiO2
_chemical_formula_sum   'Ti3 O6'
_cell_volume   135.32370680
_cell_formula_units_Z   3
loop_
 _symmetry_equiv_pos_site_id
 _symmetry_equiv_pos_as_xyz
  1  'x, y, z'
loop_
 _atom_site_type_symbol
 _atom_site_label
 _atom_site_symmetry_multiplicity
 _atom_site_fract_x
 _atom_site_fract_y
 _atom_site_fract_z
 _atom_site_occupancy
  Ti  Ti0  1  0.71686121  0.78427069  0.03825730  1
  Ti  Ti1  1  0.72113663  0.28788192  0.71851983  1
  Ti  Ti2  1  0.22053404  0.79139029  0.39873204  1
  O  O3  1  0.37185498  0.08041430  0.55039522  1
  O  O4  1  0.72116446  0.79225998  0.33437666  1
  O  O5  1  0.07203416  0.50744799  0.55598469  1
  O  O6  1  0.85241209  0.06836108  0.88116833  1
  O  O7  1  0.21661581  0.78330394  0.10261131  1
  O  O8  1  0.57916561  0.49534334  0.88648986  1
