# Supplementary material for: Exploration of crystal chemical space using text-guided generative artificial intelligence
Source: Nat Commun. 2025 May 12;16:4379. doi: 10.1038/s41467-025-59636-y (PMC12069578; doi:10.1038/s41467-025-59636-y)
Supplement: Supplementary file 3 — Supplementary Dataset 1 [file 41467_2025_59636_MOESM3_ESM.zip › supplementary_data/0_TiO2/1_metastable/dft_opt_gen_O2Ti1_24_271.cif]

# generated using pymatgen
data_TiO2
_symmetry_space_group_name_H-M   'P 1'
_cell_length_a   4.57815717
_cell_length_b   5.84309023
_cell_length_c   9.84515583
_cell_angle_alpha   89.40862307
_cell_angle_beta   90.17747598
_cell_angle_gamma   90.29618693
_symmetry_Int_Tables_number   1
_chemical_formula_structural   TiO2
_chemical_formula_sum   'Ti8 O16'
_cell_volume   263.34491436
_cell_formula_units_Z   8
loop_
 _symmetry_equiv_pos_site_id
 _symmetry_equiv_pos_as_xyz
  1  'x, y, z'
loop_
 _atom_site_type_symbol
 _atom_site_label
 _atom_site_symmetry_multiplicity
 _atom_site_fract_x
 _atom_site_fract_y
 _atom_site_fract_z
 _atom_site_occupancy
  Ti  Ti0  1  0.08739386  0.24527244  0.86040812  1
  Ti  Ti1  1  0.60903026  0.99008321  0.09935553  1
  Ti  Ti2  1  0.07122556  0.74936027  0.86971812  1
  Ti  Ti3  1  0.57850182  0.50226043  0.62719908  1
  Ti  Ti4  1  0.06481453  0.79984199  0.37347431  1
  Ti  Ti5  1  0.56761251  0.28921055  0.36304538  1
  Ti  Ti6  1  0.09697744  0.48331723  0.13820682  1
  Ti  Ti7  1  0.57478496  0.99315900  0.61996421  1
  O  O8  1  0.84499886  0.22853714  0.03730958  1
  O  O9  1  0.86532956  0.99744655  0.78369272  1
  O  O10  1  0.85215959  0.49982390  0.29400520  1
  O  O11  1  0.82967898  0.74259522  0.03413410  1
  O  O12  1  0.35261993  0.50425927  0.45715053  1
  O  O13  1  0.32743408  0.00455862  0.45696156  1
  O  O14  1  0.35446551  0.24508212  0.19915935  1
  O  O15  1  0.31690357  0.98948036  0.95205772  1
  O  O16  1  0.29085223  0.74067907  0.20926727  1
  O  O17  1  0.80174786  0.99513638  0.28560393  1
  O  O18  1  0.27531307  0.49468248  0.95830269  1
  O  O19  1  0.87108369  0.49467669  0.77905291  1
  O  O20  1  0.81299687  0.75602989  0.54127673  1
  O  O21  1  0.36531181  0.74687064  0.70953632  1
  O  O22  1  0.36929956  0.24814770  0.71428963  1
  O  O23  1  0.77762170  0.24896340  0.53582808  1
