# Supplementary material for: Exploration of crystal chemical space using text-guided generative artificial intelligence
Source: Nat Commun. 2025 May 12;16:4379. doi: 10.1038/s41467-025-59636-y (PMC12069578; doi:10.1038/s41467-025-59636-y)
Supplement: Supplementary file 3 — Supplementary Dataset 1 [file 41467_2025_59636_MOESM3_ESM.zip › supplementary_data/0_TiO2/1_metastable/dft_opt_gen_O2Ti1_24_265.cif]

# generated using pymatgen
data_TiO2
_symmetry_space_group_name_H-M   'P 1'
_cell_length_a   4.58807132
_cell_length_b   5.57237434
_cell_length_c   9.95117639
_cell_angle_alpha   90.00479178
_cell_angle_beta   89.98006485
_cell_angle_gamma   89.96985021
_symmetry_Int_Tables_number   1
_chemical_formula_structural   TiO2
_chemical_formula_sum   'Ti8 O16'
_cell_volume   254.41621074
_cell_formula_units_Z   8
loop_
 _symmetry_equiv_pos_site_id
 _symmetry_equiv_pos_as_xyz
  1  'x, y, z'
loop_
 _atom_site_type_symbol
 _atom_site_label
 _atom_site_symmetry_multiplicity
 _atom_site_fract_x
 _atom_site_fract_y
 _atom_site_fract_z
 _atom_site_occupancy
  Ti  Ti0  1  0.48608352  0.43903889  0.19065882  1
  Ti  Ti1  1  0.48604721  0.07659152  0.69099696  1
  Ti  Ti2  1  0.47367163  0.76011049  0.43713642  1
  Ti  Ti3  1  0.98000741  0.25542463  0.94187227  1
  Ti  Ti4  1  0.98436810  0.57700174  0.68935116  1
  Ti  Ti5  1  0.97542255  0.25624901  0.44334832  1
  Ti  Ti6  1  0.47688576  0.75197477  0.93788147  1
  Ti  Ti7  1  0.98379725  0.93921473  0.18951248  1
  O  O8  1  0.70473227  0.02375840  0.52216931  1
  O  O9  1  0.20485623  0.99199157  0.35761470  1
  O  O10  1  0.76097770  0.23638181  0.27285528  1
  O  O11  1  0.77032843  0.52353626  0.52179479  1
  O  O12  1  0.26071776  0.77864810  0.60695621  1
  O  O13  1  0.20464516  0.52413424  0.85763946  1
  O  O14  1  0.21263632  0.27808667  0.60705591  1
  O  O15  1  0.26079684  0.73743953  0.10691875  1
  O  O16  1  0.77022374  0.99274134  0.02181033  1
  O  O17  1  0.70425700  0.49232698  0.02185371  1
  O  O18  1  0.76069736  0.27952765  0.77280465  1
  O  O19  1  0.21254223  0.23800852  0.10699699  1
  O  O20  1  0.27043154  0.49226123  0.35800221  1
  O  O21  1  0.71275902  0.73699679  0.27274163  1
  O  O22  1  0.71250747  0.77905474  0.77279289  1
  O  O23  1  0.26966709  0.02406191  0.85805509  1
