# Supplementary material for: Exploration of crystal chemical space using text-guided generative artificial intelligence
Source: Nat Commun. 2025 May 12;16:4379. doi: 10.1038/s41467-025-59636-y (PMC12069578; doi:10.1038/s41467-025-59636-y)
Supplement: Supplementary file 3 — Supplementary Dataset 1 [file 41467_2025_59636_MOESM3_ESM.zip › supplementary_data/0_TiO2/1_metastable/dft_opt_gen_O2Ti1_15_151.cif]

# generated using pymatgen
data_TiO2
_symmetry_space_group_name_H-M   'P 1'
_cell_length_a   5.32804425
_cell_length_b   5.13089491
_cell_length_c   7.51921823
_cell_angle_alpha   91.81631420
_cell_angle_beta   87.80818800
_cell_angle_gamma   99.63208080
_symmetry_Int_Tables_number   1
_chemical_formula_structural   TiO2
_chemical_formula_sum   'Ti5 O10'
_cell_volume   202.44476113
_cell_formula_units_Z   5
loop_
 _symmetry_equiv_pos_site_id
 _symmetry_equiv_pos_as_xyz
  1  'x, y, z'
loop_
 _atom_site_type_symbol
 _atom_site_label
 _atom_site_symmetry_multiplicity
 _atom_site_fract_x
 _atom_site_fract_y
 _atom_site_fract_z
 _atom_site_occupancy
  Ti  Ti0  1  0.39659394  0.36971402  0.39034740  1
  Ti  Ti1  1  0.89397920  0.51549456  0.71373921  1
  Ti  Ti2  1  0.55003518  0.83854518  0.12178451  1
  Ti  Ti3  1  0.26927591  0.13854439  0.75550646  1
  Ti  Ti4  1  0.92044561  0.43915447  0.12511550  1
  O  O5  1  0.38908233  0.04984576  0.30443261  1
  O  O6  1  0.70402776  0.58179154  0.29887188  1
  O  O7  1  0.03973612  0.85270441  0.67330077  1
  O  O8  1  0.24790121  0.55678779  0.20527024  1
  O  O9  1  0.41592045  0.97914207  0.92830372  1
  O  O10  1  0.84089020  0.08971271  0.15436112  1
  O  O11  1  0.56730290  0.33652257  0.62988739  1
  O  O12  1  0.73249390  0.60388906  0.95723929  1
  O  O13  1  0.08456175  0.35840521  0.88306011  1
  O  O14  1  0.10603144  0.35474120  0.55124585  1
