# Supplementary material for: Exploration of crystal chemical space using text-guided generative artificial intelligence
Source: Nat Commun. 2025 May 12;16:4379. doi: 10.1038/s41467-025-59636-y (PMC12069578; doi:10.1038/s41467-025-59636-y)
Supplement: Supplementary file 3 — Supplementary Dataset 1 [file 41467_2025_59636_MOESM3_ESM.zip › supplementary_data/0_TiO2/1_metastable/dft_opt_gen_O2Ti1_18_172.cif]

# generated using pymatgen
data_TiO2
_symmetry_space_group_name_H-M   'P 1'
_cell_length_a   4.90217751
_cell_length_b   5.34426463
_cell_length_c   7.93354275
_cell_angle_alpha   96.19592620
_cell_angle_beta   90.00687193
_cell_angle_gamma   90.00002868
_symmetry_Int_Tables_number   1
_chemical_formula_structural   TiO2
_chemical_formula_sum   'Ti6 O12'
_cell_volume   206.63307670
_cell_formula_units_Z   6
loop_
 _symmetry_equiv_pos_site_id
 _symmetry_equiv_pos_as_xyz
  1  'x, y, z'
loop_
 _atom_site_type_symbol
 _atom_site_label
 _atom_site_symmetry_multiplicity
 _atom_site_fract_x
 _atom_site_fract_y
 _atom_site_fract_z
 _atom_site_occupancy
  Ti  Ti0  1  0.69737145  0.95956895  0.49816188  1
  Ti  Ti1  1  0.21619668  0.45955193  0.49798255  1
  Ti  Ti2  1  0.21113101  0.85726115  0.81184487  1
  Ti  Ti3  1  0.70303580  0.35728974  0.81190939  1
  Ti  Ti4  1  0.70757777  0.96968586  0.06572116  1
  Ti  Ti5  1  0.20689555  0.46971060  0.06554730  1
  O  O6  1  0.36954403  0.51470769  0.77083312  1
  O  O7  1  0.39814930  0.17184066  0.47127473  1
  O  O8  1  0.08695584  0.46945159  0.27433038  1
  O  O9  1  0.53683488  0.29665527  0.05714107  1
  O  O10  1  0.54451728  0.01476943  0.77064514  1
  O  O11  1  0.51552237  0.67183016  0.47136845  1
  O  O12  1  0.02727284  0.80752864  0.61355336  1
  O  O13  1  0.88662474  0.30760690  0.61353019  1
  O  O14  1  0.90030546  0.65294185  0.93920729  1
  O  O15  1  0.37756256  0.79673655  0.05716860  1
  O  O16  1  0.82714535  0.96945991  0.27457282  1
  O  O17  1  0.01394455  0.15288351  0.93917812  1
