# Supplementary material for: Exploration of crystal chemical space using text-guided generative artificial intelligence
Source: Nat Commun. 2025 May 12;16:4379. doi: 10.1038/s41467-025-59636-y (PMC12069578; doi:10.1038/s41467-025-59636-y)
Supplement: Supplementary file 3 — Supplementary Dataset 1 [file 41467_2025_59636_MOESM3_ESM.zip › supplementary_data/0_TiO2/1_metastable/dft_opt_gen_O2Ti1_18_167.cif]

# generated using pymatgen
data_TiO2
_symmetry_space_group_name_H-M   'P 1'
_cell_length_a   4.87178429
_cell_length_b   5.18733488
_cell_length_c   7.74719789
_cell_angle_alpha   89.95052546
_cell_angle_beta   89.94446344
_cell_angle_gamma   90.00064808
_symmetry_Int_Tables_number   1
_chemical_formula_structural   TiO2
_chemical_formula_sum   'Ti6 O12'
_cell_volume   195.78373942
_cell_formula_units_Z   6
loop_
 _symmetry_equiv_pos_site_id
 _symmetry_equiv_pos_as_xyz
  1  'x, y, z'
loop_
 _atom_site_type_symbol
 _atom_site_label
 _atom_site_symmetry_multiplicity
 _atom_site_fract_x
 _atom_site_fract_y
 _atom_site_fract_z
 _atom_site_occupancy
  Ti  Ti0  1  0.63791847  0.96288506  0.15138419  1
  Ti  Ti1  1  0.13178102  0.04276429  0.87678271  1
  Ti  Ti2  1  0.61361784  0.54292132  0.87697318  1
  Ti  Ti3  1  0.10749429  0.46287746  0.15101756  1
  Ti  Ti4  1  0.61369589  0.54191797  0.42565090  1
  Ti  Ti5  1  0.13169658  0.04205295  0.42545500  1
  O  O6  1  0.03491229  0.00367520  0.65124343  1
  O  O7  1  0.27346871  0.38568131  0.42091724  1
  O  O8  1  0.47220494  0.88584136  0.42026959  1
  O  O9  1  0.81341081  0.24670372  0.30881571  1
  O  O10  1  0.81307581  0.24699017  0.99379001  1
  O  O11  1  0.71048768  0.50365590  0.65128439  1
  O  O12  1  0.27298598  0.38678184  0.88201380  1
  O  O13  1  0.93197167  0.74722105  0.99367882  1
  O  O14  1  0.46753852  0.61315261  0.15101221  1
  O  O15  1  0.27786112  0.11313344  0.15122954  1
  O  O16  1  0.47214426  0.88662990  0.88129951  1
  O  O17  1  0.93227955  0.74649248  0.30869974  1
