# Supplementary material for: Exploration of crystal chemical space using text-guided generative artificial intelligence
Source: Nat Commun. 2025 May 12;16:4379. doi: 10.1038/s41467-025-59636-y (PMC12069578; doi:10.1038/s41467-025-59636-y)
Supplement: Supplementary file 3 — Supplementary Dataset 1 [file 41467_2025_59636_MOESM3_ESM.zip › supplementary_data/0_TiO2/1_metastable/dft_opt_gen_O2Ti1_9_57.cif]

# generated using pymatgen
data_TiO2
_symmetry_space_group_name_H-M   'P 1'
_cell_length_a   5.36656048
_cell_length_b   5.36758334
_cell_length_c   5.26388206
_cell_angle_alpha   67.87244144
_cell_angle_beta   67.87113567
_cell_angle_gamma   64.44556178
_symmetry_Int_Tables_number   1
_chemical_formula_structural   TiO2
_chemical_formula_sum   'Ti3 O6'
_cell_volume   122.48706639
_cell_formula_units_Z   3
loop_
 _symmetry_equiv_pos_site_id
 _symmetry_equiv_pos_as_xyz
  1  'x, y, z'
loop_
 _atom_site_type_symbol
 _atom_site_label
 _atom_site_symmetry_multiplicity
 _atom_site_fract_x
 _atom_site_fract_y
 _atom_site_fract_z
 _atom_site_occupancy
  Ti  Ti0  1  0.13321716  0.45517711  0.25773896  1
  Ti  Ti1  1  0.49577926  0.81775102  0.79613767  1
  Ti  Ti2  1  0.75184501  0.07377426  0.17494496  1
  O  O3  1  0.09747609  0.84091936  0.97481662  1
  O  O4  1  0.95067829  0.27261619  0.21602065  1
  O  O5  1  0.38377778  0.16368846  0.49127786  1
  O  O6  1  0.84184027  0.70574946  0.49126266  1
  O  O7  1  0.51903061  0.41950473  0.97491056  1
  O  O8  1  0.57949706  0.90173780  0.03194164  1
