# Supplementary material for: Exploration of crystal chemical space using text-guided generative artificial intelligence
Source: Nat Commun. 2025 May 12;16:4379. doi: 10.1038/s41467-025-59636-y (PMC12069578; doi:10.1038/s41467-025-59636-y)
Supplement: Supplementary file 3 — Supplementary Dataset 1 [file 41467_2025_59636_MOESM3_ESM.zip › supplementary_data/0_TiO2/1_metastable/dft_opt_gen_O2Ti1_39_538.cif]

# generated using pymatgen
data_TiO2
_symmetry_space_group_name_H-M   'P 1'
_cell_length_a   4.60117611
_cell_length_b   7.45684635
_cell_length_c   12.46414435
_cell_angle_alpha   101.81664964
_cell_angle_beta   90.09481936
_cell_angle_gamma   90.06886427
_symmetry_Int_Tables_number   1
_chemical_formula_structural   TiO2
_chemical_formula_sum   'Ti13 O26'
_cell_volume   418.58423132
_cell_formula_units_Z   13
loop_
 _symmetry_equiv_pos_site_id
 _symmetry_equiv_pos_as_xyz
  1  'x, y, z'
loop_
 _atom_site_type_symbol
 _atom_site_label
 _atom_site_symmetry_multiplicity
 _atom_site_fract_x
 _atom_site_fract_y
 _atom_site_fract_z
 _atom_site_occupancy
  Ti  Ti0  1  0.36284013  0.21719157  0.96208442  1
  Ti  Ti1  1  0.86276085  0.12844221  0.73148987  1
  Ti  Ti2  1  0.86889700  0.14646935  0.37856162  1
  Ti  Ti3  1  0.85997509  0.85960900  0.89601482  1
  Ti  Ti4  1  0.85105293  0.57276412  0.41347842  1
  Ti  Ti5  1  0.35776965  0.80005349  0.26505480  1
  Ti  Ti6  1  0.85293542  0.02766125  0.12832968  1
  Ti  Ti7  1  0.35586667  0.37508822  0.21656807  1
  Ti  Ti8  1  0.85719023  0.59078268  0.06055600  1
  Ti  Ti9  1  0.36218648  0.91917483  0.52698838  1
  Ti  Ti10  1  0.86701739  0.69157070  0.66371635  1
  Ti  Ti11  1  0.36406865  0.34414696  0.57547102  1
  Ti  Ti12  1  0.35711640  0.50202577  0.82995876  1
  O  O13  1  0.12976717  0.95802245  0.38444677  1
  O  O14  1  0.63265385  0.37031374  0.33244349  1
  O  O15  1  0.13022370  0.12040867  0.61204673  1
  O  O16  1  0.58446527  0.44739388  0.94999306  1
  O  O17  1  0.14036362  0.50707821  0.68945734  1
  O  O18  1  0.59017152  0.76118547  0.40759444  1
  O  O19  1  0.62547317  0.53125907  0.55634222  1
  O  O20  1  0.60031905  0.30500083  0.71202988  1
  O  O21  1  0.08730252  0.34891057  0.45959627  1
  O  O22  1  0.09270242  0.64846382  0.92198294  1
  O  O23  1  0.63069069  0.99016099  0.25717540  1
  O  O24  1  0.62557353  0.67835494  0.79306344  1
  O  O25  1  0.13547971  0.27184613  0.84204897  1
  O  O26  1  0.13359752  0.57808764  0.30412281  1
  O  O27  1  0.09449316  0.18794516  0.23568927  1
  O  O28  1  0.62888138  0.91641711  0.63834041  1
  O  O29  1  0.05394211  0.88833166  0.76420175  1
  O  O30  1  0.09438616  0.04087308  0.99897722  1
  O  O31  1  0.58972724  0.59880983  0.17999181  1
  O  O32  1  0.11963636  0.41425104  0.08001707  1
  O  O33  1  0.58633533  0.14115061  0.48792068  1
  O  O34  1  0.66599825  0.83087918  0.02784095  1
  O  O35  1  0.57959494  0.21214832  0.10258316  1
  O  O36  1  0.62727702  0.07077606  0.87005922  1
  O  O37  1  0.09105481  0.80283172  0.15370577  1
  O  O38  1  0.08924996  0.72905443  0.53486120  1
