# Supplementary material for: Exploration of crystal chemical space using text-guided generative artificial intelligence
Source: Nat Commun. 2025 May 12;16:4379. doi: 10.1038/s41467-025-59636-y (PMC12069578; doi:10.1038/s41467-025-59636-y)
Supplement: Supplementary file 3 — Supplementary Dataset 1 [file 41467_2025_59636_MOESM3_ESM.zip › supplementary_data/0_TiO2/1_metastable/dft_opt_gen_O2Ti1_15_161.cif]

# generated using pymatgen
data_TiO2
_symmetry_space_group_name_H-M   'P 1'
_cell_length_a   2.98304253
_cell_length_b   4.92776187
_cell_length_c   11.89518490
_cell_angle_alpha   97.22583124
_cell_angle_beta   89.71261262
_cell_angle_gamma   90.25677605
_symmetry_Int_Tables_number   1
_chemical_formula_structural   TiO2
_chemical_formula_sum   'Ti5 O10'
_cell_volume   173.46374779
_cell_formula_units_Z   5
loop_
 _symmetry_equiv_pos_site_id
 _symmetry_equiv_pos_as_xyz
  1  'x, y, z'
loop_
 _atom_site_type_symbol
 _atom_site_label
 _atom_site_symmetry_multiplicity
 _atom_site_fract_x
 _atom_site_fract_y
 _atom_site_fract_z
 _atom_site_occupancy
  Ti  Ti0  1  0.49954804  0.27952272  0.05496966  1
  Ti  Ti1  1  0.99717529  0.83187096  0.23872520  1
  Ti  Ti2  1  0.49128958  0.78861544  0.46099255  1
  Ti  Ti3  1  0.94988942  0.35752601  0.64564613  1
  Ti  Ti4  1  0.99866052  0.99600879  0.83597519  1
  O  O5  1  0.49970478  0.93750644  0.92824681  1
  O  O6  1  0.99757918  0.99831836  0.54241128  1
  O  O7  1  0.49780569  0.60134235  0.16213066  1
  O  O8  1  0.99485903  0.61180033  0.37708767  1
  O  O9  1  0.48694838  0.48691992  0.56326010  1
  O  O10  1  0.49725973  0.99906136  0.32697876  1
  O  O11  1  0.00153688  0.67536747  0.74957697  1
  O  O12  1  0.00160083  0.36827220  0.96742353  1
  O  O13  1  0.99815888  0.09147374  0.13552564  1
  O  O14  1  0.51312951  0.18476058  0.74061883  1
