# Supplementary material for: Exploration of crystal chemical space using text-guided generative artificial intelligence
Source: Nat Commun. 2025 May 12;16:4379. doi: 10.1038/s41467-025-59636-y (PMC12069578; doi:10.1038/s41467-025-59636-y)
Supplement: Supplementary file 3 — Supplementary Dataset 1 [file 41467_2025_59636_MOESM3_ESM.zip › supplementary_data/0_TiO2/1_metastable/dft_opt_gen_O2Ti1_15_149.cif]

# generated using pymatgen
data_TiO2
_symmetry_space_group_name_H-M   'P 1'
_cell_length_a   5.37215888
_cell_length_b   5.50813736
_cell_length_c   7.95036172
_cell_angle_alpha   79.24011717
_cell_angle_beta   111.61141396
_cell_angle_gamma   89.13617713
_symmetry_Int_Tables_number   1
_chemical_formula_structural   TiO2
_chemical_formula_sum   'Ti5 O10'
_cell_volume   213.96556982
_cell_formula_units_Z   5
loop_
 _symmetry_equiv_pos_site_id
 _symmetry_equiv_pos_as_xyz
  1  'x, y, z'
loop_
 _atom_site_type_symbol
 _atom_site_label
 _atom_site_symmetry_multiplicity
 _atom_site_fract_x
 _atom_site_fract_y
 _atom_site_fract_z
 _atom_site_occupancy
  Ti  Ti0  1  0.61968828  0.84055925  0.66476633  1
  Ti  Ti1  1  0.75477435  0.07190797  0.04854037  1
  Ti  Ti2  1  0.54777752  0.54693658  0.07346090  1
  Ti  Ti3  1  0.14320915  0.55685670  0.34985580  1
  Ti  Ti4  1  0.04032376  0.28421499  0.73515903  1
  O  O5  1  0.33779311  0.79246491  0.46877061  1
  O  O6  1  0.87841803  0.58088143  0.71881594  1
  O  O7  1  0.81282112  0.77144260  0.22549976  1
  O  O8  1  0.43241910  0.30654155  0.92229792  1
  O  O9  1  0.33135380  0.52476344  0.20081082  1
  O  O10  1  0.75784939  0.11958071  0.59703129  1
  O  O11  1  0.19107255  0.32518623  0.55530794  1
  O  O12  1  0.52703012  0.83047488  0.87733974  1
  O  O13  1  0.85435073  0.32192074  0.19269638  1
  O  O14  1  0.00350988  0.07834019  0.95375667  1
