# Supplementary material for: Exploration of crystal chemical space using text-guided generative artificial intelligence
Source: Nat Commun. 2025 May 12;16:4379. doi: 10.1038/s41467-025-59636-y (PMC12069578; doi:10.1038/s41467-025-59636-y)
Supplement: Supplementary file 3 — Supplementary Dataset 1 [file 41467_2025_59636_MOESM3_ESM.zip › supplementary_data/0_TiO2/1_metastable/dft_opt_gen_O2Ti1_18_181.cif]

# generated using pymatgen
data_TiO2
_symmetry_space_group_name_H-M   'P 1'
_cell_length_a   4.98419260
_cell_length_b   4.54050167
_cell_length_c   8.76468410
_cell_angle_alpha   89.98595079
_cell_angle_beta   90.00369121
_cell_angle_gamma   88.78076836
_symmetry_Int_Tables_number   1
_chemical_formula_structural   TiO2
_chemical_formula_sum   'Ti6 O12'
_cell_volume   198.30632802
_cell_formula_units_Z   6
loop_
 _symmetry_equiv_pos_site_id
 _symmetry_equiv_pos_as_xyz
  1  'x, y, z'
loop_
 _atom_site_type_symbol
 _atom_site_label
 _atom_site_symmetry_multiplicity
 _atom_site_fract_x
 _atom_site_fract_y
 _atom_site_fract_z
 _atom_site_occupancy
  Ti  Ti0  1  0.39053251  0.80281476  0.04522952  1
  Ti  Ti1  1  0.33856030  0.73544544  0.37018910  1
  Ti  Ti2  1  0.86243862  0.26245792  0.54454009  1
  Ti  Ti3  1  0.86266026  0.26295699  0.19561446  1
  Ti  Ti4  1  0.39045401  0.80238511  0.69514489  1
  Ti  Ti5  1  0.90079074  0.71221511  0.87007231  1
  O  O6  1  0.20098883  0.97936883  0.87016461  1
  O  O7  1  0.05198550  0.49245399  0.37021097  1
  O  O8  1  0.54803189  0.55114294  0.20542340  1
  O  O9  1  0.20639802  0.00081904  0.20627693  1
  O  O10  1  0.71228537  0.02382205  0.04145831  1
  O  O11  1  0.20647900  0.00070428  0.53410820  1
  O  O12  1  0.72053606  0.07459300  0.37022009  1
  O  O13  1  0.54803733  0.55098479  0.53502244  1
  O  O14  1  0.55111229  0.57199365  0.87029104  1
  O  O15  1  0.71239415  0.02343245  0.69898268  1
  O  O16  1  0.05079221  0.52544391  0.04007303  1
  O  O17  1  0.05098223  0.52531593  0.70045319  1
