# Supplementary material for: Exploration of crystal chemical space using text-guided generative artificial intelligence
Source: Nat Commun. 2025 May 12;16:4379. doi: 10.1038/s41467-025-59636-y (PMC12069578; doi:10.1038/s41467-025-59636-y)
Supplement: Supplementary file 3 — Supplementary Dataset 1 [file 41467_2025_59636_MOESM3_ESM.zip › supplementary_data/0_TiO2/1_metastable/dft_opt_gen_O2Ti1_33_406.cif]

# generated using pymatgen
data_TiO2
_symmetry_space_group_name_H-M   'P 1'
_cell_length_a   4.59951600
_cell_length_b   7.58242149
_cell_length_c   10.28803712
_cell_angle_alpha   93.20332724
_cell_angle_beta   89.48976122
_cell_angle_gamma   89.78772664
_symmetry_Int_Tables_number   1
_chemical_formula_structural   TiO2
_chemical_formula_sum   'Ti11 O22'
_cell_volume   358.22212339
_cell_formula_units_Z   11
loop_
 _symmetry_equiv_pos_site_id
 _symmetry_equiv_pos_as_xyz
  1  'x, y, z'
loop_
 _atom_site_type_symbol
 _atom_site_label
 _atom_site_symmetry_multiplicity
 _atom_site_fract_x
 _atom_site_fract_y
 _atom_site_fract_z
 _atom_site_occupancy
  Ti  Ti0  1  0.12167710  0.29435180  0.79672852  1
  Ti  Ti1  1  0.13858702  0.65992215  0.93423431  1
  Ti  Ti2  1  0.63243337  0.56446852  0.65473778  1
  Ti  Ti3  1  0.13058754  0.80003429  0.43848666  1
  Ti  Ti4  1  0.63682650  0.77116958  0.19196823  1
  Ti  Ti5  1  0.11555087  0.91139197  0.71380745  1
  Ti  Ti6  1  0.62481880  0.01046740  0.96821428  1
  Ti  Ti7  1  0.64012022  0.38128798  0.07223833  1
  Ti  Ti8  1  0.60172864  0.15241623  0.53216135  1
  Ti  Ti9  1  0.65595878  0.45307121  0.36369013  1
  Ti  Ti10  1  0.13362146  0.12857645  0.24683552  1
  O  O11  1  0.39941032  0.68017471  0.32976103  1
  O  O12  1  0.35895367  0.13148355  0.68887498  1
  O  O13  1  0.83140201  0.53353936  0.20561368  1
  O  O14  1  0.92118331  0.44070760  0.93852479  1
  O  O15  1  0.35908863  0.50500662  0.78554050  1
  O  O16  1  0.86773527  0.24327746  0.38345887  1
  O  O17  1  0.35803470  0.76628083  0.59871866  1
  O  O18  1  0.85728973  0.34971724  0.67200751  1
  O  O19  1  0.86336578  0.80692532  0.02705392  1
  O  O20  1  0.36063032  0.03896170  0.41635208  1
  O  O21  1  0.86697382  0.61935090  0.48037459  1
  O  O22  1  0.88935465  0.97322802  0.56914427  1
  O  O23  1  0.44691273  0.39756943  0.51664831  1
  O  O24  1  0.91702797  0.89326394  0.29375639  1
  O  O25  1  0.39013434  0.31728132  0.23439237  1
  O  O26  1  0.90670546  0.07637789  0.84136354  1
  O  O27  1  0.88658650  0.71185187  0.75835623  1
  O  O28  1  0.40526599  0.96155999  0.14162724  1
  O  O29  1  0.87485536  0.17071592  0.11072259  1
  O  O30  1  0.42171916  0.22700829  0.95842967  1
  O  O31  1  0.36390354  0.86128901  0.87192091  1
  O  O32  1  0.40213654  0.59678924  0.05637950  1
