# Supplementary material for: Exploration of crystal chemical space using text-guided generative artificial intelligence
Source: Nat Commun. 2025 May 12;16:4379. doi: 10.1038/s41467-025-59636-y (PMC12069578; doi:10.1038/s41467-025-59636-y)
Supplement: Supplementary file 3 — Supplementary Dataset 1 [file 41467_2025_59636_MOESM3_ESM.zip › supplementary_data/0_TiO2/1_metastable/dft_opt_gen_O2Ti1_33_412.cif]

# generated using pymatgen
data_TiO2
_symmetry_space_group_name_H-M   'P 1'
_cell_length_a   4.63877655
_cell_length_b   7.43905426
_cell_length_c   10.30664704
_cell_angle_alpha   88.59223839
_cell_angle_beta   90.17195909
_cell_angle_gamma   89.79348206
_symmetry_Int_Tables_number   1
_chemical_formula_structural   TiO2
_chemical_formula_sum   'Ti11 O22'
_cell_volume   355.55155731
_cell_formula_units_Z   11
loop_
 _symmetry_equiv_pos_site_id
 _symmetry_equiv_pos_as_xyz
  1  'x, y, z'
loop_
 _atom_site_type_symbol
 _atom_site_label
 _atom_site_symmetry_multiplicity
 _atom_site_fract_x
 _atom_site_fract_y
 _atom_site_fract_z
 _atom_site_occupancy
  Ti  Ti0  1  0.82980685  0.93385648  0.98112665  1
  Ti  Ti1  1  0.82372340  0.38509481  0.62177748  1
  Ti  Ti2  1  0.32467586  0.79892264  0.21902357  1
  Ti  Ti3  1  0.81093710  0.52032059  0.03383579  1
  Ti  Ti4  1  0.30948279  0.10696934  0.43671939  1
  Ti  Ti5  1  0.30912618  0.66150047  0.80430736  1
  Ti  Ti6  1  0.81685059  0.45305362  0.32781780  1
  Ti  Ti7  1  0.31940438  0.20092009  0.15340038  1
  Ti  Ti8  1  0.80464677  0.97160976  0.67460644  1
  Ti  Ti9  1  0.32545014  0.24394331  0.85137435  1
  Ti  Ti10  1  0.31482450  0.70478453  0.50232296  1
  O  O11  1  0.03755423  0.30118487  0.45307563  1
  O  O12  1  0.03192757  0.38839718  0.17233576  1
  O  O13  1  0.55649038  0.97132047  0.11409104  1
  O  O14  1  0.59657613  0.60425603  0.20281273  1
  O  O15  1  0.08973522  0.48234102  0.90135005  1
  O  O16  1  0.50549983  0.87226060  0.39240015  1
  O  O17  1  0.54205242  0.78132863  0.66424767  1
  O  O18  1  0.54998419  0.32993629  0.01780239  1
  O  O19  1  0.53610433  0.25509452  0.30394859  1
  O  O20  1  0.12868565  0.03322113  0.26332826  1
  O  O21  1  0.07777616  0.93408750  0.54168147  1
  O  O22  1  0.04553338  0.20695140  0.71968175  1
  O  O23  1  0.54465884  0.42298379  0.75440679  1
  O  O24  1  0.04958980  0.75757470  0.08214841  1
  O  O25  1  0.09802121  0.65035915  0.35188005  1
  O  O26  1  0.58990532  0.05489606  0.84089311  1
  O  O27  1  0.09233701  0.12407931  0.99155433  1
  O  O28  1  0.08435490  0.57548570  0.63799886  1
  O  O29  1  0.60226234  0.51707873  0.48344403  1
  O  O30  1  0.58455504  0.14776066  0.57365314  1
  O  O31  1  0.58879045  0.69839285  0.93608282  1
  O  O32  1  0.04448899  0.85045522  0.81493902  1
