# Supplementary material for: Exploration of crystal chemical space using text-guided generative artificial intelligence
Source: Nat Commun. 2025 May 12;16:4379. doi: 10.1038/s41467-025-59636-y (PMC12069578; doi:10.1038/s41467-025-59636-y)
Supplement: Supplementary file 3 — Supplementary Dataset 1 [file 41467_2025_59636_MOESM3_ESM.zip › supplementary_data/0_TiO2/1_metastable/dft_opt_gen_O2Ti1_18_180.cif]

# generated using pymatgen
data_TiO2
_symmetry_space_group_name_H-M   'P 1'
_cell_length_a   4.94556354
_cell_length_b   5.55150574
_cell_length_c   7.57978916
_cell_angle_alpha   82.62903394
_cell_angle_beta   90.02051067
_cell_angle_gamma   89.97444905
_symmetry_Int_Tables_number   1
_chemical_formula_structural   TiO2
_chemical_formula_sum   'Ti6 O12'
_cell_volume   206.38580982
_cell_formula_units_Z   6
loop_
 _symmetry_equiv_pos_site_id
 _symmetry_equiv_pos_as_xyz
  1  'x, y, z'
loop_
 _atom_site_type_symbol
 _atom_site_label
 _atom_site_symmetry_multiplicity
 _atom_site_fract_x
 _atom_site_fract_y
 _atom_site_fract_z
 _atom_site_occupancy
  Ti  Ti0  1  0.73383742  0.07934724  0.59914730  1
  Ti  Ti1  1  0.73598886  0.50797491  0.28459619  1
  Ti  Ti2  1  0.23583934  0.62681945  0.57659927  1
  Ti  Ti3  1  0.76271742  0.46858166  0.81257006  1
  Ti  Ti4  1  0.26250434  0.66633922  0.04836326  1
  Ti  Ti5  1  0.23400390  0.05557063  0.26175528  1
  O  O6  1  0.04100329  0.35106829  0.66680338  1
  O  O7  1  0.41411596  0.95911146  0.49999622  1
  O  O8  1  0.91620150  0.79515752  0.67769117  1
  O  O9  1  0.61627129  0.16958609  0.81276628  1
  O  O10  1  0.56442899  0.46528370  0.51305638  1
  O  O11  1  0.06414198  0.66959893  0.34813434  1
  O  O12  1  0.41627380  0.64048903  0.82628035  1
  O  O13  1  0.11576968  0.96536560  0.04825097  1
  O  O14  1  0.54044673  0.78375930  0.19440633  1
  O  O15  1  0.91611681  0.49455395  0.03480827  1
  O  O16  1  0.91407558  0.17580359  0.36108711  1
  O  O17  1  0.41602322  0.33974477  0.18340615  1
