# Supplementary material for: Exploration of crystal chemical space using text-guided generative artificial intelligence
Source: Nat Commun. 2025 May 12;16:4379. doi: 10.1038/s41467-025-59636-y (PMC12069578; doi:10.1038/s41467-025-59636-y)
Supplement: Supplementary file 3 — Supplementary Dataset 1 [file 41467_2025_59636_MOESM3_ESM.zip › supplementary_data/0_TiO2/1_metastable/dft_opt_gen_O2Ti1_15_160.cif]

# generated using pymatgen
data_TiO2
_symmetry_space_group_name_H-M   'P 1'
_cell_length_a   4.90283879
_cell_length_b   5.23049543
_cell_length_c   7.66330983
_cell_angle_alpha   105.70115951
_cell_angle_beta   104.06697708
_cell_angle_gamma   80.38133486
_symmetry_Int_Tables_number   1
_chemical_formula_structural   TiO2
_chemical_formula_sum   'Ti5 O10'
_cell_volume   182.43056708
_cell_formula_units_Z   5
loop_
 _symmetry_equiv_pos_site_id
 _symmetry_equiv_pos_as_xyz
  1  'x, y, z'
loop_
 _atom_site_type_symbol
 _atom_site_label
 _atom_site_symmetry_multiplicity
 _atom_site_fract_x
 _atom_site_fract_y
 _atom_site_fract_z
 _atom_site_occupancy
  Ti  Ti0  1  0.03895922  0.80624564  0.87795349  1
  Ti  Ti1  1  0.51738709  0.85781789  0.57144948  1
  Ti  Ti2  1  0.57929358  0.63980927  0.17144309  1
  Ti  Ti3  1  0.04200147  0.08451412  0.31924889  1
  Ti  Ti4  1  0.55642055  0.43635312  0.76360302  1
  O  O5  1  0.77955964  0.57516036  0.64129203  1
  O  O6  1  0.77641053  0.67735717  0.98353064  1
  O  O7  1  0.31529042  0.49181488  0.93588173  1
  O  O8  1  0.31355455  0.71695588  0.33503596  1
  O  O9  1  0.29072237  0.78056141  0.70862552  1
  O  O10  1  0.77436354  0.91532427  0.36487408  1
  O  O11  1  0.76400314  0.09886117  0.77901349  1
  O  O12  1  0.30347206  0.21468977  0.53886635  1
  O  O13  1  0.20042878  0.00630275  0.10011172  1
  O  O14  1  0.79040735  0.35770327  0.23887560  1
