# Supplementary material for: Exploration of crystal chemical space using text-guided generative artificial intelligence
Source: Nat Commun. 2025 May 12;16:4379. doi: 10.1038/s41467-025-59636-y (PMC12069578; doi:10.1038/s41467-025-59636-y)
Supplement: Supplementary file 3 — Supplementary Dataset 1 [file 41467_2025_59636_MOESM3_ESM.zip › supplementary_data/0_TiO2/1_metastable/dft_opt_gen_O2Ti1_9_73.cif]

# generated using pymatgen
data_TiO2
_symmetry_space_group_name_H-M   'P 1'
_cell_length_a   5.25988111
_cell_length_b   5.25870931
_cell_length_c   5.79650776
_cell_angle_alpha   63.03169892
_cell_angle_beta   90.05236913
_cell_angle_gamma   60.02581573
_symmetry_Int_Tables_number   1
_chemical_formula_structural   TiO2
_chemical_formula_sum   'Ti3 O6'
_cell_volume   118.28964132
_cell_formula_units_Z   3
loop_
 _symmetry_equiv_pos_site_id
 _symmetry_equiv_pos_as_xyz
  1  'x, y, z'
loop_
 _atom_site_type_symbol
 _atom_site_label
 _atom_site_symmetry_multiplicity
 _atom_site_fract_x
 _atom_site_fract_y
 _atom_site_fract_z
 _atom_site_occupancy
  Ti  Ti0  1  0.75469299  0.98798806  0.87394364  1
  Ti  Ti1  1  0.13835234  0.22110181  0.02391892  1
  Ti  Ti2  1  0.94652976  0.60451431  0.44892760  1
  O  O3  1  0.09794719  0.46373292  0.19043461  1
  O  O4  1  0.79521429  0.74523726  0.70749341  1
  O  O5  1  0.54760925  0.85179523  0.18973614  1
  O  O6  1  0.34547565  0.35726822  0.70812184  1
  O  O7  1  0.95749838  0.19468975  0.70798153  1
  O  O8  1  0.93552855  0.01439844  0.18983002  1
