# Supplementary material for: Exploration of crystal chemical space using text-guided generative artificial intelligence
Source: Nat Commun. 2025 May 12;16:4379. doi: 10.1038/s41467-025-59636-y (PMC12069578; doi:10.1038/s41467-025-59636-y)
Supplement: Supplementary file 3 — Supplementary Dataset 1 [file 41467_2025_59636_MOESM3_ESM.zip › supplementary_data/0_TiO2/1_metastable/dft_opt_gen_O2Ti1_12_82.cif]

# generated using pymatgen
data_TiO2
_symmetry_space_group_name_H-M   'P 1'
_cell_length_a   3.82222301
_cell_length_b   5.72817547
_cell_length_c   10.01852467
_cell_angle_alpha   90.00161286
_cell_angle_beta   89.99983072
_cell_angle_gamma   70.51275602
_symmetry_Int_Tables_number   1
_chemical_formula_structural   TiO2
_chemical_formula_sum   'Ti4 O8'
_cell_volume   206.78397838
_cell_formula_units_Z   4
loop_
 _symmetry_equiv_pos_site_id
 _symmetry_equiv_pos_as_xyz
  1  'x, y, z'
loop_
 _atom_site_type_symbol
 _atom_site_label
 _atom_site_symmetry_multiplicity
 _atom_site_fract_x
 _atom_site_fract_y
 _atom_site_fract_z
 _atom_site_occupancy
  Ti  Ti0  1  0.59427190  0.08071978  0.50231053  1
  Ti  Ti1  1  0.59425917  0.08074602  0.86573765  1
  Ti  Ti2  1  0.90685762  0.45563603  0.00230468  1
  Ti  Ti3  1  0.90686850  0.45559851  0.36572601  1
  O  O4  1  0.05923449  0.15075703  0.47665554  1
  O  O5  1  0.05922875  0.15079216  0.89138646  1
  O  O6  1  0.44188006  0.38563694  0.97665284  1
  O  O7  1  0.90790131  0.45359288  0.18402826  1
  O  O8  1  0.59323264  0.08276411  0.68401587  1
  O  O9  1  0.75054998  0.76822242  0.93402947  1
  O  O10  1  0.44188972  0.38560651  0.39138869  1
  O  O11  1  0.75056995  0.76818013  0.43402994  1
