# Supplementary material for: Exploration of crystal chemical space using text-guided generative artificial intelligence
Source: Nat Commun. 2025 May 12;16:4379. doi: 10.1038/s41467-025-59636-y (PMC12069578; doi:10.1038/s41467-025-59636-y)
Supplement: Supplementary file 3 — Supplementary Dataset 1 [file 41467_2025_59636_MOESM3_ESM.zip › supplementary_data/0_TiO2/1_metastable/dft_opt_gen_O2Ti1_9_71.cif]

# generated using pymatgen
data_TiO2
_symmetry_space_group_name_H-M   'P 1'
_cell_length_a   3.80816975
_cell_length_b   5.18353357
_cell_length_c   6.19264924
_cell_angle_alpha   110.36469418
_cell_angle_beta   89.80739076
_cell_angle_gamma   111.44485920
_symmetry_Int_Tables_number   1
_chemical_formula_structural   TiO2
_chemical_formula_sum   'Ti3 O6'
_cell_volume   105.58698174
_cell_formula_units_Z   3
loop_
 _symmetry_equiv_pos_site_id
 _symmetry_equiv_pos_as_xyz
  1  'x, y, z'
loop_
 _atom_site_type_symbol
 _atom_site_label
 _atom_site_symmetry_multiplicity
 _atom_site_fract_x
 _atom_site_fract_y
 _atom_site_fract_z
 _atom_site_occupancy
  Ti  Ti0  1  0.53849929  0.85383381  0.88764337  1
  Ti  Ti1  1  0.90944294  0.20917012  0.50889039  1
  Ti  Ti2  1  0.55773779  0.50409551  0.26834682  1
  O  O3  1  0.73383705  0.87865104  0.60698001  1
  O  O4  1  0.08302150  0.54393455  0.79035046  1
  O  O5  1  0.03603873  0.46517662  0.30963118  1
  O  O6  1  0.40307224  0.16961666  0.98704004  1
  O  O7  1  0.71040845  0.83352955  0.16931993  1
  O  O8  1  0.42641557  0.24812477  0.46828312  1
