# Supplementary material for: Exploration of crystal chemical space using text-guided generative artificial intelligence
Source: Nat Commun. 2025 May 12;16:4379. doi: 10.1038/s41467-025-59636-y (PMC12069578; doi:10.1038/s41467-025-59636-y)
Supplement: Supplementary file 3 — Supplementary Dataset 1 [file 41467_2025_59636_MOESM3_ESM.zip › supplementary_data/0_TiO2/1_metastable/dft_opt_gen_O2Ti1_9_59.cif]

# generated using pymatgen
data_TiO2
_symmetry_space_group_name_H-M   'P 1'
_cell_length_a   3.02548969
_cell_length_b   7.28539895
_cell_length_c   6.15800177
_cell_angle_alpha   96.94873075
_cell_angle_beta   104.22048737
_cell_angle_gamma   114.53689289
_symmetry_Int_Tables_number   1
_chemical_formula_structural   TiO2
_chemical_formula_sum   'Ti3 O6'
_cell_volume   115.80248392
_cell_formula_units_Z   3
loop_
 _symmetry_equiv_pos_site_id
 _symmetry_equiv_pos_as_xyz
  1  'x, y, z'
loop_
 _atom_site_type_symbol
 _atom_site_label
 _atom_site_symmetry_multiplicity
 _atom_site_fract_x
 _atom_site_fract_y
 _atom_site_fract_z
 _atom_site_occupancy
  Ti  Ti0  1  0.11362147  0.95306048  0.04438886  1
  Ti  Ti1  1  0.19060477  0.36947467  0.36543873  1
  Ti  Ti2  1  0.66159769  0.16127035  0.70491539  1
  O  O3  1  0.45893946  0.79819116  0.04439302  1
  O  O4  1  0.44412228  0.12134458  0.36869382  1
  O  O5  1  0.84561135  0.52433465  0.36542219  1
  O  O6  1  0.96828173  0.97034325  0.72044697  1
  O  O7  1  0.33458901  0.35219719  0.68938047  1
  O  O8  1  0.86025520  0.20120246  0.04115024  1
