# Supplementary material for: Exploration of crystal chemical space using text-guided generative artificial intelligence
Source: Nat Commun. 2025 May 12;16:4379. doi: 10.1038/s41467-025-59636-y (PMC12069578; doi:10.1038/s41467-025-59636-y)
Supplement: Supplementary file 3 — Supplementary Dataset 1 [file 41467_2025_59636_MOESM3_ESM.zip › supplementary_data/0_TiO2/1_metastable/dft_opt_gen_O2Ti1_18_169.cif]

# generated using pymatgen
data_TiO2
_symmetry_space_group_name_H-M   'P 1'
_cell_length_a   4.65971916
_cell_length_b   5.06094824
_cell_length_c   8.49001159
_cell_angle_alpha   90.04348602
_cell_angle_beta   89.98164468
_cell_angle_gamma   90.26803048
_symmetry_Int_Tables_number   1
_chemical_formula_structural   TiO2
_chemical_formula_sum   'Ti6 O12'
_cell_volume   200.21426719
_cell_formula_units_Z   6
loop_
 _symmetry_equiv_pos_site_id
 _symmetry_equiv_pos_as_xyz
  1  'x, y, z'
loop_
 _atom_site_type_symbol
 _atom_site_label
 _atom_site_symmetry_multiplicity
 _atom_site_fract_x
 _atom_site_fract_y
 _atom_site_fract_z
 _atom_site_occupancy
  Ti  Ti0  1  0.69225284  0.62095914  0.24860263  1
  Ti  Ti1  1  0.19040641  0.12042026  0.35394141  1
  Ti  Ti2  1  0.19245288  0.62102857  0.56032411  1
  Ti  Ti3  1  0.68654144  0.12101974  0.03132260  1
  Ti  Ti4  1  0.18626974  0.12093795  0.71960323  1
  Ti  Ti5  1  0.18839344  0.62152647  0.92598546  1
  O  O6  1  0.98832868  0.45307259  0.73399080  1
  O  O7  1  0.95452650  0.45222470  0.38421646  1
  O  O8  1  0.91611539  0.45140578  0.05995512  1
  O  O9  1  0.46272013  0.29058702  0.21997861  1
  O  O10  1  0.46161660  0.79153434  0.05986098  1
  O  O11  1  0.98859701  0.95215514  0.54583104  1
  O  O12  1  0.42432819  0.28977495  0.89569882  1
  O  O13  1  0.39013618  0.78983088  0.73406484  1
  O  O14  1  0.95323632  0.95279760  0.89580771  1
  O  O15  1  0.39040324  0.28891156  0.54595387  1
  O  O16  1  0.42563007  0.78919733  0.38413150  1
  O  O17  1  0.91722567  0.95046456  0.22005223  1
