# Supplementary material for: Exploration of crystal chemical space using text-guided generative artificial intelligence
Source: Nat Commun. 2025 May 12;16:4379. doi: 10.1038/s41467-025-59636-y (PMC12069578; doi:10.1038/s41467-025-59636-y)
Supplement: Supplementary file 3 — Supplementary Dataset 1 [file 41467_2025_59636_MOESM3_ESM.zip › supplementary_data/0_TiO2/1_metastable/dft_opt_gen_O2Ti1_6_20.cif]

# generated using pymatgen
data_TiO2
_symmetry_space_group_name_H-M   'P 1'
_cell_length_a   3.81934573
_cell_length_b   5.72878743
_cell_length_c   6.03775132
_cell_angle_alpha   121.96004525
_cell_angle_beta   90.00479293
_cell_angle_gamma   109.46902743
_symmetry_Int_Tables_number   1
_chemical_formula_structural   TiO2
_chemical_formula_sum   'Ti2 O4'
_cell_volume   103.06873978
_cell_formula_units_Z   2
loop_
 _symmetry_equiv_pos_site_id
 _symmetry_equiv_pos_as_xyz
  1  'x, y, z'
loop_
 _atom_site_type_symbol
 _atom_site_label
 _atom_site_symmetry_multiplicity
 _atom_site_fract_x
 _atom_site_fract_y
 _atom_site_fract_z
 _atom_site_occupancy
  Ti  Ti0  1  0.87843399  0.10698384  0.86680332  1
  Ti  Ti1  1  0.10554679  0.56120754  0.59482762  1
  O  O2  1  0.32747777  0.00508468  0.81532605  1
  O  O3  1  0.65649772  0.66311059  0.64632529  1
  O  O4  1  0.99200494  0.33412095  0.23082271  1
  O  O5  1  0.99198743  0.33408521  0.73080706  1
