# Supplementary material for: Exploration of crystal chemical space using text-guided generative artificial intelligence
Source: Nat Commun. 2025 May 12;16:4379. doi: 10.1038/s41467-025-59636-y (PMC12069578; doi:10.1038/s41467-025-59636-y)
Supplement: Supplementary file 3 — Supplementary Dataset 1 [file 41467_2025_59636_MOESM3_ESM.zip › supplementary_data/0_TiO2/1_metastable/dft_opt_gen_O2Ti1_15_163.cif]

# generated using pymatgen
data_TiO2
_symmetry_space_group_name_H-M   'P 1'
_cell_length_a   3.79849824
_cell_length_b   6.84020934
_cell_length_c   6.83140566
_cell_angle_alpha   90.15883733
_cell_angle_beta   90.00065745
_cell_angle_gamma   89.99985212
_symmetry_Int_Tables_number   1
_chemical_formula_structural   TiO2
_chemical_formula_sum   'Ti5 O10'
_cell_volume   177.49647378
_cell_formula_units_Z   5
loop_
 _symmetry_equiv_pos_site_id
 _symmetry_equiv_pos_as_xyz
  1  'x, y, z'
loop_
 _atom_site_type_symbol
 _atom_site_label
 _atom_site_symmetry_multiplicity
 _atom_site_fract_x
 _atom_site_fract_y
 _atom_site_fract_z
 _atom_site_occupancy
  Ti  Ti0  1  0.47612926  0.05533107  0.51099157  1
  Ti  Ti1  1  0.22684283  0.80783156  0.91255977  1
  Ti  Ti2  1  0.72983051  0.45696854  0.75819481  1
  Ti  Ti3  1  0.72984284  0.65369852  0.26376683  1
  Ti  Ti4  1  0.22685853  0.30282080  0.10942197  1
  O  O5  1  0.22789520  0.47762470  0.83084171  1
  O  O6  1  0.72322189  0.91193557  0.33048803  1
  O  O7  1  0.22875958  0.05532324  0.01099585  1
  O  O8  1  0.72868773  0.37575493  0.08843786  1
  O  O9  1  0.22789457  0.63304376  0.19112199  1
  O  O10  1  0.23306378  0.23683514  0.36735943  1
  O  O11  1  0.72794277  0.55533135  0.51097736  1
  O  O12  1  0.72867546  0.73489312  0.93353890  1
  O  O13  1  0.72322393  0.19872398  0.69149626  1
  O  O14  1  0.23303135  0.87385353  0.65462643  1
