# Supplementary material for: Exploration of crystal chemical space using text-guided generative artificial intelligence
Source: Nat Commun. 2025 May 12;16:4379. doi: 10.1038/s41467-025-59636-y (PMC12069578; doi:10.1038/s41467-025-59636-y)
Supplement: Supplementary file 3 — Supplementary Dataset 1 [file 41467_2025_59636_MOESM3_ESM.zip › supplementary_data/0_TiO2/1_metastable/dft_opt_gen_O2Ti1_39_506.cif]

# generated using pymatgen
data_TiO2
_symmetry_space_group_name_H-M   'P 1'
_cell_length_a   4.98695854
_cell_length_b   7.28419004
_cell_length_c   12.53164940
_cell_angle_alpha   97.55494400
_cell_angle_beta   89.42605602
_cell_angle_gamma   85.16802936
_symmetry_Int_Tables_number   1
_chemical_formula_structural   TiO2
_chemical_formula_sum   'Ti13 O26'
_cell_volume   449.56608751
_cell_formula_units_Z   13
loop_
 _symmetry_equiv_pos_site_id
 _symmetry_equiv_pos_as_xyz
  1  'x, y, z'
loop_
 _atom_site_type_symbol
 _atom_site_label
 _atom_site_symmetry_multiplicity
 _atom_site_fract_x
 _atom_site_fract_y
 _atom_site_fract_z
 _atom_site_occupancy
  Ti  Ti0  1  0.75911032  0.01169834  0.11206338  1
  Ti  Ti1  1  0.37048321  0.42134165  0.09516407  1
  Ti  Ti2  1  0.86519740  0.31522668  0.50220367  1
  Ti  Ti3  1  0.79822436  0.89066895  0.41350272  1
  Ti  Ti4  1  0.23676698  0.89524455  0.94707247  1
  Ti  Ti5  1  0.71566400  0.18026471  0.85463863  1
  Ti  Ti6  1  0.28072847  0.48764315  0.79279543  1
  Ti  Ti7  1  0.21658355  0.07837466  0.70649449  1
  Ti  Ti8  1  0.31812470  0.66245490  0.52582582  1
  Ti  Ti9  1  0.40131019  0.23258000  0.34924558  1
  Ti  Ti10  1  0.87033105  0.46920506  0.22577898  1
  Ti  Ti11  1  0.77105291  0.72428348  0.68845882  1
  Ti  Ti12  1  0.27546383  0.83310779  0.26103183  1
  O  O13  1  0.91474486  0.94887163  0.75270694  1
  O  O14  1  0.50637435  0.61238057  0.18632728  1
  O  O15  1  0.60392392  0.61634535  0.78469791  1
  O  O16  1  0.97637865  0.69279707  0.30477535  1
  O  O17  1  0.61395733  0.12487704  0.46980724  1
  O  O18  1  0.08298908  0.89442615  0.14378685  1
  O  O19  1  0.19837410  0.31271530  0.22968438  1
  O  O20  1  0.01771914  0.50340046  0.09309443  1
  O  O21  1  0.49675032  0.25150143  0.73423898  1
  O  O22  1  0.52400211  0.87670058  0.03908690  1
  O  O23  1  0.05415364  0.18037564  0.59526817  1
  O  O24  1  0.12223745  0.57671810  0.67378599  1
  O  O25  1  0.43732707  0.85442373  0.63115897  1
  O  O26  1  0.01759834  0.29057044  0.81242511  1
  O  O27  1  0.47272024  0.75331738  0.40917892  1
  O  O28  1  0.65041859  0.51760539  0.56817389  1
  O  O29  1  0.57215351  0.98947971  0.26387752  1
  O  O30  1  0.50046098  0.35733742  0.95080227  1
  O  O31  1  0.67002405  0.26338889  0.14537960  1
  O  O32  1  0.41445741  0.99868590  0.84652950  1
  O  O33  1  0.92278721  0.06229459  0.97446782  1
  O  O34  1  0.19011506  0.41340949  0.45195428  1
  O  O35  1  0.10030258  0.03245690  0.36493260  1
  O  O36  1  0.96399283  0.79244852  0.52560838  1
  O  O37  1  0.13779359  0.66615536  0.90121582  1
  O  O38  1  0.69930570  0.36783907  0.35232943  1
