# Supplementary material for: Exploration of crystal chemical space using text-guided generative artificial intelligence
Source: Nat Commun. 2025 May 12;16:4379. doi: 10.1038/s41467-025-59636-y (PMC12069578; doi:10.1038/s41467-025-59636-y)
Supplement: Supplementary file 3 — Supplementary Dataset 1 [file 41467_2025_59636_MOESM3_ESM.zip › supplementary_data/0_TiO2/1_metastable/dft_opt_gen_O2Ti1_9_58.cif]

# generated using pymatgen
data_TiO2
_symmetry_space_group_name_H-M   'P 1'
_cell_length_a   3.82621486
_cell_length_b   5.17920767
_cell_length_c   6.05597354
_cell_angle_alpha   108.33915974
_cell_angle_beta   90.00005810
_cell_angle_gamma   111.70126669
_symmetry_Int_Tables_number   1
_chemical_formula_structural   TiO2
_chemical_formula_sum   'Ti3 O6'
_cell_volume   104.91578705
_cell_formula_units_Z   3
loop_
 _symmetry_equiv_pos_site_id
 _symmetry_equiv_pos_as_xyz
  1  'x, y, z'
loop_
 _atom_site_type_symbol
 _atom_site_label
 _atom_site_symmetry_multiplicity
 _atom_site_fract_x
 _atom_site_fract_y
 _atom_site_fract_z
 _atom_site_occupancy
  Ti  Ti0  1  0.39916439  0.23709163  0.27314847  1
  Ti  Ti1  1  0.67486208  0.78900189  0.92479776  1
  Ti  Ti2  1  0.34365000  0.12612865  0.70213998  1
  O  O3  1  0.81549418  0.07005169  0.73059332  1
  O  O4  1  0.86003471  0.15895911  0.19800275  1
  O  O5  1  0.51721824  0.47343237  0.02933249  1
  O  O6  1  0.51665324  0.47198276  0.59261107  1
  O  O7  1  0.24285274  0.92499989  0.38514214  1
  O  O8  1  0.21745024  0.87406056  0.91815836  1
