# Supplementary material for: Exploration of crystal chemical space using text-guided generative artificial intelligence
Source: Nat Commun. 2025 May 12;16:4379. doi: 10.1038/s41467-025-59636-y (PMC12069578; doi:10.1038/s41467-025-59636-y)
Supplement: Supplementary file 3 — Supplementary Dataset 1 [file 41467_2025_59636_MOESM3_ESM.zip › supplementary_data/0_TiO2/1_metastable/dft_opt_gen_O2Ti1_9_64.cif]

# generated using pymatgen
data_TiO2
_symmetry_space_group_name_H-M   'P 1'
_cell_length_a   5.19156820
_cell_length_b   4.80012393
_cell_length_c   4.98573095
_cell_angle_alpha   105.66969640
_cell_angle_beta   119.22794893
_cell_angle_gamma   82.70437084
_symmetry_Int_Tables_number   1
_chemical_formula_structural   TiO2
_chemical_formula_sum   'Ti3 O6'
_cell_volume   104.39537242
_cell_formula_units_Z   3
loop_
 _symmetry_equiv_pos_site_id
 _symmetry_equiv_pos_as_xyz
  1  'x, y, z'
loop_
 _atom_site_type_symbol
 _atom_site_label
 _atom_site_symmetry_multiplicity
 _atom_site_fract_x
 _atom_site_fract_y
 _atom_site_fract_z
 _atom_site_occupancy
  Ti  Ti0  1  0.60481806  0.57894003  0.90914608  1
  Ti  Ti1  1  0.03733149  0.05774053  0.11950035  1
  Ti  Ti2  1  0.94863007  0.53453081  0.58201075  1
  O  O3  1  0.92580987  0.80092710  0.28209844  1
  O  O4  1  0.27881802  0.79221393  0.95679811  1
  O  O5  1  0.27709630  0.32076690  0.50836067  1
  O  O6  1  0.70027805  0.31107786  0.17283378  1
  O  O7  1  0.69643426  0.79772370  0.70008587  1
  O  O8  1  0.92733404  0.31205816  0.82437098  1
