# Supplementary material for: Exploration of crystal chemical space using text-guided generative artificial intelligence
Source: Nat Commun. 2025 May 12;16:4379. doi: 10.1038/s41467-025-59636-y (PMC12069578; doi:10.1038/s41467-025-59636-y)
Supplement: Supplementary file 3 — Supplementary Dataset 1 [file 41467_2025_59636_MOESM3_ESM.zip › supplementary_data/0_TiO2/1_metastable/dft_opt_gen_O2Ti1_9_70.cif]

# generated using pymatgen
data_TiO2
_symmetry_space_group_name_H-M   'P 1'
_cell_length_a   3.37030858
_cell_length_b   5.48915972
_cell_length_c   9.15309191
_cell_angle_alpha   108.88708462
_cell_angle_beta   100.59851369
_cell_angle_gamma   107.72017960
_symmetry_Int_Tables_number   1
_chemical_formula_structural   TiO2
_chemical_formula_sum   'Ti3 O6'
_cell_volume   144.92668002
_cell_formula_units_Z   3
loop_
 _symmetry_equiv_pos_site_id
 _symmetry_equiv_pos_as_xyz
  1  'x, y, z'
loop_
 _atom_site_type_symbol
 _atom_site_label
 _atom_site_symmetry_multiplicity
 _atom_site_fract_x
 _atom_site_fract_y
 _atom_site_fract_z
 _atom_site_occupancy
  Ti  Ti0  1  0.88596308  0.76147520  0.81499706  1
  Ti  Ti1  1  0.49653918  0.39399628  0.40063968  1
  Ti  Ti2  1  0.00643659  0.63787803  0.17670004  1
  O  O3  1  0.89791574  0.62657197  0.97215761  1
  O  O4  1  0.42303663  0.47230106  0.17464440  1
  O  O5  1  0.64111813  0.46691393  0.61702808  1
  O  O6  1  0.47397407  0.92373728  0.83026630  1
  O  O7  1  0.25576693  0.01506170  0.29759103  1
  O  O8  1  0.07289061  0.55188884  0.39640960  1
