# Supplementary material for: Exploration of crystal chemical space using text-guided generative artificial intelligence
Source: Nat Commun. 2025 May 12;16:4379. doi: 10.1038/s41467-025-59636-y (PMC12069578; doi:10.1038/s41467-025-59636-y)
Supplement: Supplementary file 3 — Supplementary Dataset 1 [file 41467_2025_59636_MOESM3_ESM.zip › supplementary_data/0_TiO2/1_metastable/dft_opt_gen_O2Ti1_9_48.cif]

# generated using pymatgen
data_TiO2
_symmetry_space_group_name_H-M   'P 1'
_cell_length_a   3.02511770
_cell_length_b   6.63271478
_cell_length_c   6.15615116
_cell_angle_alpha   104.21360561
_cell_angle_beta   104.22397101
_cell_angle_gamma   90.00454497
_symmetry_Int_Tables_number   1
_chemical_formula_structural   TiO2
_chemical_formula_sum   'Ti3 O6'
_cell_volume   115.82919644
_cell_formula_units_Z   3
loop_
 _symmetry_equiv_pos_site_id
 _symmetry_equiv_pos_as_xyz
  1  'x, y, z'
loop_
 _atom_site_type_symbol
 _atom_site_label
 _atom_site_symmetry_multiplicity
 _atom_site_fract_x
 _atom_site_fract_y
 _atom_site_fract_z
 _atom_site_occupancy
  Ti  Ti0  1  0.21490420  0.04490311  0.95873164  1
  Ti  Ti1  1  0.55437472  0.62884509  0.63755703  1
  Ti  Ti2  1  0.89428619  0.83688054  0.29814838  1
  O  O3  1  0.05446424  0.47409096  0.63752422  1
  O  O4  1  0.71510346  0.19964825  0.95876167  1
  O  O5  1  0.37620192  0.02760997  0.28264565  1
  O  O6  1  0.71652171  0.79695711  0.96185460  1
  O  O7  1  0.05277212  0.87677193  0.63441928  1
  O  O8  1  0.39160501  0.64616689  0.31364673  1
