# Supplementary material for: Exploration of crystal chemical space using text-guided generative artificial intelligence
Source: Nat Commun. 2025 May 12;16:4379. doi: 10.1038/s41467-025-59636-y (PMC12069578; doi:10.1038/s41467-025-59636-y)
Supplement: Supplementary file 3 — Supplementary Dataset 1 [file 41467_2025_59636_MOESM3_ESM.zip › supplementary_data/0_TiO2/1_metastable/dft_opt_gen_O2Ti1_12_78.cif]

# generated using pymatgen
data_TiO2
_symmetry_space_group_name_H-M   'P 1'
_cell_length_a   3.17977356
_cell_length_b   5.54733275
_cell_length_c   9.92177074
_cell_angle_alpha   75.75991174
_cell_angle_beta   88.60273274
_cell_angle_gamma   105.67215102
_symmetry_Int_Tables_number   1
_chemical_formula_structural   TiO2
_chemical_formula_sum   'Ti4 O8'
_cell_volume   162.55320579
_cell_formula_units_Z   4
loop_
 _symmetry_equiv_pos_site_id
 _symmetry_equiv_pos_as_xyz
  1  'x, y, z'
loop_
 _atom_site_type_symbol
 _atom_site_label
 _atom_site_symmetry_multiplicity
 _atom_site_fract_x
 _atom_site_fract_y
 _atom_site_fract_z
 _atom_site_occupancy
  Ti  Ti0  1  0.24450904  0.02776383  0.48227616  1
  Ti  Ti1  1  0.97145927  0.37362336  0.71352892  1
  Ti  Ti2  1  0.99517149  0.34139127  0.22170494  1
  Ti  Ti3  1  0.26820681  0.99552592  0.99045024  1
  O  O4  1  0.89320909  0.16959896  0.59045405  1
  O  O5  1  0.77489327  0.99116885  0.89470614  1
  O  O6  1  0.10866384  0.66868417  0.10601242  1
  O  O7  1  0.46476889  0.37798385  0.80927482  1
  O  O8  1  0.13096993  0.70046154  0.59797593  1
  O  O9  1  0.77298797  0.98740637  0.37516524  1
  O  O10  1  0.46668015  0.38174030  0.32881381  1
  O  O11  1  0.34644213  0.19955727  0.11351730  1
