# Supplementary material for: Exploration of crystal chemical space using text-guided generative artificial intelligence
Source: Nat Commun. 2025 May 12;16:4379. doi: 10.1038/s41467-025-59636-y (PMC12069578; doi:10.1038/s41467-025-59636-y)
Supplement: Supplementary file 3 — Supplementary Dataset 1 [file 41467_2025_59636_MOESM3_ESM.zip › supplementary_data/0_TiO2/1_metastable/dft_opt_gen_O2Ti1_9_74.cif]

# generated using pymatgen
data_TiO2
_symmetry_space_group_name_H-M   'P 1'
_cell_length_a   5.25683767
_cell_length_b   5.64848128
_cell_length_c   5.63116971
_cell_angle_alpha   57.81049081
_cell_angle_beta   111.33423477
_cell_angle_gamma   111.82341816
_symmetry_Int_Tables_number   1
_chemical_formula_structural   TiO2
_chemical_formula_sum   'Ti3 O6'
_cell_volume   128.40716743
_cell_formula_units_Z   3
loop_
 _symmetry_equiv_pos_site_id
 _symmetry_equiv_pos_as_xyz
  1  'x, y, z'
loop_
 _atom_site_type_symbol
 _atom_site_label
 _atom_site_symmetry_multiplicity
 _atom_site_fract_x
 _atom_site_fract_y
 _atom_site_fract_z
 _atom_site_occupancy
  Ti  Ti0  1  0.09042276  0.44280388  0.58603816  1
  Ti  Ti1  1  0.48273532  0.20902483  0.35424276  1
  Ti  Ti2  1  0.69811760  0.67651472  0.81790520  1
  O  O3  1  0.80050703  0.08116592  0.69602814  1
  O  O4  1  0.38032978  0.80437977  0.47603227  1
  O  O5  1  0.26290170  0.29879345  0.44956966  1
  O  O6  1  0.80481155  0.54785696  0.22450064  1
  O  O7  1  0.37604657  0.33777345  0.94764883  1
  O  O8  1  0.91795516  0.58668162  0.72264634  1
