# Supplementary material for: Exploration of crystal chemical space using text-guided generative artificial intelligence
Source: Nat Commun. 2025 May 12;16:4379. doi: 10.1038/s41467-025-59636-y (PMC12069578; doi:10.1038/s41467-025-59636-y)
Supplement: Supplementary file 3 — Supplementary Dataset 1 [file 41467_2025_59636_MOESM3_ESM.zip › supplementary_data/0_TiO2/1_metastable/dft_opt_gen_O2Ti1_24_290.cif]

# generated using pymatgen
data_TiO2
_symmetry_space_group_name_H-M   'P 1'
_cell_length_a   5.36221804
_cell_length_b   6.24649777
_cell_length_c   9.93221418
_cell_angle_alpha   97.10882936
_cell_angle_beta   87.61249342
_cell_angle_gamma   85.17548717
_symmetry_Int_Tables_number   1
_chemical_formula_structural   TiO2
_chemical_formula_sum   'Ti8 O16'
_cell_volume   328.49699563
_cell_formula_units_Z   8
loop_
 _symmetry_equiv_pos_site_id
 _symmetry_equiv_pos_as_xyz
  1  'x, y, z'
loop_
 _atom_site_type_symbol
 _atom_site_label
 _atom_site_symmetry_multiplicity
 _atom_site_fract_x
 _atom_site_fract_y
 _atom_site_fract_z
 _atom_site_occupancy
  Ti  Ti0  1  0.61042393  0.85423567  0.76048467  1
  Ti  Ti1  1  0.27613074  0.36262929  0.12306783  1
  Ti  Ti2  1  0.78055091  0.43460383  0.87306575  1
  Ti  Ti3  1  0.66249449  0.16030773  0.38714103  1
  Ti  Ti4  1  0.27269475  0.90365162  0.25399789  1
  Ti  Ti5  1  0.29040375  0.44889129  0.63407598  1
  Ti  Ti6  1  0.89957492  0.68886240  0.42197448  1
  Ti  Ti7  1  0.03277319  0.00438988  0.92205649  1
  O  O8  1  0.73875248  0.12082693  0.83132131  1
  O  O9  1  0.80316024  0.41882670  0.37605712  1
  O  O10  1  0.50615367  0.55613979  0.76690165  1
  O  O11  1  0.20192005  0.99230838  0.08245642  1
  O  O12  1  0.02576428  0.32566840  0.98942721  1
  O  O13  1  0.41078855  0.21296765  0.26554550  1
  O  O14  1  0.19198560  0.62347300  0.50963223  1
  O  O15  1  0.52474749  0.43743908  0.02736466  1
  O  O16  1  0.27316696  0.95694088  0.79083291  1
  O  O17  1  0.00969209  0.39407950  0.72041688  1
  O  O18  1  0.58207140  0.84944632  0.32545951  1
  O  O19  1  0.00341735  0.99026583  0.37825959  1
  O  O20  1  0.15277295  0.62422516  0.22630916  1
  O  O21  1  0.84207946  0.75176105  0.89757626  1
  O  O22  1  0.72551520  0.79651562  0.58692175  1
  O  O23  1  0.48587136  0.21009632  0.54744876  1
