# Supplementary material for: Exploration of crystal chemical space using text-guided generative artificial intelligence
Source: Nat Commun. 2025 May 12;16:4379. doi: 10.1038/s41467-025-59636-y (PMC12069578; doi:10.1038/s41467-025-59636-y)
Supplement: Supplementary file 3 — Supplementary Dataset 1 [file 41467_2025_59636_MOESM3_ESM.zip › supplementary_data/0_TiO2/1_metastable/dft_opt_gen_O2Ti1_6_19.cif]

# generated using pymatgen
data_TiO2
_symmetry_space_group_name_H-M   'P 1'
_cell_length_a   5.89025563
_cell_length_b   5.89015934
_cell_length_c   5.91984396
_cell_angle_alpha   119.83537407
_cell_angle_beta   119.83312433
_cell_angle_gamma   90.00004828
_symmetry_Int_Tables_number   1
_chemical_formula_structural   TiO2
_chemical_formula_sum   'Ti2 O4'
_cell_volume   145.95464539
_cell_formula_units_Z   2
loop_
 _symmetry_equiv_pos_site_id
 _symmetry_equiv_pos_as_xyz
  1  'x, y, z'
loop_
 _atom_site_type_symbol
 _atom_site_label
 _atom_site_symmetry_multiplicity
 _atom_site_fract_x
 _atom_site_fract_y
 _atom_site_fract_z
 _atom_site_occupancy
  Ti  Ti0  1  0.83347716  0.85313055  0.85249084  1
  Ti  Ti1  1  0.08348190  0.60313476  0.35249681  1
  O  O2  1  0.45848160  0.76481075  0.60254532  1
  O  O3  1  0.92185229  0.72820609  0.10256588  1
  O  O4  1  0.99515650  0.22813049  0.10241969  1
  O  O5  1  0.95842868  0.69138201  0.60244450  1
