# Supplementary material for: Exploration of crystal chemical space using text-guided generative artificial intelligence
Source: Nat Commun. 2025 May 12;16:4379. doi: 10.1038/s41467-025-59636-y (PMC12069578; doi:10.1038/s41467-025-59636-y)
Supplement: Supplementary file 3 — Supplementary Dataset 1 [file 41467_2025_59636_MOESM3_ESM.zip › supplementary_data/0_TiO2/1_metastable/dft_opt_gen_O2Ti1_39_503.cif]

# generated using pymatgen
data_TiO2
_symmetry_space_group_name_H-M   'P 1'
_cell_length_a   4.55478995
_cell_length_b   7.55262735
_cell_length_c   12.27813084
_cell_angle_alpha   101.59171821
_cell_angle_beta   89.64654759
_cell_angle_gamma   90.21327647
_symmetry_Int_Tables_number   1
_chemical_formula_structural   TiO2
_chemical_formula_sum   'Ti13 O26'
_cell_volume   413.75160681
_cell_formula_units_Z   13
loop_
 _symmetry_equiv_pos_site_id
 _symmetry_equiv_pos_as_xyz
  1  'x, y, z'
loop_
 _atom_site_type_symbol
 _atom_site_label
 _atom_site_symmetry_multiplicity
 _atom_site_fract_x
 _atom_site_fract_y
 _atom_site_fract_z
 _atom_site_occupancy
  Ti  Ti0  1  0.78243221  0.69148234  0.69560331  1
  Ti  Ti1  1  0.27662363  0.49539035  0.48729130  1
  Ti  Ti2  1  0.78901007  0.13945118  0.41057602  1
  Ti  Ti3  1  0.29692064  0.03471728  0.80356519  1
  Ti  Ti4  1  0.77290487  0.75438481  0.32394243  1
  Ti  Ti5  1  0.78997230  0.23108098  0.00055868  1
  Ti  Ti6  1  0.26619761  0.90789813  0.54527247  1
  Ti  Ti7  1  0.77037409  0.36679578  0.25086959  1
  Ti  Ti8  1  0.76887581  0.27107671  0.65772585  1
  Ti  Ti9  1  0.77878960  0.81380973  0.96369663  1
  Ti  Ti10  1  0.29136376  0.59015768  0.11032969  1
  Ti  Ti11  1  0.27719547  0.01204970  0.17210517  1
  Ti  Ti12  1  0.26478895  0.46967529  0.85362875  1
  O  O13  1  0.51111273  0.62271515  0.97165597  1
  O  O14  1  0.05202895  0.42331786  0.99337057  1
  O  O15  1  0.02555794  0.33797370  0.37875173  1
  O  O16  1  0.05089658  0.88153219  0.68664561  1
  O  O17  1  0.04848316  0.26620966  0.76881946  1
  O  O18  1  0.50692225  0.69890037  0.58207164  1
  O  O19  1  0.55166359  0.84997208  0.81765679  1
  O  O20  1  0.01056159  0.49471295  0.60978702  1
  O  O21  1  0.05662122  0.80575892  0.07680711  1
  O  O22  1  0.53900598  0.16549820  0.27944373  1
  O  O23  1  0.51292121  0.23839770  0.88996661  1
  O  O24  1  0.01025338  0.65436404  0.84085690  1
  O  O25  1  0.02494196  0.19170304  0.14602461  1
  O  O26  1  0.06400626  0.72316086  0.45474644  1
  O  O27  1  0.00919303  0.96000261  0.30380929  1
  O  O28  1  0.01171402  0.11328916  0.53857464  1
  O  O29  1  0.00983324  0.03058703  0.91960992  1
  O  O30  1  0.55325045  0.00994969  0.04884552  1
  O  O31  1  0.51072524  0.08150948  0.66592330  1
  O  O32  1  0.55151884  0.39097285  0.12008865  1
  O  O33  1  0.01174199  0.57309097  0.22635456  1
  O  O34  1  0.53984979  0.31254555  0.51202759  1
  O  O35  1  0.50391174  0.77838172  0.20352832  1
  O  O36  1  0.55399274  0.93015480  0.43161711  1
  O  O37  1  0.55189702  0.47384976  0.73861275  1
  O  O38  1  0.55641855  0.54441300  0.35387373  1
