# Supplementary material for: Exploration of crystal chemical space using text-guided generative artificial intelligence
Source: Nat Commun. 2025 May 12;16:4379. doi: 10.1038/s41467-025-59636-y (PMC12069578; doi:10.1038/s41467-025-59636-y)
Supplement: Supplementary file 3 — Supplementary Dataset 1 [file 41467_2025_59636_MOESM3_ESM.zip › supplementary_data/0_TiO2/1_metastable/dft_opt_gen_O2Ti1_24_291.cif]

# generated using pymatgen
data_TiO2
_symmetry_space_group_name_H-M   'P 1'
_cell_length_a   4.65942596
_cell_length_b   5.84607895
_cell_length_c   9.94241573
_cell_angle_alpha   91.60354485
_cell_angle_beta   90.00255667
_cell_angle_gamma   89.98820685
_symmetry_Int_Tables_number   1
_chemical_formula_structural   TiO2
_chemical_formula_sum   'Ti8 O16'
_cell_volume   270.71909589
_cell_formula_units_Z   8
loop_
 _symmetry_equiv_pos_site_id
 _symmetry_equiv_pos_as_xyz
  1  'x, y, z'
loop_
 _atom_site_type_symbol
 _atom_site_label
 _atom_site_symmetry_multiplicity
 _atom_site_fract_x
 _atom_site_fract_y
 _atom_site_fract_z
 _atom_site_occupancy
  Ti  Ti0  1  0.44029696  0.90801269  0.86616355  1
  Ti  Ti1  1  0.44281506  0.68251122  0.57105993  1
  Ti  Ti2  1  0.40301809  0.63308463  0.12878697  1
  Ti  Ti3  1  0.90562651  0.40801372  0.36616991  1
  Ti  Ti4  1  0.94276281  0.13324686  0.62877540  1
  Ti  Ti5  1  0.40554718  0.40758195  0.83369031  1
  Ti  Ti6  1  0.94020332  0.90758011  0.33367966  1
  Ti  Ti7  1  0.90307994  0.18234822  0.07107731  1
  O  O8  1  0.68209060  0.90722062  0.51807008  1
  O  O9  1  0.10618826  0.15629373  0.44488629  1
  O  O10  1  0.65752591  0.15671636  0.77178545  1
  O  O11  1  0.73961846  0.15931768  0.25496395  1
  O  O12  1  0.67640758  0.92082819  0.01532959  1
  O  O13  1  0.17629938  0.89474857  0.18449657  1
  O  O14  1  0.60616661  0.65922728  0.75495784  1
  O  O15  1  0.15755236  0.65886204  0.42806374  1
  O  O16  1  0.66955773  0.42084476  0.51535102  1
  O  O17  1  0.68824846  0.65674898  0.27178748  1
  O  O18  1  0.18828565  0.15889124  0.92806457  1
  O  O19  1  0.18212622  0.90844266  0.68176244  1
  O  O20  1  0.23964286  0.65638327  0.94489289  1
  O  O21  1  0.16373112  0.40838785  0.18178320  1
  O  O22  1  0.16945131  0.39475838  0.68452509  1
  O  O23  1  0.66370355  0.40716192  0.01808455  1
