# Supplementary material for: Exploration of crystal chemical space using text-guided generative artificial intelligence
Source: Nat Commun. 2025 May 12;16:4379. doi: 10.1038/s41467-025-59636-y (PMC12069578; doi:10.1038/s41467-025-59636-y)
Supplement: Supplementary file 3 — Supplementary Dataset 1 [file 41467_2025_59636_MOESM3_ESM.zip › supplementary_data/0_TiO2/1_metastable/dft_opt_gen_O2Ti1_24_285.cif]

# generated using pymatgen
data_TiO2
_symmetry_space_group_name_H-M   'P 1'
_cell_length_a   4.82651563
_cell_length_b   5.80358737
_cell_length_c   9.57210826
_cell_angle_alpha   92.35725232
_cell_angle_beta   89.98860817
_cell_angle_gamma   90.00339164
_symmetry_Int_Tables_number   1
_chemical_formula_structural   TiO2
_chemical_formula_sum   'Ti8 O16'
_cell_volume   267.89843642
_cell_formula_units_Z   8
loop_
 _symmetry_equiv_pos_site_id
 _symmetry_equiv_pos_as_xyz
  1  'x, y, z'
loop_
 _atom_site_type_symbol
 _atom_site_label
 _atom_site_symmetry_multiplicity
 _atom_site_fract_x
 _atom_site_fract_y
 _atom_site_fract_z
 _atom_site_occupancy
  Ti  Ti0  1  0.72033180  0.01317470  0.19890957  1
  Ti  Ti1  1  0.51052610  0.29068175  0.93985985  1
  Ti  Ti2  1  0.72435176  0.03314588  0.68520411  1
  Ti  Ti3  1  0.01061024  0.51347942  0.19608659  1
  Ti  Ti4  1  0.22031035  0.79104047  0.93684208  1
  Ti  Ti5  1  0.74620461  0.53872146  0.68543079  1
  Ti  Ti6  1  0.24642139  0.26546497  0.45034619  1
  Ti  Ti7  1  0.22415643  0.77105806  0.45068466  1
  O  O8  1  0.94324616  0.23922893  0.30722991  1
  O  O9  1  0.90813458  0.76380926  0.32157060  1
  O  O10  1  0.40171759  0.00600173  0.06481196  1
  O  O11  1  0.55646850  0.77293127  0.58461611  1
  O  O12  1  0.56757674  0.28374102  0.57642632  1
  O  O13  1  0.44298243  0.56497355  0.82863671  1
  O  O14  1  0.76749576  0.29880237  0.08579707  1
  O  O15  1  0.92838478  0.79945593  0.78849735  1
  O  O16  1  0.90169862  0.79812264  0.07112584  1
  O  O17  1  0.40794428  0.04043987  0.81438450  1
  O  O18  1  0.06756702  0.52060454  0.55947633  1
  O  O19  1  0.05647917  0.03145285  0.55132422  1
  O  O20  1  0.26753195  0.50534480  0.05015698  1
  O  O21  1  0.84095501  0.29036277  0.80835247  1
  O  O22  1  0.34119544  0.51397943  0.32757576  1
  O  O23  1  0.42857654  0.00486617  0.34745057  1
