# Supplementary material for: Exploration of crystal chemical space using text-guided generative artificial intelligence
Source: Nat Commun. 2025 May 12;16:4379. doi: 10.1038/s41467-025-59636-y (PMC12069578; doi:10.1038/s41467-025-59636-y)
Supplement: Supplementary file 3 — Supplementary Dataset 1 [file 41467_2025_59636_MOESM3_ESM.zip › supplementary_data/0_TiO2/1_metastable/dft_opt_gen_O2Ti1_9_61.cif]

# generated using pymatgen
data_TiO2
_symmetry_space_group_name_H-M   'P 1'
_cell_length_a   3.02294273
_cell_length_b   6.15267683
_cell_length_c   7.03351182
_cell_angle_alpha   106.93358457
_cell_angle_beta   91.39322218
_cell_angle_gamma   104.23214475
_symmetry_Int_Tables_number   1
_chemical_formula_structural   TiO2
_chemical_formula_sum   'Ti3 O6'
_cell_volume   120.65397585
_cell_formula_units_Z   3
loop_
 _symmetry_equiv_pos_site_id
 _symmetry_equiv_pos_as_xyz
  1  'x, y, z'
loop_
 _atom_site_type_symbol
 _atom_site_label
 _atom_site_symmetry_multiplicity
 _atom_site_fract_x
 _atom_site_fract_y
 _atom_site_fract_z
 _atom_site_occupancy
  Ti  Ti0  1  0.49889008  0.49140573  0.39104108  1
  Ti  Ti1  1  0.19623707  0.84037718  0.79028637  1
  Ti  Ti2  1  0.85662058  0.16587905  0.59064772  1
  O  O3  1  0.98665178  0.48335332  0.24275568  1
  O  O4  1  0.01928320  0.50470437  0.62877376  1
  O  O5  1  0.70881772  0.84844785  0.93857592  1
  O  O6  1  0.35614946  0.16345829  0.77391648  1
  O  O7  1  0.67588062  0.82706081  0.55254564  1
  O  O8  1  0.33769079  0.16830790  0.40739253  1
