# Supplementary material for: Exploration of crystal chemical space using text-guided generative artificial intelligence
Source: Nat Commun. 2025 May 12;16:4379. doi: 10.1038/s41467-025-59636-y (PMC12069578; doi:10.1038/s41467-025-59636-y)
Supplement: Supplementary file 3 — Supplementary Dataset 1 [file 41467_2025_59636_MOESM3_ESM.zip › supplementary_data/0_TiO2/1_metastable/dft_opt_gen_O2Ti1_9_49.cif]

# generated using pymatgen
data_TiO2
_symmetry_space_group_name_H-M   'P 1'
_cell_length_a   5.10377384
_cell_length_b   5.10606310
_cell_length_c   5.48410581
_cell_angle_alpha   62.23051099
_cell_angle_beta   62.39811910
_cell_angle_gamma   59.98130920
_symmetry_Int_Tables_number   1
_chemical_formula_structural   TiO2
_chemical_formula_sum   'Ti3 O6'
_cell_volume   104.43323470
_cell_formula_units_Z   3
loop_
 _symmetry_equiv_pos_site_id
 _symmetry_equiv_pos_as_xyz
  1  'x, y, z'
loop_
 _atom_site_type_symbol
 _atom_site_label
 _atom_site_symmetry_multiplicity
 _atom_site_fract_x
 _atom_site_fract_y
 _atom_site_fract_z
 _atom_site_occupancy
  Ti  Ti0  1  0.94385080  0.14812623  0.13704081  1
  Ti  Ti1  1  0.23721950  0.44295900  0.25317546  1
  Ti  Ti2  1  0.44492101  0.64718385  0.63529639  1
  O  O3  1  0.09259356  0.47776940  0.94663816  1
  O  O4  1  0.51861368  0.39098255  0.42549271  1
  O  O5  1  0.65300492  0.29909887  0.94717752  1
  O  O6  1  0.27107328  0.85963334  0.94737346  1
  O  O7  1  0.83671797  0.72318632  0.42534894  1
  O  O8  1  0.18578341  0.04201601  0.42512181  1
