# Supplementary material for: Exploration of crystal chemical space using text-guided generative artificial intelligence
Source: Nat Commun. 2025 May 12;16:4379. doi: 10.1038/s41467-025-59636-y (PMC12069578; doi:10.1038/s41467-025-59636-y)
Supplement: Supplementary file 3 — Supplementary Dataset 1 [file 41467_2025_59636_MOESM3_ESM.zip › supplementary_data/0_TiO2/1_metastable/dft_opt_gen_O2Ti1_12_86.cif]

# generated using pymatgen
data_TiO2
_symmetry_space_group_name_H-M   'P 1'
_cell_length_a   3.76042360
_cell_length_b   6.37895468
_cell_length_c   7.34691615
_cell_angle_alpha   110.01465065
_cell_angle_beta   95.76915983
_cell_angle_gamma   110.95525980
_symmetry_Int_Tables_number   1
_chemical_formula_structural   TiO2
_chemical_formula_sum   'Ti4 O8'
_cell_volume   149.56492406
_cell_formula_units_Z   4
loop_
 _symmetry_equiv_pos_site_id
 _symmetry_equiv_pos_as_xyz
  1  'x, y, z'
loop_
 _atom_site_type_symbol
 _atom_site_label
 _atom_site_symmetry_multiplicity
 _atom_site_fract_x
 _atom_site_fract_y
 _atom_site_fract_z
 _atom_site_occupancy
  Ti  Ti0  1  0.65007171  0.37574966  0.82323625  1
  Ti  Ti1  1  0.17055089  0.02848814  0.28824314  1
  Ti  Ti2  1  0.40820583  0.76590795  0.76305632  1
  Ti  Ti3  1  0.35248428  0.57833630  0.22797895  1
  O  O4  1  0.35478715  0.67837035  0.49617645  1
  O  O5  1  0.58698358  0.09368381  0.86428963  1
  O  O6  1  0.24180135  0.48057357  0.88773303  1
  O  O7  1  0.87962081  0.61858885  0.16351951  1
  O  O8  1  0.24836030  0.25539865  0.18732857  1
  O  O9  1  0.60154574  0.93118042  0.24923907  1
  O  O10  1  0.38376102  0.20731899  0.55516259  1
  O  O11  1  0.87787060  0.70712666  0.80161203  1
