# Supplementary material for: Exploration of crystal chemical space using text-guided generative artificial intelligence
Source: Nat Commun. 2025 May 12;16:4379. doi: 10.1038/s41467-025-59636-y (PMC12069578; doi:10.1038/s41467-025-59636-y)
Supplement: Supplementary file 3 — Supplementary Dataset 1 [file 41467_2025_59636_MOESM3_ESM.zip › supplementary_data/0_TiO2/1_metastable/dft_opt_gen_O2Ti1_12_84.cif]

# generated using pymatgen
data_TiO2
_symmetry_space_group_name_H-M   'P 1'
_cell_length_a   3.76884486
_cell_length_b   6.31248074
_cell_length_c   6.42061661
_cell_angle_alpha   97.64949672
_cell_angle_beta   98.35222594
_cell_angle_gamma   103.07550232
_symmetry_Int_Tables_number   1
_chemical_formula_structural   TiO2
_chemical_formula_sum   'Ti4 O8'
_cell_volume   145.01326278
_cell_formula_units_Z   4
loop_
 _symmetry_equiv_pos_site_id
 _symmetry_equiv_pos_as_xyz
  1  'x, y, z'
loop_
 _atom_site_type_symbol
 _atom_site_label
 _atom_site_symmetry_multiplicity
 _atom_site_fract_x
 _atom_site_fract_y
 _atom_site_fract_z
 _atom_site_occupancy
  Ti  Ti0  1  0.53937506  0.91224357  0.06481469  1
  Ti  Ti1  1  0.48781129  0.72227604  0.49462414  1
  Ti  Ti2  1  0.18724669  0.32398492  0.06264628  1
  Ti  Ti3  1  0.83952140  0.31058683  0.49671717  1
  O  O4  1  0.93701125  0.63352528  0.48943740  1
  O  O5  1  0.32606854  0.36348522  0.42952107  1
  O  O6  1  0.01318400  0.31733937  0.77973958  1
  O  O7  1  0.37466606  0.63708132  0.14790400  1
  O  O8  1  0.65255235  0.99745315  0.41149536  1
  O  O9  1  0.70101887  0.27111777  0.13006651  1
  O  O10  1  0.09019317  0.00109791  0.06987299  1
  O  O11  1  0.51364558  0.81719162  0.77974245  1
