# Supplementary material for: Exploration of crystal chemical space using text-guided generative artificial intelligence
Source: Nat Commun. 2025 May 12;16:4379. doi: 10.1038/s41467-025-59636-y (PMC12069578; doi:10.1038/s41467-025-59636-y)
Supplement: Supplementary file 3 — Supplementary Dataset 1 [file 41467_2025_59636_MOESM3_ESM.zip › supplementary_data/0_TiO2/1_metastable/dft_opt_gen_O2Ti1_12_90.cif]

# generated using pymatgen
data_TiO2
_symmetry_space_group_name_H-M   'P 1'
_cell_length_a   3.76789127
_cell_length_b   6.58356898
_cell_length_c   6.41928068
_cell_angle_alpha   102.15026478
_cell_angle_beta   81.55239549
_cell_angle_gamma   110.88150794
_symmetry_Int_Tables_number   1
_chemical_formula_structural   TiO2
_chemical_formula_sum   'Ti4 O8'
_cell_volume   144.99505066
_cell_formula_units_Z   4
loop_
 _symmetry_equiv_pos_site_id
 _symmetry_equiv_pos_as_xyz
  1  'x, y, z'
loop_
 _atom_site_type_symbol
 _atom_site_label
 _atom_site_symmetry_multiplicity
 _atom_site_fract_x
 _atom_site_fract_y
 _atom_site_fract_z
 _atom_site_occupancy
  Ti  Ti0  1  0.11429990  0.55745648  0.05175985  1
  Ti  Ti1  1  0.25258714  0.74765022  0.62189228  1
  Ti  Ti2  1  0.01656695  0.15955000  0.61994498  1
  Ti  Ti3  1  0.35036768  0.14551949  0.05343817  1
  O  O4  1  0.79065456  0.83670172  0.62723449  1
  O  O5  1  0.22367683  0.83244651  0.96851381  1
  O  O6  1  0.57620847  0.46844445  0.04647842  1
  O  O7  1  0.18339012  0.65262107  0.33679756  1
  O  O8  1  0.91684183  0.19860607  0.98648520  1
  O  O9  1  0.45005825  0.10656541  0.68708333  1
  O  O10  1  0.18341841  0.15240112  0.33670524  1
  O  O11  1  0.14313416  0.47258827  0.70490184  1
