# Supplementary material for: Exploration of crystal chemical space using text-guided generative artificial intelligence
Source: Nat Commun. 2025 May 12;16:4379. doi: 10.1038/s41467-025-59636-y (PMC12069578; doi:10.1038/s41467-025-59636-y)
Supplement: Supplementary file 3 — Supplementary Dataset 1 [file 41467_2025_59636_MOESM3_ESM.zip › supplementary_data/0_TiO2/1_metastable/dft_opt_gen_O2Ti1_9_63.cif]

# generated using pymatgen
data_TiO2
_symmetry_space_group_name_H-M   'P 1'
_cell_length_a   5.10094338
_cell_length_b   5.10591155
_cell_length_c   5.48562356
_cell_angle_alpha   62.22746583
_cell_angle_beta   89.89117918
_cell_angle_gamma   60.01569499
_symmetry_Int_Tables_number   1
_chemical_formula_structural   TiO2
_chemical_formula_sum   'Ti3 O6'
_cell_volume   104.40450212
_cell_formula_units_Z   3
loop_
 _symmetry_equiv_pos_site_id
 _symmetry_equiv_pos_as_xyz
  1  'x, y, z'
loop_
 _atom_site_type_symbol
 _atom_site_label
 _atom_site_symmetry_multiplicity
 _atom_site_fract_x
 _atom_site_fract_y
 _atom_site_fract_z
 _atom_site_occupancy
  Ti  Ti0  1  0.83528657  0.00237966  0.63616221  1
  Ti  Ti1  1  0.54168444  0.59056509  0.75231923  1
  Ti  Ti2  1  0.33437662  0.00245671  0.13442272  1
  O  O3  1  0.94244352  0.47017417  0.92465271  1
  O  O4  1  0.12572565  0.86218768  0.44640265  1
  O  O5  1  0.59342651  0.13791811  0.92440744  1
  O  O6  1  0.26056155  0.81965895  0.92465322  1
  O  O7  1  0.68654020  0.48079543  0.44595175  1
  O  O8  1  0.50759915  0.04118846  0.44646850  1
