# Supplementary material for: Exploration of crystal chemical space using text-guided generative artificial intelligence
Source: Nat Commun. 2025 May 12;16:4379. doi: 10.1038/s41467-025-59636-y (PMC12069578; doi:10.1038/s41467-025-59636-y)
Supplement: Supplementary file 3 — Supplementary Dataset 1 [file 41467_2025_59636_MOESM3_ESM.zip › supplementary_data/0_TiO2/1_metastable/dft_opt_gen_O2Ti1_27_344.cif]

# generated using pymatgen
data_TiO2
_symmetry_space_group_name_H-M   'P 1'
_cell_length_a   5.28299278
_cell_length_b   7.09692996
_cell_length_c   10.09438699
_cell_angle_alpha   87.80525557
_cell_angle_beta   97.58406273
_cell_angle_gamma   99.60461756
_symmetry_Int_Tables_number   1
_chemical_formula_structural   TiO2
_chemical_formula_sum   'Ti9 O18'
_cell_volume   369.84837460
_cell_formula_units_Z   9
loop_
 _symmetry_equiv_pos_site_id
 _symmetry_equiv_pos_as_xyz
  1  'x, y, z'
loop_
 _atom_site_type_symbol
 _atom_site_label
 _atom_site_symmetry_multiplicity
 _atom_site_fract_x
 _atom_site_fract_y
 _atom_site_fract_z
 _atom_site_occupancy
  Ti  Ti0  1  0.61802560  0.31393549  0.87818625  1
  Ti  Ti1  1  0.40773844  0.63235075  0.65349610  1
  Ti  Ti2  1  0.52828639  0.71985296  0.24386310  1
  Ti  Ti3  1  0.81213796  0.47553935  0.46602909  1
  Ti  Ti4  1  0.01772988  0.98322063  0.75962537  1
  Ti  Ti5  1  0.05049716  0.93842823  0.35597461  1
  Ti  Ti6  1  0.55021414  0.20047683  0.22394002  1
  Ti  Ti7  1  0.18426191  0.66157441  0.91538502  1
  Ti  Ti8  1  0.53506553  0.11862172  0.60503173  1
  O  O9  1  0.64199835  0.46131770  0.27141681  1
  O  O10  1  0.33176731  0.15264553  0.75848565  1
  O  O11  1  0.23822110  0.76048701  0.30743103  1
  O  O12  1  0.42000039  0.69095661  0.06785352  1
  O  O13  1  0.80504348  0.17740491  0.76560357  1
  O  O14  1  0.69402123  0.19652029  0.44944448  1
  O  O15  1  0.63987265  0.87131647  0.64321182  1
  O  O16  1  0.15315904  0.50909868  0.52503402  1
  O  O17  1  0.19778734  0.02736769  0.52061157  1
  O  O18  1  0.43563108  0.52671762  0.82874105  1
  O  O19  1  0.15234998  0.75049265  0.72487444  1
  O  O20  1  0.53992285  0.22466632  0.03828456  1
  O  O21  1  0.22439256  0.14010614  0.25150004  1
  O  O22  1  0.62670475  0.45186070  0.61045718  1
  O  O23  1  0.78723829  0.73553480  0.41441251  1
  O  O24  1  0.72402098  0.97607091  0.23596850  1
  O  O25  1  0.93144893  0.47143010  0.93776999  1
  O  O26  1  0.02827322  0.88759713  0.92440269  1
