# Supplementary material for: Exploration of crystal chemical space using text-guided generative artificial intelligence
Source: Nat Commun. 2025 May 12;16:4379. doi: 10.1038/s41467-025-59636-y (PMC12069578; doi:10.1038/s41467-025-59636-y)
Supplement: Supplementary file 3 — Supplementary Dataset 1 [file 41467_2025_59636_MOESM3_ESM.zip › supplementary_data/0_TiO2/1_metastable/dft_opt_gen_O2Ti1_39_529.cif]

# generated using pymatgen
data_TiO2
_symmetry_space_group_name_H-M   'P 1'
_cell_length_a   4.63060462
_cell_length_b   7.64976904
_cell_length_c   12.13921342
_cell_angle_alpha   102.38568346
_cell_angle_beta   89.84665290
_cell_angle_gamma   89.81981226
_symmetry_Int_Tables_number   1
_chemical_formula_structural   TiO2
_chemical_formula_sum   'Ti13 O26'
_cell_volume   419.99543776
_cell_formula_units_Z   13
loop_
 _symmetry_equiv_pos_site_id
 _symmetry_equiv_pos_as_xyz
  1  'x, y, z'
loop_
 _atom_site_type_symbol
 _atom_site_label
 _atom_site_symmetry_multiplicity
 _atom_site_fract_x
 _atom_site_fract_y
 _atom_site_fract_z
 _atom_site_occupancy
  Ti  Ti0  1  0.52563554  0.98183524  0.41664142  1
  Ti  Ti1  1  0.03038856  0.13266970  0.64644641  1
  Ti  Ti2  1  0.02244424  0.32820433  0.44171775  1
  Ti  Ti3  1  0.52766948  0.87604259  0.77070325  1
  Ti  Ti4  1  0.01965190  0.03081167  0.98663626  1
  Ti  Ti5  1  0.03489147  0.82595818  0.17725923  1
  Ti  Ti6  1  0.02642634  0.73042224  0.54405363  1
  Ti  Ti7  1  0.03319574  0.42999457  0.10150426  1
  Ti  Ti8  1  0.51660210  0.28930005  0.87247524  1
  Ti  Ti9  1  0.52519964  0.58480978  0.31739820  1
  Ti  Ti10  1  0.52722039  0.47902954  0.67152111  1
  Ti  Ti11  1  0.53626838  0.17154040  0.21569100  1
  Ti  Ti12  1  0.01795409  0.63489293  0.91087747  1
  O  O13  1  0.74603247  0.67587964  0.79760476  1
  O  O14  1  0.24423370  0.85302968  0.88981372  1
  O  O15  1  0.80855585  0.60777827  0.19834059  1
  O  O16  1  0.74027333  0.06517341  0.87782912  1
  O  O17  1  0.80368016  0.52070483  0.56557185  1
  O  O18  1  0.79700743  0.21440441  0.10582952  1
  O  O19  1  0.29962519  0.09445151  0.75221005  1
  O  O20  1  0.78723152  0.44807329  0.95559027  1
  O  O21  1  0.81386167  0.91227498  0.65178687  1
  O  O22  1  0.75507013  0.29855931  0.72582118  1
  O  O23  1  0.25738849  0.31640970  0.59210245  1
  O  O24  1  0.30675840  0.78494008  0.29055412  1
  O  O25  1  0.21696782  0.62351491  0.05765934  1
  O  O26  1  0.24914982  0.94011294  0.52258486  1
  O  O27  1  0.25580612  0.24642379  0.98233467  1
  O  O28  1  0.75931002  0.98832507  0.26492056  1
  O  O29  1  0.23895678  0.54855345  0.43637698  1
  O  O30  1  0.75318214  0.36636121  0.33595368  1
  O  O31  1  0.73833223  0.75986719  0.42490045  1
  O  O32  1  0.29350531  0.47248885  0.82324971  1
  O  O33  1  0.83583677  0.83730919  0.03050878  1
  O  O34  1  0.31253838  0.39565091  0.21033340  1
  O  O35  1  0.29773894  0.16227257  0.36235553  1
  O  O36  1  0.79544250  0.14441368  0.49607203  1
  O  O37  1  0.31448949  0.70096150  0.66326128  1
  O  O38  1  0.26559944  0.01276043  0.13257307  1
