# Supplementary material for: Exploration of crystal chemical space using text-guided generative artificial intelligence
Source: Nat Commun. 2025 May 12;16:4379. doi: 10.1038/s41467-025-59636-y (PMC12069578; doi:10.1038/s41467-025-59636-y)
Supplement: Supplementary file 3 — Supplementary Dataset 1 [file 41467_2025_59636_MOESM3_ESM.zip › supplementary_data/0_TiO2/1_metastable/dft_opt_gen_O2Ti1_24_278.cif]

# generated using pymatgen
data_TiO2
_symmetry_space_group_name_H-M   'P 1'
_cell_length_a   4.90923438
_cell_length_b   5.70614542
_cell_length_c   9.49259826
_cell_angle_alpha   89.98578015
_cell_angle_beta   91.03229485
_cell_angle_gamma   90.00235419
_symmetry_Int_Tables_number   1
_chemical_formula_structural   TiO2
_chemical_formula_sum   'Ti8 O16'
_cell_volume   265.87114030
_cell_formula_units_Z   8
loop_
 _symmetry_equiv_pos_site_id
 _symmetry_equiv_pos_as_xyz
  1  'x, y, z'
loop_
 _atom_site_type_symbol
 _atom_site_label
 _atom_site_symmetry_multiplicity
 _atom_site_fract_x
 _atom_site_fract_y
 _atom_site_fract_z
 _atom_site_occupancy
  Ti  Ti0  1  0.50930640  0.18471005  0.04374845  1
  Ti  Ti1  1  0.49774778  0.69760626  0.81949964  1
  Ti  Ti2  1  0.99268852  0.82699811  0.56598171  1
  Ti  Ti3  1  0.99783692  0.39143637  0.31937297  1
  Ti  Ti4  1  0.00270225  0.82707401  0.07273332  1
  Ti  Ti5  1  0.49777868  0.03052343  0.31941783  1
  Ti  Ti6  1  0.48638879  0.18464270  0.59507181  1
  Ti  Ti7  1  0.99786998  0.35083350  0.81927159  1
  O  O8  1  0.67085516  0.31772023  0.20963156  1
  O  O9  1  0.20076078  0.10507935  0.18456098  1
  O  O10  1  0.31477400  0.88308530  0.46587592  1
  O  O11  1  0.79488484  0.10518126  0.45433794  1
  O  O12  1  0.15730603  0.13827404  0.69015861  1
  O  O13  1  0.32472341  0.31774651  0.42920291  1
  O  O14  1  0.66497686  0.40233251  0.70825005  1
  O  O15  1  0.86204975  0.60732504  0.44557661  1
  O  O16  1  0.83828375  0.13833856  0.94870789  1
  O  O17  1  0.68082229  0.88306147  0.17302720  1
  O  O18  1  0.33625873  0.89739171  0.95089803  1
  O  O19  1  0.13353413  0.60718726  0.19304898  1
  O  O20  1  0.33061021  0.40238134  0.93053036  1
  O  O21  1  0.65925182  0.89727814  0.68791455  1
  O  O22  1  0.82996214  0.63303104  0.93062655  1
  O  O23  1  0.16547754  0.63291078  0.70818751  1
