# Supplementary material for: Exploration of crystal chemical space using text-guided generative artificial intelligence
Source: Nat Commun. 2025 May 12;16:4379. doi: 10.1038/s41467-025-59636-y (PMC12069578; doi:10.1038/s41467-025-59636-y)
Supplement: Supplementary file 3 — Supplementary Dataset 1 [file 41467_2025_59636_MOESM3_ESM.zip › supplementary_data/0_TiO2/1_metastable/dft_opt_gen_O2Ti1_18_190.cif]

# generated using pymatgen
data_TiO2
_symmetry_space_group_name_H-M   'P 1'
_cell_length_a   5.71234303
_cell_length_b   5.52535742
_cell_length_c   8.64899512
_cell_angle_alpha   95.32380775
_cell_angle_beta   94.33093363
_cell_angle_gamma   87.95078719
_symmetry_Int_Tables_number   1
_chemical_formula_structural   TiO2
_chemical_formula_sum   'Ti6 O12'
_cell_volume   270.91854681
_cell_formula_units_Z   6
loop_
 _symmetry_equiv_pos_site_id
 _symmetry_equiv_pos_as_xyz
  1  'x, y, z'
loop_
 _atom_site_type_symbol
 _atom_site_label
 _atom_site_symmetry_multiplicity
 _atom_site_fract_x
 _atom_site_fract_y
 _atom_site_fract_z
 _atom_site_occupancy
  Ti  Ti0  1  0.84205482  0.30930252  0.30815186  1
  Ti  Ti1  1  0.48416998  0.72923393  0.80928785  1
  Ti  Ti2  1  0.95545439  0.36289528  0.67167805  1
  Ti  Ti3  1  0.00920095  0.99402740  0.99269995  1
  Ti  Ti4  1  0.49032605  0.80174639  0.19169920  1
  Ti  Ti5  1  0.16181496  0.80498342  0.52585742  1
  O  O6  1  0.71285785  0.87133700  0.96853595  1
  O  O7  1  0.68763014  0.54101606  0.19502704  1
  O  O8  1  0.29030141  0.74344293  0.34131565  1
  O  O9  1  0.05724006  0.18929387  0.17380009  1
  O  O10  1  0.44028666  0.91770034  0.65278955  1
  O  O11  1  0.92526980  0.54673432  0.47729159  1
  O  O12  1  0.61447487  0.08275944  0.28319443  1
  O  O13  1  0.18419913  0.59578095  0.71658701  1
  O  O14  1  0.28108304  0.78642509  0.00398989  1
  O  O15  1  0.98752002  0.09255122  0.51133168  1
  O  O16  1  0.04694667  0.16447154  0.83187116  1
  O  O17  1  0.67431938  0.47350219  0.74012545  1
