# Supplementary material for: Exploration of crystal chemical space using text-guided generative artificial intelligence
Source: Nat Commun. 2025 May 12;16:4379. doi: 10.1038/s41467-025-59636-y (PMC12069578; doi:10.1038/s41467-025-59636-y)
Supplement: Supplementary file 3 — Supplementary Dataset 1 [file 41467_2025_59636_MOESM3_ESM.zip › supplementary_data/0_TiO2/1_metastable/dft_opt_gen_O2Ti1_15_165.cif]

# generated using pymatgen
data_TiO2
_symmetry_space_group_name_H-M   'P 1'
_cell_length_a   5.43422616
_cell_length_b   6.35972352
_cell_length_c   6.91079155
_cell_angle_alpha   94.48933096
_cell_angle_beta   88.31560307
_cell_angle_gamma   89.44529117
_symmetry_Int_Tables_number   1
_chemical_formula_structural   TiO2
_chemical_formula_sum   'Ti5 O10'
_cell_volume   237.98530784
_cell_formula_units_Z   5
loop_
 _symmetry_equiv_pos_site_id
 _symmetry_equiv_pos_as_xyz
  1  'x, y, z'
loop_
 _atom_site_type_symbol
 _atom_site_label
 _atom_site_symmetry_multiplicity
 _atom_site_fract_x
 _atom_site_fract_y
 _atom_site_fract_z
 _atom_site_occupancy
  Ti  Ti0  1  0.14244736  0.80506512  0.92851430  1
  Ti  Ti1  1  0.61184633  0.60551663  0.19250557  1
  Ti  Ti2  1  0.86988906  0.08269566  0.54887952  1
  Ti  Ti3  1  0.36834903  0.09754900  0.23010947  1
  Ti  Ti4  1  0.70997298  0.59790744  0.70144002  1
  O  O5  1  0.33302844  0.77647185  0.16818956  1
  O  O6  1  0.40160728  0.67867503  0.77463339  1
  O  O7  1  0.17041282  0.07574147  0.00101254  1
  O  O8  1  0.71488550  0.59623896  0.43613752  1
  O  O9  1  0.92958223  0.84978532  0.69799130  1
  O  O10  1  0.85184977  0.64954463  0.99494854  1
  O  O11  1  0.15827034  0.16033591  0.43260652  1
  O  O12  1  0.66306091  0.01750409  0.35431926  1
  O  O13  1  0.75917737  0.30941995  0.70253809  1
  O  O14  1  0.50079179  0.34567873  0.14818941  1
