# Supplementary material for: Exploration of crystal chemical space using text-guided generative artificial intelligence
Source: Nat Commun. 2025 May 12;16:4379. doi: 10.1038/s41467-025-59636-y (PMC12069578; doi:10.1038/s41467-025-59636-y)
Supplement: Supplementary file 3 — Supplementary Dataset 1 [file 41467_2025_59636_MOESM3_ESM.zip › supplementary_data/0_TiO2/1_metastable/dft_opt_gen_O2Ti1_24_279.cif]

# generated using pymatgen
data_TiO2
_symmetry_space_group_name_H-M   'P 1'
_cell_length_a   4.93388674
_cell_length_b   5.74300431
_cell_length_c   9.39994241
_cell_angle_alpha   90.00013214
_cell_angle_beta   89.99879885
_cell_angle_gamma   89.99763202
_symmetry_Int_Tables_number   1
_chemical_formula_structural   TiO2
_chemical_formula_sum   'Ti8 O16'
_cell_volume   266.35049629
_cell_formula_units_Z   8
loop_
 _symmetry_equiv_pos_site_id
 _symmetry_equiv_pos_as_xyz
  1  'x, y, z'
loop_
 _atom_site_type_symbol
 _atom_site_label
 _atom_site_symmetry_multiplicity
 _atom_site_fract_x
 _atom_site_fract_y
 _atom_site_fract_z
 _atom_site_occupancy
  Ti  Ti0  1  0.58293772  0.75117563  0.77981769  1
  Ti  Ti1  1  0.58297372  0.25123436  0.50864714  1
  Ti  Ti2  1  0.07132056  0.45147842  0.24752290  1
  Ti  Ti3  1  0.58286353  0.79349777  0.27981975  1
  Ti  Ti4  1  0.58291103  0.29344584  0.00864653  1
  Ti  Ti5  1  0.07135298  0.59327037  0.54088109  1
  Ti  Ti6  1  0.07138145  0.09323733  0.74753062  1
  Ti  Ti7  1  0.07129029  0.95144564  0.04088810  1
  O  O8  1  0.74232179  0.49680465  0.15185428  1
  O  O9  1  0.24566973  0.31039235  0.63200039  1
  O  O10  1  0.90576402  0.73877577  0.37890706  1
  O  O11  1  0.74228776  0.99681841  0.13659195  1
  O  O12  1  0.90584354  0.30596404  0.40955454  1
  O  O13  1  0.24561480  0.23431757  0.13198677  1
  O  O14  1  0.90578742  0.23871615  0.90953845  1
  O  O15  1  0.38012734  0.02231631  0.89422321  1
  O  O16  1  0.38012705  0.52238223  0.39423888  1
  O  O17  1  0.24569834  0.81039485  0.65642911  1
  O  O18  1  0.74238059  0.04785248  0.65183936  1
  O  O19  1  0.45063440  0.52236598  0.89423808  1
  O  O20  1  0.45063686  0.02241391  0.39423985  1
  O  O21  1  0.74233567  0.54785276  0.63660820  1
  O  O22  1  0.24563289  0.73431653  0.15644174  1
  O  O23  1  0.90581770  0.80588972  0.87889544  1
