# Supplementary material for: Exploration of crystal chemical space using text-guided generative artificial intelligence
Source: Nat Commun. 2025 May 12;16:4379. doi: 10.1038/s41467-025-59636-y (PMC12069578; doi:10.1038/s41467-025-59636-y)
Supplement: Supplementary file 3 — Supplementary Dataset 1 [file 41467_2025_59636_MOESM3_ESM.zip › supplementary_data/0_TiO2/1_metastable/dft_opt_gen_O2Ti1_36_469.cif]

# generated using pymatgen
data_TiO2
_symmetry_space_group_name_H-M   'P 1'
_cell_length_a   5.04356504
_cell_length_b   7.17852362
_cell_length_c   11.73343461
_cell_angle_alpha   97.97205796
_cell_angle_beta   88.26614084
_cell_angle_gamma   90.60705755
_symmetry_Int_Tables_number   1
_chemical_formula_structural   TiO2
_chemical_formula_sum   'Ti12 O24'
_cell_volume   420.50624240
_cell_formula_units_Z   12
loop_
 _symmetry_equiv_pos_site_id
 _symmetry_equiv_pos_as_xyz
  1  'x, y, z'
loop_
 _atom_site_type_symbol
 _atom_site_label
 _atom_site_symmetry_multiplicity
 _atom_site_fract_x
 _atom_site_fract_y
 _atom_site_fract_z
 _atom_site_occupancy
  Ti  Ti0  1  0.36250165  0.76007152  0.40281054  1
  Ti  Ti1  1  0.14714088  0.50281384  0.78135469  1
  Ti  Ti2  1  0.86643856  0.53616832  0.28959568  1
  Ti  Ti3  1  0.11895209  0.11100487  0.59301048  1
  Ti  Ti4  1  0.40349348  0.59091980  0.08524506  1
  Ti  Ti5  1  0.39965472  0.07765135  0.08476924  1
  Ti  Ti6  1  0.91323576  0.35485081  0.00127083  1
  Ti  Ti7  1  0.65158300  0.49162298  0.58529720  1
  Ti  Ti8  1  0.90359130  0.85374751  0.97155395  1
  Ti  Ti9  1  0.61451052  0.12219520  0.78906675  1
  Ti  Ti10  1  0.86259891  0.02289932  0.28911944  1
  Ti  Ti11  1  0.35285831  0.25896838  0.37309374  1
  O  O12  1  0.70593512  0.29617140  0.30624796  1
  O  O13  1  0.66183766  0.62682258  0.45791085  1
  O  O14  1  0.54103570  0.97778456  0.36453970  1
  O  O15  1  0.72505799  0.63603506  0.00982490  1
  O  O16  1  0.54841230  0.63585739  0.23648361  1
  O  O17  1  0.21129637  0.13594093  0.22602107  1
  O  O18  1  0.29975131  0.19982641  0.73751499  1
  O  O19  1  0.22436449  0.47409585  0.93788791  1
  O  O20  1  0.46100887  0.28138666  0.53037030  1
  O  O21  1  0.03353741  0.79642260  0.31404389  1
  O  O22  1  0.71768088  0.97796196  0.13788127  1
  O  O23  1  0.45378015  0.58138659  0.71208995  1
  O  O24  1  0.81231484  0.03243420  0.66227521  1
  O  O25  1  0.23255563  0.81739691  0.06032086  1
  O  O26  1  0.56015792  0.31764756  0.06811687  1
  O  O27  1  0.07961019  0.12062346  0.99496660  1
  O  O28  1  0.96634458  0.41399149  0.63684934  1
  O  O29  1  0.80508469  0.33243254  0.84399428  1
  O  O30  1  0.00974632  0.73936664  0.82817341  1
  O  O31  1  0.60425613  0.98699684  0.91645371  1
  O  O32  1  0.05479765  0.47787855  0.14834350  1
  O  O33  1  0.18648328  0.49319567  0.37939821  1
  O  O34  1  0.04172911  0.13972343  0.43647729  1
  O  O35  1  0.25634677  0.87445384  0.54619178  1
