# Supplementary material for: Exploration of crystal chemical space using text-guided generative artificial intelligence
Source: Nat Commun. 2025 May 12;16:4379. doi: 10.1038/s41467-025-59636-y (PMC12069578; doi:10.1038/s41467-025-59636-y)
Supplement: Supplementary file 3 — Supplementary Dataset 1 [file 41467_2025_59636_MOESM3_ESM.zip › supplementary_data/0_TiO2/1_metastable/dft_opt_gen_O2Ti1_15_116.cif]

# generated using pymatgen
data_TiO2
_symmetry_space_group_name_H-M   'P 1'
_cell_length_a   3.81117064
_cell_length_b   5.27853769
_cell_length_c   9.45109179
_cell_angle_alpha   96.34730625
_cell_angle_beta   90.00912214
_cell_angle_gamma   111.15050291
_symmetry_Int_Tables_number   1
_chemical_formula_structural   TiO2
_chemical_formula_sum   'Ti5 O10'
_cell_volume   176.07185353
_cell_formula_units_Z   5
loop_
 _symmetry_equiv_pos_site_id
 _symmetry_equiv_pos_as_xyz
  1  'x, y, z'
loop_
 _atom_site_type_symbol
 _atom_site_label
 _atom_site_symmetry_multiplicity
 _atom_site_fract_x
 _atom_site_fract_y
 _atom_site_fract_z
 _atom_site_occupancy
  Ti  Ti0  1  0.91944197  0.56224068  0.97005842  1
  Ti  Ti1  1  0.65031123  0.43033204  0.59967781  1
  Ti  Ti2  1  0.60616296  0.94833146  0.83492263  1
  Ti  Ti3  1  0.08814598  0.91221823  0.36443898  1
  Ti  Ti4  1  0.78703983  0.29825893  0.22928365  1
  O  O5  1  0.77613975  0.30725570  0.76933503  1
  O  O6  1  0.73693635  0.19931082  0.02876248  1
  O  O7  1  0.50260504  0.70903249  0.66242854  1
  O  O8  1  0.22409558  0.15161576  0.53689514  1
  O  O9  1  0.25227144  0.23595580  0.24873235  1
  O  O10  1  0.96809436  0.66115594  0.17058504  1
  O  O11  1  0.89902802  0.55328092  0.43001485  1
  O  O12  1  0.61949684  0.96691196  0.33738097  1
  O  O13  1  0.44667188  0.62449261  0.95058240  1
  O  O14  1  0.08276889  0.89363572  0.86198627  1
