# Supplementary material for: Exploration of crystal chemical space using text-guided generative artificial intelligence
Source: Nat Commun. 2025 May 12;16:4379. doi: 10.1038/s41467-025-59636-y (PMC12069578; doi:10.1038/s41467-025-59636-y)
Supplement: Supplementary file 3 — Supplementary Dataset 1 [file 41467_2025_59636_MOESM3_ESM.zip › supplementary_data/0_TiO2/1_metastable/dft_opt_gen_O2Ti1_21_213.cif]

# generated using pymatgen
data_TiO2
_symmetry_space_group_name_H-M   'P 1'
_cell_length_a   5.23468999
_cell_length_b   6.47970091
_cell_length_c   9.60934946
_cell_angle_alpha   99.30276699
_cell_angle_beta   88.67225565
_cell_angle_gamma   86.64936841
_symmetry_Int_Tables_number   1
_chemical_formula_structural   TiO2
_chemical_formula_sum   'Ti7 O14'
_cell_volume   320.92896146
_cell_formula_units_Z   7
loop_
 _symmetry_equiv_pos_site_id
 _symmetry_equiv_pos_as_xyz
  1  'x, y, z'
loop_
 _atom_site_type_symbol
 _atom_site_label
 _atom_site_symmetry_multiplicity
 _atom_site_fract_x
 _atom_site_fract_y
 _atom_site_fract_z
 _atom_site_occupancy
  Ti  Ti0  1  0.07892139  0.06117834  0.70235539  1
  Ti  Ti1  1  0.14954839  0.84698605  0.95338815  1
  Ti  Ti2  1  0.59710801  0.11366689  0.15611390  1
  Ti  Ti3  1  0.88427646  0.66294116  0.45073521  1
  Ti  Ti4  1  0.75306359  0.56413148  0.79583633  1
  Ti  Ti5  1  0.44280003  0.34659836  0.49562585  1
  Ti  Ti6  1  0.61612594  0.61528763  0.09895247  1
  O  O7  1  0.74457540  0.66438766  0.27818434  1
  O  O8  1  0.49293619  0.35947016  0.09883137  1
  O  O9  1  0.95435431  0.79159493  0.77777042  1
  O  O10  1  0.44533678  0.62308311  0.88772902  1
  O  O11  1  0.90675243  0.59261411  0.98326547  1
  O  O12  1  0.16801001  0.48215544  0.43154350  1
  O  O13  1  0.85212737  0.28101321  0.75092256  1
  O  O14  1  0.33749195  0.18524906  0.61505573  1
  O  O15  1  0.65691547  0.55873778  0.58065445  1
  O  O16  1  0.27575649  0.04211435  0.86549539  1
  O  O17  1  0.61848983  0.18841406  0.34680457  1
  O  O18  1  0.97698942  0.91240788  0.52654026  1
  O  O19  1  0.39729710  0.87623920  0.11934659  1
  O  O20  1  0.90093809  0.01791191  0.07619179  1
