# Supplementary material for: Exploration of crystal chemical space using text-guided generative artificial intelligence
Source: Nat Commun. 2025 May 12;16:4379. doi: 10.1038/s41467-025-59636-y (PMC12069578; doi:10.1038/s41467-025-59636-y)
Supplement: Supplementary file 3 — Supplementary Dataset 1 [file 41467_2025_59636_MOESM3_ESM.zip › supplementary_data/0_TiO2/1_metastable/dft_opt_gen_O2Ti1_21_206.cif]

# generated using pymatgen
data_TiO2
_symmetry_space_group_name_H-M   'P 1'
_cell_length_a   5.35898722
_cell_length_b   5.71352506
_cell_length_c   9.97698507
_cell_angle_alpha   91.97931517
_cell_angle_beta   87.99408413
_cell_angle_gamma   98.76092186
_symmetry_Int_Tables_number   1
_chemical_formula_structural   TiO2
_chemical_formula_sum   'Ti7 O14'
_cell_volume   301.60121603
_cell_formula_units_Z   7
loop_
 _symmetry_equiv_pos_site_id
 _symmetry_equiv_pos_as_xyz
  1  'x, y, z'
loop_
 _atom_site_type_symbol
 _atom_site_label
 _atom_site_symmetry_multiplicity
 _atom_site_fract_x
 _atom_site_fract_y
 _atom_site_fract_z
 _atom_site_occupancy
  Ti  Ti0  1  0.81874677  0.95773853  0.85534967  1
  Ti  Ti1  1  0.61299465  0.32431011  0.63172664  1
  Ti  Ti2  1  0.29595196  0.69858025  0.03551065  1
  Ti  Ti3  1  0.19742798  0.75167149  0.58595606  1
  Ti  Ti4  1  0.42600020  0.02906853  0.33756571  1
  Ti  Ti5  1  0.99684167  0.42345533  0.33897145  1
  Ti  Ti6  1  0.79023210  0.41779420  0.00375033  1
  O  O7  1  0.38756796  0.53345318  0.64382665  1
  O  O8  1  0.93086217  0.14116823  0.99959991  1
  O  O9  1  0.39449349  0.91802880  0.16285943  1
  O  O10  1  0.46566294  0.44543389  0.05515901  1
  O  O11  1  0.88954635  0.47777624  0.53366827  1
  O  O12  1  0.98865978  0.90223980  0.69295272  1
  O  O13  1  0.70956952  0.26761363  0.80043771  1
  O  O14  1  0.97839216  0.52840837  0.16359021  1
  O  O15  1  0.50031901  0.81701579  0.89003689  1
  O  O16  1  0.45471863  0.03731444  0.55552074  1
  O  O17  1  0.27902124  0.29163986  0.34262823  1
  O  O18  1  0.76158145  0.15500347  0.33219094  1
  O  O19  1  0.98775296  0.68189323  0.92947688  1
  O  O20  1  0.19486593  0.75178532  0.39698232  1
