# Supplementary material for: Exploration of crystal chemical space using text-guided generative artificial intelligence
Source: Nat Commun. 2025 May 12;16:4379. doi: 10.1038/s41467-025-59636-y (PMC12069578; doi:10.1038/s41467-025-59636-y)
Supplement: Supplementary file 3 — Supplementary Dataset 1 [file 41467_2025_59636_MOESM3_ESM.zip › supplementary_data/0_TiO2/1_metastable/dft_opt_gen_O2Ti1_15_117.cif]

# generated using pymatgen
data_TiO2
_symmetry_space_group_name_H-M   'P 1'
_cell_length_a   4.65186804
_cell_length_b   5.04477834
_cell_length_c   7.42560413
_cell_angle_alpha   109.74096516
_cell_angle_beta   90.01949183
_cell_angle_gamma   90.59212718
_symmetry_Int_Tables_number   1
_chemical_formula_structural   TiO2
_chemical_formula_sum   'Ti5 O10'
_cell_volume   164.00984217
_cell_formula_units_Z   5
loop_
 _symmetry_equiv_pos_site_id
 _symmetry_equiv_pos_as_xyz
  1  'x, y, z'
loop_
 _atom_site_type_symbol
 _atom_site_label
 _atom_site_symmetry_multiplicity
 _atom_site_fract_x
 _atom_site_fract_y
 _atom_site_fract_z
 _atom_site_occupancy
  Ti  Ti0  1  0.13582665  0.42737600  0.32372949  1
  Ti  Ti1  1  0.63030227  0.62780209  0.71855612  1
  Ti  Ti2  1  0.63105508  0.24060065  0.94909192  1
  Ti  Ti3  1  0.12629505  0.05383643  0.57445137  1
  Ti  Ti4  1  0.63182217  0.85340103  0.17962719  1
  O  O5  1  0.90485485  0.70947524  0.54944843  1
  O  O6  1  0.35586360  0.37346428  0.54912416  1
  O  O7  1  0.82445793  0.91030809  0.94942328  1
  O  O8  1  0.86459307  0.30503150  0.74261871  1
  O  O9  1  0.43764467  0.57089804  0.94875666  1
  O  O10  1  0.39756317  0.17616969  0.15556713  1
  O  O11  1  0.39783983  0.96981663  0.74170586  1
  O  O12  1  0.86431423  0.51140645  0.15648258  1
  O  O13  1  0.35724901  0.77173396  0.34873133  1
  O  O14  1  0.90622464  0.10773928  0.34906029  1
