# Supplementary material for: Exploration of crystal chemical space using text-guided generative artificial intelligence
Source: Nat Commun. 2025 May 12;16:4379. doi: 10.1038/s41467-025-59636-y (PMC12069578; doi:10.1038/s41467-025-59636-y)
Supplement: Supplementary file 3 — Supplementary Dataset 1 [file 41467_2025_59636_MOESM3_ESM.zip › supplementary_data/0_TiO2/1_metastable/dft_opt_gen_O2Ti1_30_363.cif]

# generated using pymatgen
data_TiO2
_symmetry_space_group_name_H-M   'P 1'
_cell_length_a   5.27239496
_cell_length_b   7.16170119
_cell_length_c   11.34489108
_cell_angle_alpha   89.39644713
_cell_angle_beta   93.90694129
_cell_angle_gamma   95.36415032
_symmetry_Int_Tables_number   1
_chemical_formula_structural   TiO2
_chemical_formula_sum   'Ti10 O20'
_cell_volume   425.50442748
_cell_formula_units_Z   10
loop_
 _symmetry_equiv_pos_site_id
 _symmetry_equiv_pos_as_xyz
  1  'x, y, z'
loop_
 _atom_site_type_symbol
 _atom_site_label
 _atom_site_symmetry_multiplicity
 _atom_site_fract_x
 _atom_site_fract_y
 _atom_site_fract_z
 _atom_site_occupancy
  Ti  Ti0  1  0.39562443  0.00809336  0.77663343  1
  Ti  Ti1  1  0.01926570  0.47630909  0.41124278  1
  Ti  Ti2  1  0.17605206  0.69341757  0.13476663  1
  Ti  Ti3  1  0.05457227  0.99828434  0.34099544  1
  Ti  Ti4  1  0.73455948  0.93128019  0.04337297  1
  Ti  Ti5  1  0.11182078  0.31998172  0.95786070  1
  Ti  Ti6  1  0.87448165  0.08303389  0.62543075  1
  Ti  Ti7  1  0.85681719  0.69425182  0.82508742  1
  Ti  Ti8  1  0.50642711  0.37153212  0.62872747  1
  Ti  Ti9  1  0.54213321  0.77863749  0.47998653  1
  O  O10  1  0.77102312  0.30093177  0.54017044  1
  O  O11  1  0.68228268  0.18496751  0.74128678  1
  O  O12  1  0.22204675  0.18993830  0.64831776  1
  O  O13  1  0.94697821  0.90606372  0.19120732  1
  O  O14  1  0.30382109  0.14951069  0.89778859  1
  O  O15  1  0.88059248  0.94368045  0.47803962  1
  O  O16  1  0.04623467  0.49150743  0.84312288  1
  O  O17  1  0.37825792  0.94172868  0.38443846  1
  O  O18  1  0.73808984  0.60761158  0.41432631  1
  O  O19  1  0.59006767  0.85756475  0.87728315  1
  O  O20  1  0.15338995  0.61170966  0.28998667  1
  O  O21  1  0.30386802  0.54133912  0.52215192  1
  O  O22  1  0.26625739  0.47121566  0.07529238  1
  O  O23  1  0.93343864  0.73132246  0.99989276  1
  O  O24  1  0.43975909  0.86695110  0.11511108  1
  O  O25  1  0.04679474  0.87591032  0.74168408  1
  O  O26  1  0.83582875  0.17619036  0.01428351  1
  O  O27  1  0.60468360  0.55354871  0.73254386  1
  O  O28  1  0.55493799  0.89155497  0.62682267  1
  O  O29  1  0.03769556  0.24464396  0.33936930  1
