# Supplementary material for: Exploration of crystal chemical space using text-guided generative artificial intelligence
Source: Nat Commun. 2025 May 12;16:4379. doi: 10.1038/s41467-025-59636-y (PMC12069578; doi:10.1038/s41467-025-59636-y)
Supplement: Supplementary file 3 — Supplementary Dataset 1 [file 41467_2025_59636_MOESM3_ESM.zip › supplementary_data/0_TiO2/1_metastable/dft_opt_gen_O2Ti1_36_456.cif]

# generated using pymatgen
data_TiO2
_symmetry_space_group_name_H-M   'P 1'
_cell_length_a   4.84902914
_cell_length_b   7.09519980
_cell_length_c   11.20126941
_cell_angle_alpha   81.63900253
_cell_angle_beta   88.02786666
_cell_angle_gamma   87.71466543
_symmetry_Int_Tables_number   1
_chemical_formula_structural   TiO2
_chemical_formula_sum   'Ti12 O24'
_cell_volume   380.81891448
_cell_formula_units_Z   12
loop_
 _symmetry_equiv_pos_site_id
 _symmetry_equiv_pos_as_xyz
  1  'x, y, z'
loop_
 _atom_site_type_symbol
 _atom_site_label
 _atom_site_symmetry_multiplicity
 _atom_site_fract_x
 _atom_site_fract_y
 _atom_site_fract_z
 _atom_site_occupancy
  Ti  Ti0  1  0.64912024  0.42540560  0.81485295  1
  Ti  Ti1  1  0.63526258  0.39064995  0.11602186  1
  Ti  Ti2  1  0.66073938  0.88849672  0.11309030  1
  Ti  Ti3  1  0.16073993  0.38849703  0.61308896  1
  Ti  Ti4  1  0.14912023  0.92540531  0.31485397  1
  Ti  Ti5  1  0.68322225  0.63824899  0.47930827  1
  Ti  Ti6  1  0.13526258  0.89065018  0.61602086  1
  Ti  Ti7  1  0.10116023  0.67780628  0.95156641  1
  Ti  Ti8  1  0.62364346  0.92755882  0.81778453  1
  Ti  Ti9  1  0.60116054  0.17780652  0.45156655  1
  Ti  Ti10  1  0.18322260  0.13824925  0.97930842  1
  Ti  Ti11  1  0.12364286  0.42755847  0.31778586  1
  O  O12  1  0.38389422  0.48952041  0.94335671  1
  O  O13  1  0.79776015  0.32086035  0.26529505  1
  O  O14  1  0.32969941  0.14142799  0.58383694  1
  O  O15  1  0.40048865  0.82653509  0.48751822  1
  O  O16  1  0.80951444  0.99758183  0.67724260  1
  O  O17  1  0.90411455  0.95829590  0.93901193  1
  O  O18  1  0.47486838  0.81847370  0.25363222  1
  O  O19  1  0.90048867  0.32653515  0.98751812  1
  O  O20  1  0.40411471  0.45829592  0.43901181  1
  O  O21  1  0.38026830  0.85775963  0.99186289  1
  O  O22  1  0.88389409  0.98952040  0.44335659  1
  O  O23  1  0.48662261  0.49519517  0.66557978  1
  O  O24  1  0.96754171  0.65106801  0.59212303  1
  O  O25  1  0.88026807  0.35775958  0.49186301  1
  O  O26  1  0.98662135  0.99519542  0.16557882  1
  O  O27  1  0.97486652  0.31847334  0.75363344  1
  O  O28  1  0.82969947  0.64142811  0.08383684  1
  O  O29  1  0.45468337  0.17462743  0.84703799  1
  O  O30  1  0.30951628  0.49758218  0.17724139  1
  O  O31  1  0.31684105  0.16498749  0.33875179  1
  O  O32  1  0.29776150  0.82086011  0.76529600  1
  O  O33  1  0.95468338  0.67462751  0.34703788  1
  O  O34  1  0.46754168  0.15106798  0.09212291  1
  O  O35  1  0.81684118  0.66498756  0.83875191  1
