# Supplementary material for: Exploration of crystal chemical space using text-guided generative artificial intelligence
Source: Nat Commun. 2025 May 12;16:4379. doi: 10.1038/s41467-025-59636-y (PMC12069578; doi:10.1038/s41467-025-59636-y)
Supplement: Supplementary file 3 — Supplementary Dataset 1 [file 41467_2025_59636_MOESM3_ESM.zip › supplementary_data/0_TiO2/1_metastable/dft_opt_gen_O2Ti1_30_349.cif]

# generated using pymatgen
data_TiO2
_symmetry_space_group_name_H-M   'P 1'
_cell_length_a   5.52122062
_cell_length_b   5.79325776
_cell_length_c   12.46279899
_cell_angle_alpha   88.01299200
_cell_angle_beta   92.46250109
_cell_angle_gamma   87.45761834
_symmetry_Int_Tables_number   1
_chemical_formula_structural   TiO2
_chemical_formula_sum   'Ti10 O20'
_cell_volume   397.60585106
_cell_formula_units_Z   10
loop_
 _symmetry_equiv_pos_site_id
 _symmetry_equiv_pos_as_xyz
  1  'x, y, z'
loop_
 _atom_site_type_symbol
 _atom_site_label
 _atom_site_symmetry_multiplicity
 _atom_site_fract_x
 _atom_site_fract_y
 _atom_site_fract_z
 _atom_site_occupancy
  Ti  Ti0  1  0.49784198  0.57422373  0.77332319  1
  Ti  Ti1  1  0.73966352  0.39742900  0.53301335  1
  Ti  Ti2  1  0.63100912  0.04835761  0.16375449  1
  Ti  Ti3  1  0.08475998  0.81766651  0.58202859  1
  Ti  Ti4  1  0.81563942  0.11292176  0.78157614  1
  Ti  Ti5  1  0.10941251  0.83776814  0.98873277  1
  Ti  Ti6  1  0.85853185  0.51750013  0.16138683  1
  Ti  Ti7  1  0.36290374  0.73522003  0.32299988  1
  Ti  Ti8  1  0.32510025  0.32194058  0.97558339  1
  Ti  Ti9  1  0.31765578  0.19858778  0.42544101  1
  O  O10  1  0.56832491  0.35798255  0.07963864  1
  O  O11  1  0.67450470  0.83360034  0.79047137  1
  O  O12  1  0.73324370  0.39136750  0.69376294  1
  O  O13  1  0.21841669  0.87313274  0.44708637  1
  O  O14  1  0.28221260  0.63166425  0.89291984  1
  O  O15  1  0.41399394  0.07016664  0.29015265  1
  O  O16  1  0.79573163  0.71055372  0.54550271  1
  O  O17  1  0.62141010  0.72013787  0.22523869  1
  O  O18  1  0.01651168  0.30558583  0.47164011  1
  O  O19  1  0.06900635  0.49308858  0.04553160  1
  O  O20  1  0.04873506  0.11019381  0.89655121  1
  O  O21  1  0.53855777  0.28099935  0.86040897  1
  O  O22  1  0.52721560  0.14578040  0.53859702  1
  O  O23  1  0.03129055  0.04421006  0.67501271  1
  O  O24  1  0.83658801  0.87195164  0.07089421  1
  O  O25  1  0.27740549  0.60216035  0.66111398  1
  O  O26  1  0.49907714  0.48057919  0.41007284  1
  O  O27  1  0.33669231  0.99996089  0.05754146  1
  O  O28  1  0.86527471  0.22314787  0.22493630  1
  O  O29  1  0.11308473  0.62251746  0.25303817  1
