# Supplementary material for: Exploration of crystal chemical space using text-guided generative artificial intelligence
Source: Nat Commun. 2025 May 12;16:4379. doi: 10.1038/s41467-025-59636-y (PMC12069578; doi:10.1038/s41467-025-59636-y)
Supplement: Supplementary file 3 — Supplementary Dataset 1 [file 41467_2025_59636_MOESM3_ESM.zip › supplementary_data/0_TiO2/1_metastable/dft_opt_gen_O2Ti1_30_361.cif]

# generated using pymatgen
data_TiO2
_symmetry_space_group_name_H-M   'P 1'
_cell_length_a   5.58663319
_cell_length_b   6.55204849
_cell_length_c   12.92200974
_cell_angle_alpha   96.54721331
_cell_angle_beta   83.01896913
_cell_angle_gamma   81.77548491
_symmetry_Int_Tables_number   1
_chemical_formula_structural   TiO2
_chemical_formula_sum   'Ti10 O20'
_cell_volume   460.48469755
_cell_formula_units_Z   10
loop_
 _symmetry_equiv_pos_site_id
 _symmetry_equiv_pos_as_xyz
  1  'x, y, z'
loop_
 _atom_site_type_symbol
 _atom_site_label
 _atom_site_symmetry_multiplicity
 _atom_site_fract_x
 _atom_site_fract_y
 _atom_site_fract_z
 _atom_site_occupancy
  Ti  Ti0  1  0.58542462  0.87145117  0.23896110  1
  Ti  Ti1  1  0.36262684  0.79214570  0.50413959  1
  Ti  Ti2  1  0.60795856  0.33180343  0.15461462  1
  Ti  Ti3  1  0.10703290  0.93860152  0.08565401  1
  Ti  Ti4  1  0.79682130  0.81493172  0.69368434  1
  Ti  Ti5  1  0.70434399  0.38759303  0.79633579  1
  Ti  Ti6  1  0.38516399  0.25249045  0.41979081  1
  Ti  Ti7  1  0.26625105  0.73636468  0.86240910  1
  Ti  Ti8  1  0.86355267  0.18534853  0.57310049  1
  Ti  Ti9  1  0.17376303  0.30902566  0.96507006  1
  O  O10  1  0.08016532  0.75560417  0.76289005  1
  O  O11  1  0.87228520  0.42259863  0.66359075  1
  O  O12  1  0.90315117  0.89612848  0.20054482  1
  O  O13  1  0.89044887  0.36833841  0.89586240  1
  O  O14  1  0.51205307  0.20721490  0.27338351  1
  O  O15  1  0.09829692  0.70135244  0.99516490  1
  O  O16  1  0.35065568  0.53756047  0.44294426  1
  O  O17  1  0.61992177  0.58639241  0.21580744  1
  O  O18  1  0.40178606  0.92032787  0.13194177  1
  O  O19  1  0.56878653  0.20362824  0.52680597  1
  O  O20  1  0.71718490  0.09794890  0.72730278  1
  O  O21  1  0.45855243  0.91674060  0.38536708  1
  O  O22  1  0.60155737  0.70514967  0.80305325  1
  O  O23  1  0.59419923  0.77042610  0.59000926  1
  O  O24  1  0.36903900  0.41881238  0.85570092  1
  O  O25  1  0.37638217  0.35351281  0.06874325  1
  O  O26  1  0.06742307  0.22783488  0.45820917  1
  O  O27  1  0.04668565  0.90389166  0.57497152  1
  O  O28  1  0.25340537  0.02600924  0.93144557  1
  O  O29  1  0.92388293  0.22006766  0.08378806  1
