# Supplementary material for: Exploration of crystal chemical space using text-guided generative artificial intelligence
Source: Nat Commun. 2025 May 12;16:4379. doi: 10.1038/s41467-025-59636-y (PMC12069578; doi:10.1038/s41467-025-59636-y)
Supplement: Supplementary file 3 — Supplementary Dataset 1 [file 41467_2025_59636_MOESM3_ESM.zip › supplementary_data/0_TiO2/1_metastable/dft_opt_gen_O2Ti1_15_115.cif]

# generated using pymatgen
data_TiO2
_symmetry_space_group_name_H-M   'P 1'
_cell_length_a   2.98053572
_cell_length_b   4.71453898
_cell_length_c   11.89630175
_cell_angle_alpha   91.20181567
_cell_angle_beta   82.78737679
_cell_angle_gamma   90.00827659
_symmetry_Int_Tables_number   1
_chemical_formula_structural   TiO2
_chemical_formula_sum   'Ti5 O10'
_cell_volume   165.80529868
_cell_formula_units_Z   5
loop_
 _symmetry_equiv_pos_site_id
 _symmetry_equiv_pos_as_xyz
  1  'x, y, z'
loop_
 _atom_site_type_symbol
 _atom_site_label
 _atom_site_symmetry_multiplicity
 _atom_site_fract_x
 _atom_site_fract_y
 _atom_site_fract_z
 _atom_site_occupancy
  Ti  Ti0  1  0.19575920  0.99334185  0.58339991  1
  Ti  Ti1  1  0.60442322  0.50784769  0.77878173  1
  Ti  Ti2  1  0.79948726  0.47933857  0.38798208  1
  Ti  Ti3  1  0.39548716  0.96557141  0.19586689  1
  Ti  Ti4  1  0.01039212  0.02173561  0.97091372  1
  O  O5  1  0.46898074  0.19633219  0.05136904  1
  O  O6  1  0.33894261  0.67749224  0.31133740  1
  O  O7  1  0.93682013  0.79131391  0.11506774  1
  O  O8  1  0.54553853  0.80135887  0.89789832  1
  O  O9  1  0.74185135  0.79890302  0.50601892  1
  O  O10  1  0.06685614  0.30984489  0.85511067  1
  O  O11  1  0.86014650  0.18595757  0.26857313  1
  O  O12  1  0.26171228  0.29747515  0.46520240  1
  O  O13  1  0.66455199  0.18808310  0.66044215  1
  O  O14  1  0.14400358  0.68959772  0.70123831  1
