# Supplementary material for: Exploration of crystal chemical space using text-guided generative artificial intelligence
Source: Nat Commun. 2025 May 12;16:4379. doi: 10.1038/s41467-025-59636-y (PMC12069578; doi:10.1038/s41467-025-59636-y)
Supplement: Supplementary file 3 — Supplementary Dataset 1 [file 41467_2025_59636_MOESM3_ESM.zip › supplementary_data/0_TiO2/1_metastable/dft_opt_gen_O2Ti1_21_204.cif]

# generated using pymatgen
data_TiO2
_symmetry_space_group_name_H-M   'P 1'
_cell_length_a   4.51655508
_cell_length_b   4.85105470
_cell_length_c   10.53946097
_cell_angle_alpha   103.49436754
_cell_angle_beta   90.29874773
_cell_angle_gamma   89.99461313
_symmetry_Int_Tables_number   1
_chemical_formula_structural   TiO2
_chemical_formula_sum   'Ti7 O14'
_cell_volume   224.54193093
_cell_formula_units_Z   7
loop_
 _symmetry_equiv_pos_site_id
 _symmetry_equiv_pos_as_xyz
  1  'x, y, z'
loop_
 _atom_site_type_symbol
 _atom_site_label
 _atom_site_symmetry_multiplicity
 _atom_site_fract_x
 _atom_site_fract_y
 _atom_site_fract_z
 _atom_site_occupancy
  Ti  Ti0  1  0.85197876  0.36197435  0.32146081  1
  Ti  Ti1  1  0.36661988  0.80802034  0.17965366  1
  Ti  Ti2  1  0.88143965  0.25412737  0.03786669  1
  Ti  Ti3  1  0.87448576  0.51204950  0.60315654  1
  Ti  Ti4  1  0.37854677  0.67925512  0.88377076  1
  Ti  Ti5  1  0.35531067  0.93701768  0.47556291  1
  Ti  Ti6  1  0.85934822  0.10417188  0.75617320  1
  O  O7  1  0.62852363  0.18974129  0.61147680  1
  O  O8  1  0.62159182  0.75743112  0.74915949  1
  O  O9  1  0.10516947  0.42656448  0.74784224  1
  O  O10  1  0.65827784  0.49029700  0.18034942  1
  O  O11  1  0.57914516  0.06075969  0.32438590  1
  O  O12  1  0.15449628  0.55554400  0.03495943  1
  O  O13  1  0.16009366  0.70679267  0.32611578  1
  O  O14  1  0.07530088  0.12596599  0.17899842  1
  O  O15  1  0.64363499  0.62406657  0.46517711  1
  O  O16  1  0.09313473  0.27822418  0.46428557  1
  O  O17  1  0.57356652  0.90953525  0.03319162  1
  O  O18  1  0.09005880  0.99227092  0.89417079  1
  O  O19  1  0.64056982  0.33812311  0.89504561  1
  O  O20  1  0.11210548  0.85893458  0.61018398  1
