# Supplementary material for: Exploration of crystal chemical space using text-guided generative artificial intelligence
Source: Nat Commun. 2025 May 12;16:4379. doi: 10.1038/s41467-025-59636-y (PMC12069578; doi:10.1038/s41467-025-59636-y)
Supplement: Supplementary file 3 — Supplementary Dataset 1 [file 41467_2025_59636_MOESM3_ESM.zip › supplementary_data/0_TiO2/1_metastable/dft_opt_gen_O2Ti1_15_128.cif]

# generated using pymatgen
data_TiO2
_symmetry_space_group_name_H-M   'P 1'
_cell_length_a   2.98417990
_cell_length_b   4.92756222
_cell_length_c   11.90103569
_cell_angle_alpha   82.92168455
_cell_angle_beta   90.38588359
_cell_angle_gamma   90.36754877
_symmetry_Int_Tables_number   1
_chemical_formula_structural   TiO2
_chemical_formula_sum   'Ti5 O10'
_cell_volume   173.66110408
_cell_formula_units_Z   5
loop_
 _symmetry_equiv_pos_site_id
 _symmetry_equiv_pos_as_xyz
  1  'x, y, z'
loop_
 _atom_site_type_symbol
 _atom_site_label
 _atom_site_symmetry_multiplicity
 _atom_site_fract_x
 _atom_site_fract_y
 _atom_site_fract_z
 _atom_site_occupancy
  Ti  Ti0  1  0.45701396  0.63049426  0.15684163  1
  Ti  Ti1  1  0.51417492  0.26690939  0.96657954  1
  Ti  Ti2  1  0.01382972  0.54633771  0.74768339  1
  Ti  Ti3  1  0.51036697  0.09757833  0.56410390  1
  Ti  Ti4  1  0.00163148  0.06297964  0.34160650  1
  O  O5  1  0.50608901  0.88334950  0.42461170  1
  O  O6  1  0.51387734  0.94673857  0.05271268  1
  O  O7  1  0.01327212  0.20689505  0.87446818  1
  O  O8  1  0.01096592  0.86696674  0.63984783  1
  O  O9  1  0.02568000  0.45578066  0.06179086  1
  O  O10  1  0.51660976  0.63710504  0.83492233  1
  O  O11  1  0.99718864  0.76113365  0.23875688  1
  O  O12  1  0.51151345  0.35688407  0.66781745  1
  O  O13  1  0.01027544  0.26804387  0.47665002  1
  O  O14  1  0.50899393  0.27255612  0.26064584  1
