# Supplementary material for: Exploration of crystal chemical space using text-guided generative artificial intelligence
Source: Nat Commun. 2025 May 12;16:4379. doi: 10.1038/s41467-025-59636-y (PMC12069578; doi:10.1038/s41467-025-59636-y)
Supplement: Supplementary file 3 — Supplementary Dataset 1 [file 41467_2025_59636_MOESM3_ESM.zip › supplementary_data/0_TiO2/1_metastable/dft_opt_gen_O2Ti1_15_114.cif]

# generated using pymatgen
data_TiO2
_symmetry_space_group_name_H-M   'P 1'
_cell_length_a   4.65275243
_cell_length_b   5.04570287
_cell_length_c   7.42039272
_cell_angle_alpha   109.67213149
_cell_angle_beta   90.07289950
_cell_angle_gamma   89.44407792
_symmetry_Int_Tables_number   1
_chemical_formula_structural   TiO2
_chemical_formula_sum   'Ti5 O10'
_cell_volume   164.02853445
_cell_formula_units_Z   5
loop_
 _symmetry_equiv_pos_site_id
 _symmetry_equiv_pos_as_xyz
  1  'x, y, z'
loop_
 _atom_site_type_symbol
 _atom_site_label
 _atom_site_symmetry_multiplicity
 _atom_site_fract_x
 _atom_site_fract_y
 _atom_site_fract_z
 _atom_site_occupancy
  Ti  Ti0  1  0.92467030  0.33363488  0.08209626  1
  Ti  Ti1  1  0.42166264  0.90736205  0.22628401  1
  Ti  Ti2  1  0.91214268  0.70995726  0.83158762  1
  Ti  Ti3  1  0.42016901  0.52077199  0.45680621  1
  Ti  Ti4  1  0.41361443  0.13432516  0.68735251  1
  O  O5  1  0.65195094  0.45706758  0.66349843  1
  O  O6  1  0.14321651  0.38856388  0.85699398  1
  O  O7  1  0.14460793  0.99071946  0.05732273  1
  O  O8  1  0.22515494  0.19108940  0.45758139  1
  O  O9  1  0.65184224  0.25072852  0.24960687  1
  O  O10  1  0.61195291  0.85146967  0.45607042  1
  O  O11  1  0.69212968  0.05210623  0.85628863  1
  O  O12  1  0.18514842  0.79194354  0.66393707  1
  O  O13  1  0.18509257  0.58579302  0.25028167  1
  O  O14  1  0.69354182  0.65428849  0.05672990  1
