# Supplementary material for: Exploration of crystal chemical space using text-guided generative artificial intelligence
Source: Nat Commun. 2025 May 12;16:4379. doi: 10.1038/s41467-025-59636-y (PMC12069578; doi:10.1038/s41467-025-59636-y)
Supplement: Supplementary file 3 — Supplementary Dataset 1 [file 41467_2025_59636_MOESM3_ESM.zip › supplementary_data/0_TiO2/1_metastable/dft_opt_gen_O2Ti1_30_360.cif]

# generated using pymatgen
data_TiO2
_symmetry_space_group_name_H-M   'P 1'
_cell_length_a   4.95248051
_cell_length_b   5.83142881
_cell_length_c   11.82656894
_cell_angle_alpha   85.44659757
_cell_angle_beta   93.83500766
_cell_angle_gamma   89.64207281
_symmetry_Int_Tables_number   1
_chemical_formula_structural   TiO2
_chemical_formula_sum   'Ti10 O20'
_cell_volume   339.68841417
_cell_formula_units_Z   10
loop_
 _symmetry_equiv_pos_site_id
 _symmetry_equiv_pos_as_xyz
  1  'x, y, z'
loop_
 _atom_site_type_symbol
 _atom_site_label
 _atom_site_symmetry_multiplicity
 _atom_site_fract_x
 _atom_site_fract_y
 _atom_site_fract_z
 _atom_site_occupancy
  Ti  Ti0  1  0.70467894  0.06223005  0.45329034  1
  Ti  Ti1  1  0.69972624  0.53284488  0.65880861  1
  Ti  Ti2  1  0.22555799  0.66448049  0.84170851  1
  Ti  Ti3  1  0.67239799  0.69292169  0.04189256  1
  Ti  Ti4  1  0.76063524  0.01894138  0.83952893  1
  Ti  Ti5  1  0.17219494  0.72373749  0.46864683  1
  Ti  Ti6  1  0.64009132  0.55458266  0.28403313  1
  Ti  Ti7  1  0.16591263  0.90308097  0.22847978  1
  Ti  Ti8  1  0.21940736  0.18754614  0.64322704  1
  Ti  Ti9  1  0.58156947  0.20714084  0.04931743  1
  O  O10  1  0.82185998  0.90053237  0.14320375  1
  O  O11  1  0.55693466  0.23667814  0.73749428  1
  O  O12  1  0.93319096  0.72189976  0.93457180  1
  O  O13  1  0.42603046  0.46757627  0.96001969  1
  O  O14  1  0.36132599  0.99428888  0.54792592  1
  O  O15  1  0.36516043  0.67621714  0.16618975  1
  O  O16  1  0.76653949  0.41666829  0.14125211  1
  O  O17  1  0.99490676  0.01646897  0.36943324  1
  O  O18  1  0.36373928  0.49250752  0.56320525  1
  O  O19  1  0.99876744  0.59660165  0.34103412  1
  O  O20  1  0.87603668  0.25003192  0.56309785  1
  O  O21  1  0.05232465  0.47425652  0.74581657  1
  O  O22  1  0.87032279  0.19742934  0.94656840  1
  O  O23  1  0.31627502  0.13740634  0.15132574  1
  O  O24  1  0.46704222  0.92972675  0.94931967  1
  O  O25  1  0.47517132  0.80721965  0.36327569  1
  O  O26  1  0.08214754  0.96867641  0.75863208  1
  O  O27  1  0.85627517  0.75098628  0.54995555  1
  O  O28  1  0.55476830  0.72357645  0.75575624  1
  O  O29  1  0.53632526  0.30121903  0.36159261  1
