# Supplementary material for: Exploration of crystal chemical space using text-guided generative artificial intelligence
Source: Nat Commun. 2025 May 12;16:4379. doi: 10.1038/s41467-025-59636-y (PMC12069578; doi:10.1038/s41467-025-59636-y)
Supplement: Supplementary file 3 — Supplementary Dataset 1 [file 41467_2025_59636_MOESM3_ESM.zip › supplementary_data/0_TiO2/1_metastable/dft_opt_gen_O2Ti1_21_198.cif]

# generated using pymatgen
data_TiO2
_symmetry_space_group_name_H-M   'P 1'
_cell_length_a   5.09112444
_cell_length_b   5.05055146
_cell_length_c   11.16599346
_cell_angle_alpha   94.89774910
_cell_angle_beta   93.70644159
_cell_angle_gamma   78.70365331
_symmetry_Int_Tables_number   1
_chemical_formula_structural   TiO2
_chemical_formula_sum   'Ti7 O14'
_cell_volume   280.18323792
_cell_formula_units_Z   7
loop_
 _symmetry_equiv_pos_site_id
 _symmetry_equiv_pos_as_xyz
  1  'x, y, z'
loop_
 _atom_site_type_symbol
 _atom_site_label
 _atom_site_symmetry_multiplicity
 _atom_site_fract_x
 _atom_site_fract_y
 _atom_site_fract_z
 _atom_site_occupancy
  Ti  Ti0  1  0.37047741  0.19587648  0.86826157  1
  Ti  Ti1  1  0.88293259  0.09092855  0.09186313  1
  Ti  Ti2  1  0.80232375  0.61975342  0.24051961  1
  Ti  Ti3  1  0.41483922  0.76287934  0.03216272  1
  Ti  Ti4  1  0.71439079  0.65029793  0.49714889  1
  Ti  Ti5  1  0.26392224  0.36224748  0.39381665  1
  Ti  Ti6  1  0.15504173  0.97673469  0.56796478  1
  O  O7  1  0.96679960  0.31779406  0.50377525  1
  O  O8  1  0.38168347  0.60311115  0.54425429  1
  O  O9  1  0.06187475  0.28200922  0.24108193  1
  O  O10  1  0.61949986  0.94537001  0.17018438  1
  O  O11  1  0.42719959  0.04319135  0.44924383  1
  O  O12  1  0.97471877  0.73822168  0.38281161  1
  O  O13  1  0.86037747  0.85731925  0.61405674  1
  O  O14  1  0.65455788  0.97560147  0.94612773  1
  O  O15  1  0.35988810  0.55406145  0.88947087  1
  O  O16  1  0.14476526  0.10711663  0.97510778  1
  O  O17  1  0.28928095  0.09355015  0.71238343  1
  O  O18  1  0.54868997  0.51229287  0.32958928  1
  O  O19  1  0.12100306  0.75601159  0.12283744  1
  O  O20  1  0.67398329  0.45391524  0.08523334  1
