# Supplementary material for: Exploration of crystal chemical space using text-guided generative artificial intelligence
Source: Nat Commun. 2025 May 12;16:4379. doi: 10.1038/s41467-025-59636-y (PMC12069578; doi:10.1038/s41467-025-59636-y)
Supplement: Supplementary file 3 — Supplementary Dataset 1 [file 41467_2025_59636_MOESM3_ESM.zip › supplementary_data/0_TiO2/1_metastable/dft_opt_gen_O2Ti1_36_453.cif]

# generated using pymatgen
data_TiO2
_symmetry_space_group_name_H-M   'P 1'
_cell_length_a   6.59930668
_cell_length_b   6.05526115
_cell_length_c   11.54798488
_cell_angle_alpha   90.00014236
_cell_angle_beta   89.99474689
_cell_angle_gamma   90.00037453
_symmetry_Int_Tables_number   1
_chemical_formula_structural   TiO2
_chemical_formula_sum   'Ti12 O24'
_cell_volume   461.46354061
_cell_formula_units_Z   12
loop_
 _symmetry_equiv_pos_site_id
 _symmetry_equiv_pos_as_xyz
  1  'x, y, z'
loop_
 _atom_site_type_symbol
 _atom_site_label
 _atom_site_symmetry_multiplicity
 _atom_site_fract_x
 _atom_site_fract_y
 _atom_site_fract_z
 _atom_site_occupancy
  Ti  Ti0  1  0.21205412  0.21432390  0.63251420  1
  Ti  Ti1  1  0.16110068  0.21432846  0.30124185  1
  Ti  Ti2  1  0.21205311  0.71432199  0.63251861  1
  Ti  Ti3  1  0.21204981  0.71432298  0.96996517  1
  Ti  Ti4  1  0.92057244  0.46432496  0.80125205  1
  Ti  Ti5  1  0.92059479  0.96432207  0.80125182  1
  Ti  Ti6  1  0.50149920  0.96432845  0.13902342  1
  Ti  Ti7  1  0.50148571  0.46432626  0.46342980  1
  Ti  Ti8  1  0.50149653  0.96432831  0.46342997  1
  Ti  Ti9  1  0.16110258  0.71431842  0.30123958  1
  Ti  Ti10  1  0.50148888  0.46433064  0.13902602  1
  Ti  Ti11  1  0.21204898  0.21432354  0.96996496  1
  O  O12  1  0.40782438  0.96433512  0.30123457  1
  O  O13  1  0.00496716  0.96433048  0.30124974  1
  O  O14  1  0.65734191  0.71434102  0.46363036  1
  O  O15  1  0.76508383  0.71432531  0.80126388  1
  O  O16  1  0.40782642  0.46433509  0.30123478  1
  O  O17  1  0.65734155  0.21433303  0.13880250  1
  O  O18  1  0.76507757  0.21432810  0.80126462  1
  O  O19  1  0.25158110  0.21434374  0.46410171  1
  O  O20  1  0.00497752  0.46432867  0.30124975  1
  O  O21  1  0.01630238  0.96433451  0.63945400  1
  O  O22  1  0.40707803  0.46433375  0.97697335  1
  O  O23  1  0.17344420  0.71433191  0.80124279  1
  O  O24  1  0.25158445  0.71434552  0.13837209  1
  O  O25  1  0.40707789  0.96433529  0.97697377  1
  O  O26  1  0.17344340  0.21433059  0.80124352  1
  O  O27  1  0.65733487  0.71433716  0.13880213  1
  O  O28  1  0.65733664  0.21433770  0.46363058  1
  O  O29  1  0.40708574  0.96433886  0.62549859  1
  O  O30  1  0.25158232  0.71434601  0.46410115  1
  O  O31  1  0.01630448  0.96433459  0.96303237  1
  O  O32  1  0.01630359  0.46433226  0.96303297  1
  O  O33  1  0.40708554  0.46434009  0.62549792  1
  O  O34  1  0.25158565  0.21434528  0.13837196  1
  O  O35  1  0.01630275  0.46433167  0.63945375  1
