# Supplementary material for: Exploration of crystal chemical space using text-guided generative artificial intelligence
Source: Nat Commun. 2025 May 12;16:4379. doi: 10.1038/s41467-025-59636-y (PMC12069578; doi:10.1038/s41467-025-59636-y)
Supplement: Supplementary file 3 — Supplementary Dataset 1 [file 41467_2025_59636_MOESM3_ESM.zip › supplementary_data/0_TiO2/1_metastable/dft_opt_gen_O2Ti1_30_370.cif]

# generated using pymatgen
data_TiO2
_symmetry_space_group_name_H-M   'P 1'
_cell_length_a   4.66433300
_cell_length_b   5.93192131
_cell_length_c   12.01875671
_cell_angle_alpha   96.59772918
_cell_angle_beta   90.00081796
_cell_angle_gamma   90.00101944
_symmetry_Int_Tables_number   1
_chemical_formula_structural   TiO2
_chemical_formula_sum   'Ti10 O20'
_cell_volume   330.33813609
_cell_formula_units_Z   10
loop_
 _symmetry_equiv_pos_site_id
 _symmetry_equiv_pos_as_xyz
  1  'x, y, z'
loop_
 _atom_site_type_symbol
 _atom_site_label
 _atom_site_symmetry_multiplicity
 _atom_site_fract_x
 _atom_site_fract_y
 _atom_site_fract_z
 _atom_site_occupancy
  Ti  Ti0  1  0.61423274  0.18735154  0.46541298  1
  Ti  Ti1  1  0.61329381  0.60517799  0.07857732  1
  Ti  Ti2  1  0.62842042  0.69686101  0.45710395  1
  Ti  Ti3  1  0.12841132  0.39420930  0.27066434  1
  Ti  Ti4  1  0.13017856  0.98520290  0.66575122  1
  Ti  Ti5  1  0.59266134  0.77069691  0.83931430  1
  Ti  Ti6  1  0.11331980  0.48589610  0.64919413  1
  Ti  Ti7  1  0.63015590  0.10586916  0.06201661  1
  Ti  Ti8  1  0.09263541  0.32038958  0.88845423  1
  Ti  Ti9  1  0.11422455  0.90372178  0.26235803  1
  O  O10  1  0.35603819  0.53126179  0.79380774  1
  O  O11  1  0.91689314  0.66336906  0.34129336  1
  O  O12  1  0.36904556  0.00902306  0.79167218  1
  O  O13  1  0.81499698  0.96267129  0.53529402  1
  O  O14  1  0.81944662  0.86950704  0.14595948  1
  O  O15  1  0.32396021  0.72121637  0.58683833  1
  O  O16  1  0.41807631  0.92402886  0.38730981  1
  O  O17  1  0.31640851  0.63274785  0.19151821  1
  O  O18  1  0.94017426  0.25942750  0.73524882  1
  O  O19  1  0.31498215  0.12840342  0.19247253  1
  O  O20  1  0.31946538  0.22157020  0.58181119  1
  O  O21  1  0.44016216  0.83163797  0.99251739  1
  O  O22  1  0.85603368  0.55981983  0.93396245  1
  O  O23  1  0.82394197  0.36985836  0.14093044  1
  O  O24  1  0.88883816  0.75698524  0.72630701  1
  O  O25  1  0.41689377  0.42770036  0.38647459  1
  O  O26  1  0.86902252  0.08204851  0.93609449  1
  O  O27  1  0.91807402  0.16704038  0.34045826  1
  O  O28  1  0.81642429  0.45832657  0.53624835  1
  O  O29  1  0.38882466  0.33408465  0.00145958  1
