# Supplementary material for: Exploration of crystal chemical space using text-guided generative artificial intelligence
Source: Nat Commun. 2025 May 12;16:4379. doi: 10.1038/s41467-025-59636-y (PMC12069578; doi:10.1038/s41467-025-59636-y)
Supplement: Supplementary file 3 — Supplementary Dataset 1 [file 41467_2025_59636_MOESM3_ESM.zip › supplementary_data/0_TiO2/1_metastable/dft_opt_gen_O2Ti1_30_358.cif]

# generated using pymatgen
data_TiO2
_symmetry_space_group_name_H-M   'P 1'
_cell_length_a   4.64479986
_cell_length_b   5.92864185
_cell_length_c   12.05587111
_cell_angle_alpha   97.44282447
_cell_angle_beta   89.99796817
_cell_angle_gamma   90.00260543
_symmetry_Int_Tables_number   1
_chemical_formula_structural   TiO2
_chemical_formula_sum   'Ti10 O20'
_cell_volume   329.18968535
_cell_formula_units_Z   10
loop_
 _symmetry_equiv_pos_site_id
 _symmetry_equiv_pos_as_xyz
  1  'x, y, z'
loop_
 _atom_site_type_symbol
 _atom_site_label
 _atom_site_symmetry_multiplicity
 _atom_site_fract_x
 _atom_site_fract_y
 _atom_site_fract_z
 _atom_site_occupancy
  Ti  Ti0  1  0.84015644  0.52721092  0.54562077  1
  Ti  Ti1  1  0.84501151  0.02785953  0.55923634  1
  Ti  Ti2  1  0.37197942  0.22751210  0.37146568  1
  Ti  Ti3  1  0.84743869  0.63231847  0.94459117  1
  Ti  Ti4  1  0.83802464  0.13831939  0.94244684  1
  Ti  Ti5  1  0.33805598  0.83174545  0.74991891  1
  Ti  Ti6  1  0.34013653  0.44285917  0.14675459  1
  Ti  Ti7  1  0.87193753  0.74253400  0.32090687  1
  Ti  Ti8  1  0.34496363  0.94221730  0.13313623  1
  Ti  Ti9  1  0.34743184  0.33776077  0.74778631  1
  O  O10  1  0.05092223  0.86491877  0.87049285  1
  O  O11  1  0.52987195  0.20532583  0.21709698  1
  O  O12  1  0.64619260  0.90636026  0.01770162  1
  O  O13  1  0.14620987  0.06370086  0.67466923  1
  O  O14  1  0.11024625  0.96261164  0.27577861  1
  O  O15  1  0.04949348  0.36746887  0.86923723  1
  O  O16  1  0.64946346  0.40359304  0.01745096  1
  O  O17  1  0.60170399  0.48662167  0.41749620  1
  O  O18  1  0.61024506  0.00745407  0.41659504  1
  O  O19  1  0.14948203  0.56646612  0.67491536  1
  O  O20  1  0.10168318  0.48345434  0.27487742  1
  O  O21  1  0.08015201  0.26689390  0.48414193  1
  O  O22  1  0.58014407  0.70317768  0.20822631  1
  O  O23  1  0.13886895  0.66888084  0.06924068  1
  O  O24  1  0.63889089  0.30118309  0.62313257  1
  O  O25  1  0.55092797  0.10515593  0.82187762  1
  O  O26  1  0.02988147  0.76475784  0.47527225  1
  O  O27  1  0.64486833  0.80197355  0.62725853  1
  O  O28  1  0.14484555  0.16808712  0.06511735  1
  O  O29  1  0.54949142  0.60260736  0.82313444  1
