# Supplementary material for: Exploration of crystal chemical space using text-guided generative artificial intelligence
Source: Nat Commun. 2025 May 12;16:4379. doi: 10.1038/s41467-025-59636-y (PMC12069578; doi:10.1038/s41467-025-59636-y)
Supplement: Supplementary file 3 — Supplementary Dataset 1 [file 41467_2025_59636_MOESM3_ESM.zip › supplementary_data/0_TiO2/1_metastable/dft_opt_gen_O2Ti1_15_110.cif]

# generated using pymatgen
data_TiO2
_symmetry_space_group_name_H-M   'P 1'
_cell_length_a   3.69695439
_cell_length_b   5.25640073
_cell_length_c   10.32238999
_cell_angle_alpha   89.96182987
_cell_angle_beta   90.00048935
_cell_angle_gamma   69.41153411
_symmetry_Int_Tables_number   1
_chemical_formula_structural   TiO2
_chemical_formula_sum   'Ti5 O10'
_cell_volume   187.77987061
_cell_formula_units_Z   5
loop_
 _symmetry_equiv_pos_site_id
 _symmetry_equiv_pos_as_xyz
  1  'x, y, z'
loop_
 _atom_site_type_symbol
 _atom_site_label
 _atom_site_symmetry_multiplicity
 _atom_site_fract_x
 _atom_site_fract_y
 _atom_site_fract_z
 _atom_site_occupancy
  Ti  Ti0  1  0.37200422  0.31656594  0.62193592  1
  Ti  Ti1  1  0.68484026  0.69097578  0.82120872  1
  Ti  Ti2  1  0.41177425  0.23707447  0.95199567  1
  Ti  Ti3  1  0.41118868  0.23818476  0.29189888  1
  Ti  Ti4  1  0.68414810  0.69234145  0.42258570  1
  O  O5  1  0.50608570  0.04840623  0.74626549  1
  O  O6  1  0.59589109  0.86891726  0.97500381  1
  O  O7  1  0.86560465  0.32934216  0.32853809  1
  O  O8  1  0.50504975  0.05045969  0.49670915  1
  O  O9  1  0.86663257  0.32729161  0.91516348  1
  O  O10  1  0.59519913  0.87023403  0.26862342  1
  O  O11  1  0.36121623  0.33818909  0.12177207  1
  O  O12  1  0.80018085  0.46024594  0.62200098  1
  O  O13  1  0.23633304  0.58795239  0.44834981  1
  O  O14  1  0.23741813  0.58581492  0.79591459  1
