# Supplementary material for: Exploration of crystal chemical space using text-guided generative artificial intelligence
Source: Nat Commun. 2025 May 12;16:4379. doi: 10.1038/s41467-025-59636-y (PMC12069578; doi:10.1038/s41467-025-59636-y)
Supplement: Supplementary file 3 — Supplementary Dataset 1 [file 41467_2025_59636_MOESM3_ESM.zip › supplementary_data/0_TiO2/1_metastable/dft_opt_gen_O2Ti1_21_201.cif]

# generated using pymatgen
data_TiO2
_symmetry_space_group_name_H-M   'P 1'
_cell_length_a   4.51428168
_cell_length_b   4.99216520
_cell_length_c   10.26017498
_cell_angle_alpha   103.74337317
_cell_angle_beta   89.89709415
_cell_angle_gamma   89.55001199
_symmetry_Int_Tables_number   1
_chemical_formula_structural   TiO2
_chemical_formula_sum   'Ti7 O14'
_cell_volume   224.59515163
_cell_formula_units_Z   7
loop_
 _symmetry_equiv_pos_site_id
 _symmetry_equiv_pos_as_xyz
  1  'x, y, z'
loop_
 _atom_site_type_symbol
 _atom_site_label
 _atom_site_symmetry_multiplicity
 _atom_site_fract_x
 _atom_site_fract_y
 _atom_site_fract_z
 _atom_site_occupancy
  Ti  Ti0  1  0.48849627  0.97623578  0.23527459  1
  Ti  Ti1  1  0.96157908  0.66919079  0.68324767  1
  Ti  Ti2  1  0.98086911  0.10365539  0.51707604  1
  Ti  Ti3  1  0.47550762  0.55288149  0.41114049  1
  Ti  Ti4  1  0.44955796  0.23499503  0.81814446  1
  Ti  Ti5  1  0.99848654  0.83498881  0.96555538  1
  Ti  Ti6  1  0.96770864  0.42975428  0.12568334  1
  O  O7  1  0.76460788  0.08261112  0.11499209  1
  O  O8  1  0.72082810  0.21581607  0.39640318  1
  O  O9  1  0.22840341  0.59420721  0.82567554  1
  O  O10  1  0.74992175  0.35406152  0.67917412  1
  O  O11  1  0.22883225  0.02973555  0.68383966  1
  O  O12  1  0.25844591  0.88157385  0.39617861  1
  O  O13  1  0.26701287  0.31413083  0.25937402  1
  O  O14  1  0.21636399  0.44936753  0.53932564  1
  O  O15  1  0.22892380  0.74273682  0.11498025  1
  O  O16  1  0.76751685  0.51636838  0.98174811  1
  O  O17  1  0.75137662  0.92681517  0.82680645  1
  O  O18  1  0.23510784  0.17128816  0.96768133  1
  O  O19  1  0.72252365  0.65207703  0.26052135  1
  O  O20  1  0.75493540  0.79005600  0.53906423  1
