# Supplementary material for: Exploration of crystal chemical space using text-guided generative artificial intelligence
Source: Nat Commun. 2025 May 12;16:4379. doi: 10.1038/s41467-025-59636-y (PMC12069578; doi:10.1038/s41467-025-59636-y)
Supplement: Supplementary file 3 — Supplementary Dataset 1 [file 41467_2025_59636_MOESM3_ESM.zip › supplementary_data/0_TiO2/1_metastable/dft_opt_gen_O2Ti1_21_215.cif]

# generated using pymatgen
data_TiO2
_symmetry_space_group_name_H-M   'P 1'
_cell_length_a   5.37130142
_cell_length_b   5.18194622
_cell_length_c   10.41164092
_cell_angle_alpha   83.01291566
_cell_angle_beta   84.11468986
_cell_angle_gamma   82.34202294
_symmetry_Int_Tables_number   1
_chemical_formula_structural   TiO2
_chemical_formula_sum   'Ti7 O14'
_cell_volume   283.97808784
_cell_formula_units_Z   7
loop_
 _symmetry_equiv_pos_site_id
 _symmetry_equiv_pos_as_xyz
  1  'x, y, z'
loop_
 _atom_site_type_symbol
 _atom_site_label
 _atom_site_symmetry_multiplicity
 _atom_site_fract_x
 _atom_site_fract_y
 _atom_site_fract_z
 _atom_site_occupancy
  Ti  Ti0  1  0.06624412  0.12625531  0.17533186  1
  Ti  Ti1  1  0.48684381  0.00570373  0.39423597  1
  Ti  Ti2  1  0.78704010  0.85297299  0.91907141  1
  Ti  Ti3  1  0.47832569  0.53940713  0.21287504  1
  Ti  Ti4  1  0.21338476  0.27782102  0.89271926  1
  Ti  Ti5  1  0.09712224  0.71632002  0.65768569  1
  Ti  Ti6  1  0.68618568  0.26769182  0.66757928  1
  O  O7  1  0.74204403  0.21145364  0.24203470  1
  O  O8  1  0.61414943  0.69426046  0.33131937  1
  O  O9  1  0.86326540  0.53994833  0.60325990  1
  O  O10  1  0.96963689  0.03157106  0.73742836  1
  O  O11  1  0.94897519  0.55544634  0.84946687  1
  O  O12  1  0.28202349  0.35430932  0.04676306  1
  O  O13  1  0.18240227  0.79258451  0.21498692  1
  O  O14  1  0.63885015  0.12646553  0.52625787  1
  O  O15  1  0.99426327  0.05079429  0.99303257  1
  O  O16  1  0.24202397  0.86772342  0.50869883  1
  O  O17  1  0.64083365  0.68874559  0.06223209  1
  O  O18  1  0.51437720  0.04900064  0.83814699  1
  O  O19  1  0.36948966  0.47805200  0.72248574  1
  O  O20  1  0.26723465  0.25916160  0.29837525  1
