# Supplementary material for: Exploration of crystal chemical space using text-guided generative artificial intelligence
Source: Nat Commun. 2025 May 12;16:4379. doi: 10.1038/s41467-025-59636-y (PMC12069578; doi:10.1038/s41467-025-59636-y)
Supplement: Supplementary file 3 — Supplementary Dataset 1 [file 41467_2025_59636_MOESM3_ESM.zip › supplementary_data/0_TiO2/1_metastable/dft_opt_gen_O2Ti1_21_214.cif]

# generated using pymatgen
data_TiO2
_symmetry_space_group_name_H-M   'P 1'
_cell_length_a   5.38903509
_cell_length_b   5.17273748
_cell_length_c   10.37789462
_cell_angle_alpha   84.85662563
_cell_angle_beta   87.39751194
_cell_angle_gamma   83.14814808
_symmetry_Int_Tables_number   1
_chemical_formula_structural   TiO2
_chemical_formula_sum   'Ti7 O14'
_cell_volume   285.89586515
_cell_formula_units_Z   7
loop_
 _symmetry_equiv_pos_site_id
 _symmetry_equiv_pos_as_xyz
  1  'x, y, z'
loop_
 _atom_site_type_symbol
 _atom_site_label
 _atom_site_symmetry_multiplicity
 _atom_site_fract_x
 _atom_site_fract_y
 _atom_site_fract_z
 _atom_site_occupancy
  Ti  Ti0  1  0.66153858  0.24482992  0.27627544  1
  Ti  Ti1  1  0.00840806  0.61342055  0.99629402  1
  Ti  Ti2  1  0.83912004  0.87134703  0.53071522  1
  Ti  Ti3  1  0.41721055  0.02460977  0.98393421  1
  Ti  Ti4  1  0.50031325  0.57169215  0.79448967  1
  Ti  Ti5  1  0.08205031  0.68084242  0.27538505  1
  Ti  Ti6  1  0.26102083  0.31498672  0.51582940  1
  O  O7  1  0.12645809  0.28355111  0.97795733  1
  O  O8  1  0.54588709  0.10675992  0.14521269  1
  O  O9  1  0.19643992  0.78511953  0.10922761  1
  O  O10  1  0.38013785  0.48691292  0.33659810  1
  O  O11  1  0.68351546  0.72252301  0.94852461  1
  O  O12  1  0.08175416  0.05071450  0.57877339  1
  O  O13  1  0.72045675  0.73363876  0.68395562  1
  O  O14  1  0.58459455  0.23881349  0.87027381  1
  O  O15  1  0.95275397  0.00408095  0.32627395  1
  O  O16  1  0.55998039  0.08898012  0.46018440  1
  O  O17  1  0.96386174  0.55278323  0.45744716  1
  O  O18  1  0.23413207  0.78564197  0.86938440  1
  O  O19  1  0.85852458  0.50191858  0.19592719  1
  O  O20  1  0.33805354  0.46127164  0.65304425  1
