# Supplementary material for: Exploration of crystal chemical space using text-guided generative artificial intelligence
Source: Nat Commun. 2025 May 12;16:4379. doi: 10.1038/s41467-025-59636-y (PMC12069578; doi:10.1038/s41467-025-59636-y)
Supplement: Supplementary file 3 — Supplementary Dataset 1 [file 41467_2025_59636_MOESM3_ESM.zip › supplementary_data/0_TiO2/1_metastable/dft_opt_gen_O2Ti1_27_331.cif]

# generated using pymatgen
data_TiO2
_symmetry_space_group_name_H-M   'P 1'
_cell_length_a   4.79612900
_cell_length_b   5.89669276
_cell_length_c   11.58331514
_cell_angle_alpha   90.00958871
_cell_angle_beta   84.99238364
_cell_angle_gamma   89.99986843
_symmetry_Int_Tables_number   1
_chemical_formula_structural   TiO2
_chemical_formula_sum   'Ti9 O18'
_cell_volume   326.34081429
_cell_formula_units_Z   9
loop_
 _symmetry_equiv_pos_site_id
 _symmetry_equiv_pos_as_xyz
  1  'x, y, z'
loop_
 _atom_site_type_symbol
 _atom_site_label
 _atom_site_symmetry_multiplicity
 _atom_site_fract_x
 _atom_site_fract_y
 _atom_site_fract_z
 _atom_site_occupancy
  Ti  Ti0  1  0.49998556  0.72408264  0.37634418  1
  Ti  Ti1  1  0.60304011  0.22394115  0.99348600  1
  Ti  Ti2  1  0.05051067  0.97453264  0.19635694  1
  Ti  Ti3  1  0.13986518  0.46364596  0.79211776  1
  Ti  Ti4  1  0.52708152  0.22397965  0.40458508  1
  Ti  Ti5  1  0.05053508  0.47351703  0.19638201  1
  Ti  Ti6  1  0.13980957  0.98405061  0.79205044  1
  Ti  Ti7  1  0.68972442  0.72377359  0.62446780  1
  Ti  Ti8  1  0.62741900  0.72394332  0.99242369  1
  O  O9  1  0.76947121  0.97706652  0.08894088  1
  O  O10  1  0.29661468  0.46193261  0.33250257  1
  O  O11  1  0.59035648  0.50100912  0.49430107  1
  O  O12  1  0.42655627  0.97186930  0.93103407  1
  O  O13  1  0.76947222  0.47091211  0.08893932  1
  O  O14  1  0.24751996  0.22401652  0.12867263  1
  O  O15  1  0.91438317  0.94766351  0.67410645  1
  O  O16  1  0.42652269  0.47597774  0.93103095  1
  O  O17  1  0.91420367  0.49998807  0.67420416  1
  O  O18  1  0.34644960  0.22386786  0.73285129  1
  O  O19  1  0.82197890  0.22402819  0.29686488  1
  O  O20  1  0.38270822  0.72384913  0.73144449  1
  O  O21  1  0.93399613  0.72394385  0.88675393  1
  O  O22  1  0.82818366  0.72407293  0.28516153  1
  O  O23  1  0.92408718  0.22390312  0.88209856  1
  O  O24  1  0.29666677  0.98619643  0.33246770  1
  O  O25  1  0.59029984  0.94721126  0.49430703  1
  O  O26  1  0.25571950  0.72400022  0.13477646  1
