# Supplementary material for: Exploration of crystal chemical space using text-guided generative artificial intelligence
Source: Nat Commun. 2025 May 12;16:4379. doi: 10.1038/s41467-025-59636-y (PMC12069578; doi:10.1038/s41467-025-59636-y)
Supplement: Supplementary file 3 — Supplementary Dataset 1 [file 41467_2025_59636_MOESM3_ESM.zip › supplementary_data/0_TiO2/1_metastable/dft_opt_gen_O2Ti1_27_325.cif]

# generated using pymatgen
data_TiO2
_symmetry_space_group_name_H-M   'P 1'
_cell_length_a   5.18703247
_cell_length_b   5.95748999
_cell_length_c   11.40698365
_cell_angle_alpha   92.78694046
_cell_angle_beta   84.67517850
_cell_angle_gamma   95.19897852
_symmetry_Int_Tables_number   1
_chemical_formula_structural   TiO2
_chemical_formula_sum   'Ti9 O18'
_cell_volume   349.24251330
_cell_formula_units_Z   9
loop_
 _symmetry_equiv_pos_site_id
 _symmetry_equiv_pos_as_xyz
  1  'x, y, z'
loop_
 _atom_site_type_symbol
 _atom_site_label
 _atom_site_symmetry_multiplicity
 _atom_site_fract_x
 _atom_site_fract_y
 _atom_site_fract_z
 _atom_site_occupancy
  Ti  Ti0  1  0.06543370  0.74448578  0.08729455  1
  Ti  Ti1  1  0.62036618  0.28347105  0.78848387  1
  Ti  Ti2  1  0.61192876  0.31521725  0.46953914  1
  Ti  Ti3  1  0.70873295  0.19742879  0.10325470  1
  Ti  Ti4  1  0.19359643  0.77450069  0.45298428  1
  Ti  Ti5  1  0.59720490  0.82411068  0.89799302  1
  Ti  Ti6  1  0.12533427  0.70570728  0.76227077  1
  Ti  Ti7  1  0.14862762  0.39540167  0.27609944  1
  Ti  Ti8  1  0.67961625  0.86930463  0.58031444  1
  O  O9  1  0.30939477  0.71184484  0.61327593  1
  O  O10  1  0.93858747  0.73711003  0.93946190  1
  O  O11  1  0.83019423  0.27441807  0.33632499  1
  O  O12  1  0.79759538  0.58823330  0.51585798  1
  O  O13  1  0.69994641  0.16034848  0.94089290  1
  O  O14  1  0.95428040  0.44253461  0.12232091  1
  O  O15  1  0.94232380  0.41691807  0.76016297  1
  O  O16  1  0.36297956  0.96548744  0.81641172  1
  O  O17  1  0.49544517  0.95904243  0.44312063  1
  O  O18  1  0.39919251  0.25547744  0.18010525  1
  O  O19  1  0.32049685  0.42760116  0.41998378  1
  O  O20  1  0.98460211  0.99509322  0.50232747  1
  O  O21  1  0.15472012  0.70573768  0.28582165  1
  O  O22  1  0.83257347  0.85865344  0.73292206  1
  O  O23  1  0.44235493  0.53588690  0.83221041  1
  O  O24  1  0.58314654  0.19425169  0.62831448  1
  O  O25  1  0.87932789  0.97064365  0.15105361  1
  O  O26  1  0.41427075  0.80403603  0.04627763  1
