# Supplementary material for: Exploration of crystal chemical space using text-guided generative artificial intelligence
Source: Nat Commun. 2025 May 12;16:4379. doi: 10.1038/s41467-025-59636-y (PMC12069578; doi:10.1038/s41467-025-59636-y)
Supplement: Supplementary file 3 — Supplementary Dataset 1 [file 41467_2025_59636_MOESM3_ESM.zip › supplementary_data/0_TiO2/1_metastable/dft_opt_gen_O2Ti1_30_365.cif]

# generated using pymatgen
data_TiO2
_symmetry_space_group_name_H-M   'P 1'
_cell_length_a   5.30150223
_cell_length_b   6.77590640
_cell_length_c   12.27011298
_cell_angle_alpha   96.20380029
_cell_angle_beta   78.68896692
_cell_angle_gamma   87.39881900
_symmetry_Int_Tables_number   1
_chemical_formula_structural   TiO2
_chemical_formula_sum   'Ti10 O20'
_cell_volume   428.67732090
_cell_formula_units_Z   10
loop_
 _symmetry_equiv_pos_site_id
 _symmetry_equiv_pos_as_xyz
  1  'x, y, z'
loop_
 _atom_site_type_symbol
 _atom_site_label
 _atom_site_symmetry_multiplicity
 _atom_site_fract_x
 _atom_site_fract_y
 _atom_site_fract_z
 _atom_site_occupancy
  Ti  Ti0  1  0.65459147  0.80429599  0.86870318  1
  Ti  Ti1  1  0.06408978  0.67809230  0.02925422  1
  Ti  Ti2  1  0.67736184  0.42923420  0.50716162  1
  Ti  Ti3  1  0.26720026  0.76313225  0.67155141  1
  Ti  Ti4  1  0.19265080  0.23777852  0.62368492  1
  Ti  Ti5  1  0.51555932  0.90740606  0.44022109  1
  Ti  Ti6  1  0.12425479  0.86855337  0.25345168  1
  Ti  Ti7  1  0.31985922  0.32357463  0.90346027  1
  Ti  Ti8  1  0.50009222  0.09606891  0.08971237  1
  Ti  Ti9  1  0.99930240  0.33944454  0.21217507  1
  O  O10  1  0.62048863  0.71934956  0.51900407  1
  O  O11  1  0.18862167  0.95299229  0.58042056  1
  O  O12  1  0.81562693  0.94123470  0.34229942  1
  O  O13  1  0.30828282  0.32315432  0.07720462  1
  O  O14  1  0.97443882  0.75449809  0.78307008  1
  O  O15  1  0.23987750  0.13523379  0.24153410  1
  O  O16  1  0.28453369  0.86486261  0.08894307  1
  O  O17  1  0.53765849  0.08173290  0.92437904  1
  O  O18  1  0.48209107  0.19294563  0.49396174  1
  O  O19  1  0.24783905  0.22621047  0.76614404  1
  O  O20  1  0.76802481  0.20322583  0.15272639  1
  O  O21  1  0.85158677  0.40593483  0.36199283  1
  O  O22  1  0.99327594  0.43373195  0.95986774  1
  O  O23  1  0.79683057  0.84036494  0.01255457  1
  O  O24  1  0.33294520  0.78510350  0.34087041  1
  O  O25  1  0.98677570  0.62233934  0.17986320  1
  O  O26  1  0.43642572  0.58145963  0.90722026  1
  O  O27  1  0.88813016  0.34319138  0.59460581  1
  O  O28  1  0.33834649  0.49399293  0.62017249  1
  O  O29  1  0.49998334  0.84001968  0.74987205  1
