# Supplementary material for: Exploration of crystal chemical space using text-guided generative artificial intelligence
Source: Nat Commun. 2025 May 12;16:4379. doi: 10.1038/s41467-025-59636-y (PMC12069578; doi:10.1038/s41467-025-59636-y)
Supplement: Supplementary file 3 — Supplementary Dataset 1 [file 41467_2025_59636_MOESM3_ESM.zip › supplementary_data/0_TiO2/1_metastable/dft_opt_gen_O2Ti1_9_28.cif]

# generated using pymatgen
data_TiO2
_symmetry_space_group_name_H-M   'P 1'
_cell_length_a   3.86793519
_cell_length_b   5.59228519
_cell_length_c   6.65491831
_cell_angle_alpha   89.32017942
_cell_angle_beta   90.01676924
_cell_angle_gamma   69.77935680
_symmetry_Int_Tables_number   1
_chemical_formula_structural   TiO2
_chemical_formula_sum   'Ti3 O6'
_cell_volume   135.06702714
_cell_formula_units_Z   3
loop_
 _symmetry_equiv_pos_site_id
 _symmetry_equiv_pos_as_xyz
  1  'x, y, z'
loop_
 _atom_site_type_symbol
 _atom_site_label
 _atom_site_symmetry_multiplicity
 _atom_site_fract_x
 _atom_site_fract_y
 _atom_site_fract_z
 _atom_site_occupancy
  Ti  Ti0  1  0.02033801  0.42672250  0.98124721  1
  Ti  Ti1  1  0.52496823  0.91788705  0.30077751  1
  Ti  Ti2  1  0.52890579  0.40918693  0.62037439  1
  O  O3  1  0.16688218  0.14618582  0.14570326  1
  O  O4  1  0.39502415  0.68969052  0.45585129  1
  O  O5  1  0.66914566  0.11535479  0.47660015  1
  O  O6  1  0.86675066  0.72054008  0.12506317  1
  O  O7  1  0.02754203  0.41155371  0.68457063  1
  O  O8  1  0.52127481  0.42436083  0.91704987  1
