# Supplementary material for: Exploration of crystal chemical space using text-guided generative artificial intelligence
Source: Nat Commun. 2025 May 12;16:4379. doi: 10.1038/s41467-025-59636-y (PMC12069578; doi:10.1038/s41467-025-59636-y)
Supplement: Supplementary file 3 — Supplementary Dataset 1 [file 41467_2025_59636_MOESM3_ESM.zip › supplementary_data/0_TiO2/1_metastable/dft_opt_gen_O2Ti1_33_449.cif]

# generated using pymatgen
data_TiO2
_symmetry_space_group_name_H-M   'P 1'
_cell_length_a   4.63988357
_cell_length_b   7.43878380
_cell_length_c   10.30657827
_cell_angle_alpha   91.40540938
_cell_angle_beta   89.77884612
_cell_angle_gamma   89.84293801
_symmetry_Int_Tables_number   1
_chemical_formula_structural   TiO2
_chemical_formula_sum   'Ti11 O22'
_cell_volume   355.62139158
_cell_formula_units_Z   11
loop_
 _symmetry_equiv_pos_site_id
 _symmetry_equiv_pos_as_xyz
  1  'x, y, z'
loop_
 _atom_site_type_symbol
 _atom_site_label
 _atom_site_symmetry_multiplicity
 _atom_site_fract_x
 _atom_site_fract_y
 _atom_site_fract_z
 _atom_site_occupancy
  Ti  Ti0  1  0.17780159  0.57087370  0.74064074  1
  Ti  Ti1  1  0.17162802  0.02216195  0.09991059  1
  Ti  Ti2  1  0.66401589  0.34168671  0.21952468  1
  Ti  Ti3  1  0.15992865  0.15763063  0.68818634  1
  Ti  Ti4  1  0.65763776  0.74405444  0.28534898  1
  Ti  Ti5  1  0.67404188  0.43562508  0.50278134  1
  Ti  Ti6  1  0.15379723  0.60890366  0.04748027  1
  Ti  Ti7  1  0.65706391  0.29889252  0.91771407  1
  Ti  Ti8  1  0.67451370  0.88089424  0.87039617  1
  Ti  Ti9  1  0.16588280  0.08981639  0.39404754  1
  Ti  Ti10  1  0.66761571  0.83804605  0.56859787  1
  O  O11  1  0.95119864  0.15425089  0.23851917  1
  O  O12  1  0.93752457  0.33566268  0.78588855  1
  O  O13  1  0.89847911  0.96716170  0.70420187  1
  O  O14  1  0.89342828  0.06019528  0.96749663  1
  O  O15  1  0.43315383  0.21263324  0.08393739  1
  O  O16  1  0.94535104  0.24144793  0.51918318  1
  O  O17  1  0.93843146  0.69203429  0.88106273  1
  O  O18  1  0.43819220  0.11961470  0.82062767  1
  O  O19  1  0.39410545  0.84415191  0.00224840  1
  O  O20  1  0.42636310  0.57120192  0.18037270  1
  O  O21  1  0.39319056  0.48777210  0.90707781  1
  O  O22  1  0.89066967  0.41859448  0.05768886  1
  O  O23  1  0.85417426  0.50947915  0.32947772  1
  O  O24  1  0.44700120  0.28745314  0.37012650  1
  O  O25  1  0.38631719  0.93834088  0.26896829  1
  O  O26  1  0.39831200  0.39471367  0.63981622  1
  O  O27  1  0.44094762  0.76119887  0.73044588  1
  O  O28  1  0.90528315  0.60859663  0.60775514  1
  O  O29  1  0.38046032  0.02552855  0.54961710  1
  O  O30  1  0.47748299  0.67029923  0.45864445  1
  O  O31  1  0.88466531  0.89233141  0.41801252  1
  O  O32  1  0.93336463  0.78509727  0.14832344  1
