# Supplementary material for: Exploration of crystal chemical space using text-guided generative artificial intelligence
Source: Nat Commun. 2025 May 12;16:4379. doi: 10.1038/s41467-025-59636-y (PMC12069578; doi:10.1038/s41467-025-59636-y)
Supplement: Supplementary file 3 — Supplementary Dataset 1 [file 41467_2025_59636_MOESM3_ESM.zip › supplementary_data/0_TiO2/1_metastable/dft_opt_gen_O2Ti1_15_112.cif]

# generated using pymatgen
data_TiO2
_symmetry_space_group_name_H-M   'P 1'
_cell_length_a   4.48693146
_cell_length_b   4.90138622
_cell_length_c   7.67420309
_cell_angle_alpha   108.60778692
_cell_angle_beta   90.05961387
_cell_angle_gamma   89.69704884
_symmetry_Int_Tables_number   1
_chemical_formula_structural   TiO2
_chemical_formula_sum   'Ti5 O10'
_cell_volume   159.94764066
_cell_formula_units_Z   5
loop_
 _symmetry_equiv_pos_site_id
 _symmetry_equiv_pos_as_xyz
  1  'x, y, z'
loop_
 _atom_site_type_symbol
 _atom_site_label
 _atom_site_symmetry_multiplicity
 _atom_site_fract_x
 _atom_site_fract_y
 _atom_site_fract_z
 _atom_site_occupancy
  Ti  Ti0  1  0.11253937  0.08485648  0.85538911  1
  Ti  Ti1  1  0.60408321  0.48179873  0.66930570  1
  Ti  Ti2  1  0.11463386  0.29213037  0.27544686  1
  Ti  Ti3  1  0.60977760  0.87750332  0.46124937  1
  Ti  Ti4  1  0.61845622  0.70770463  0.06521333  1
  O  O5  1  0.35447548  0.14137078  0.66334876  1
  O  O6  1  0.83760572  0.80721546  0.66123260  1
  O  O7  1  0.88098078  0.00268908  0.06453160  1
  O  O8  1  0.82374345  0.40596178  0.86628666  1
  O  O9  1  0.82398739  0.60444261  0.26286495  1
  O  O10  1  0.37049838  0.74952047  0.86593484  1
  O  O11  1  0.37061880  0.94894377  0.26371252  1
  O  O12  1  0.30676102  0.34324697  0.06474518  1
  O  O13  1  0.35457107  0.54287565  0.46618998  1
  O  O14  1  0.83796028  0.21088354  0.46790784  1
