# Supplementary material for: Exploration of crystal chemical space using text-guided generative artificial intelligence
Source: Nat Commun. 2025 May 12;16:4379. doi: 10.1038/s41467-025-59636-y (PMC12069578; doi:10.1038/s41467-025-59636-y)
Supplement: Supplementary file 3 — Supplementary Dataset 1 [file 41467_2025_59636_MOESM3_ESM.zip › supplementary_data/0_TiO2/1_metastable/dft_opt_gen_O2Ti1_36_492.cif]

# generated using pymatgen
data_TiO2
_symmetry_space_group_name_H-M   'P 1'
_cell_length_a   4.81609391
_cell_length_b   5.92289415
_cell_length_c   14.04241514
_cell_angle_alpha   92.48740708
_cell_angle_beta   89.99964509
_cell_angle_gamma   90.00003487
_symmetry_Int_Tables_number   1
_chemical_formula_structural   TiO2
_chemical_formula_sum   'Ti12 O24'
_cell_volume   400.18548606
_cell_formula_units_Z   12
loop_
 _symmetry_equiv_pos_site_id
 _symmetry_equiv_pos_as_xyz
  1  'x, y, z'
loop_
 _atom_site_type_symbol
 _atom_site_label
 _atom_site_symmetry_multiplicity
 _atom_site_fract_x
 _atom_site_fract_y
 _atom_site_fract_z
 _atom_site_occupancy
  Ti  Ti0  1  0.39814988  0.26825146  0.13103807  1
  Ti  Ti1  1  0.92541994  0.47930068  0.49184492  1
  Ti  Ti2  1  0.45030309  0.74932757  0.65455695  1
  Ti  Ti3  1  0.45061908  0.79088678  0.97128678  1
  Ti  Ti4  1  0.89815633  0.44599431  0.00724617  1
  Ti  Ti5  1  0.93867152  0.01275141  0.82591094  1
  Ti  Ti6  1  0.43868267  0.70147752  0.31237152  1
  Ti  Ti7  1  0.93231090  0.49907084  0.79906275  1
  Ti  Ti8  1  0.43232404  0.21516537  0.33921589  1
  Ti  Ti9  1  0.95062941  0.92334054  0.16699463  1
  Ti  Ti10  1  0.42542197  0.23493967  0.64644470  1
  Ti  Ti11  1  0.95031544  0.96492099  0.48371828  1
  O  O12  1  0.12537340  0.23074398  0.55532961  1
  O  O13  1  0.57380591  0.43518927  0.24730111  1
  O  O14  1  0.76057926  0.75357130  0.74421963  1
  O  O15  1  0.62536777  0.48349879  0.58295649  1
  O  O16  1  0.13482448  0.76310617  0.88661516  1
  O  O17  1  0.63511735  0.99621044  0.90703089  1
  O  O18  1  0.15400654  0.17945569  0.22892063  1
  O  O19  1  0.26829457  0.48993277  0.05425625  1
  O  O20  1  0.26057963  0.96066768  0.39406166  1
  O  O21  1  0.76829278  0.22433213  0.08401602  1
  O  O22  1  0.07376682  0.27903525  0.89098386  1
  O  O23  1  0.61819709  0.98288509  0.58206266  1
  O  O24  1  0.76164311  0.21728410  0.41948228  1
  O  O25  1  0.65400147  0.53480257  0.90936260  1
  O  O26  1  0.27558585  0.98919167  0.07007906  1
  O  O27  1  0.76382431  0.24600936  0.74313784  1
  O  O28  1  0.26384277  0.46824789  0.39513998  1
  O  O29  1  0.63483300  0.95117112  0.25166984  1
  O  O30  1  0.26507945  0.99847365  0.72004937  1
  O  O31  1  0.26162424  0.49693575  0.71880611  1
  O  O32  1  0.77558978  0.72506301  0.06820909  1
  O  O33  1  0.11820912  0.73133650  0.55621962  1
  O  O34  1  0.76508947  0.71574045  0.41823013  1
  O  O35  1  0.13513309  0.71801777  0.23125262  1
