# Supplementary material for: Exploration of crystal chemical space using text-guided generative artificial intelligence
Source: Nat Commun. 2025 May 12;16:4379. doi: 10.1038/s41467-025-59636-y (PMC12069578; doi:10.1038/s41467-025-59636-y)
Supplement: Supplementary file 3 — Supplementary Dataset 1 [file 41467_2025_59636_MOESM3_ESM.zip › supplementary_data/0_TiO2/1_metastable/dft_opt_gen_O2Ti1_30_399.cif]

# generated using pymatgen
data_TiO2
_symmetry_space_group_name_H-M   'P 1'
_cell_length_a   4.99846953
_cell_length_b   5.61095323
_cell_length_c   11.80192011
_cell_angle_alpha   85.90843498
_cell_angle_beta   83.95900027
_cell_angle_gamma   90.25061556
_symmetry_Int_Tables_number   1
_chemical_formula_structural   TiO2
_chemical_formula_sum   'Ti10 O20'
_cell_volume   328.29817875
_cell_formula_units_Z   10
loop_
 _symmetry_equiv_pos_site_id
 _symmetry_equiv_pos_as_xyz
  1  'x, y, z'
loop_
 _atom_site_type_symbol
 _atom_site_label
 _atom_site_symmetry_multiplicity
 _atom_site_fract_x
 _atom_site_fract_y
 _atom_site_fract_z
 _atom_site_occupancy
  Ti  Ti0  1  0.17135862  0.76359226  0.10952603  1
  Ti  Ti1  1  0.67858368  0.10675048  0.11223834  1
  Ti  Ti2  1  0.73550218  0.65672903  0.90510909  1
  Ti  Ti3  1  0.28406035  0.49242489  0.69584283  1
  Ti  Ti4  1  0.78370774  0.15012820  0.71907094  1
  Ti  Ti5  1  0.21749573  0.30508975  0.92873236  1
  Ti  Ti6  1  0.07018427  0.70598710  0.49890510  1
  Ti  Ti7  1  0.12550904  0.23482452  0.30834449  1
  Ti  Ti8  1  0.58251790  0.04177684  0.49939862  1
  Ti  Ti9  1  0.62204623  0.57569838  0.30203246  1
  O  O10  1  0.37105922  0.07104101  0.02046971  1
  O  O11  1  0.48592075  0.80486524  0.20010733  1
  O  O12  1  0.62873043  0.90237354  0.81282226  1
  O  O13  1  0.98135894  0.53996972  0.21508748  1
  O  O14  1  0.09353895  0.17818678  0.79351055  1
  O  O15  1  0.07461469  0.61127539  0.82725976  1
  O  O16  1  0.27702117  0.51346190  0.39317057  1
  O  O17  1  0.76449798  0.75907950  0.41305295  1
  O  O18  1  0.98649202  0.04370225  0.20021799  1
  O  O19  1  0.77913537  0.26727559  0.39385450  1
  O  O20  1  0.55516236  0.40147403  0.81172963  1
  O  O21  1  0.97829340  0.45867185  0.61327266  1
  O  O22  1  0.86619201  0.33197298  0.00395868  1
  O  O23  1  0.87377945  0.95943174  0.59208349  1
  O  O24  1  0.37086132  0.75196300  0.59443515  1
  O  O25  1  0.36980049  0.57519037  0.00430760  1
  O  O26  1  0.48296653  0.30043364  0.21617824  1
  O  O27  1  0.87174890  0.83505829  0.02168280  1
  O  O28  1  0.48598748  0.24430834  0.61468967  1
  O  O29  1  0.26686115  0.01261638  0.41383115  1
