# Supplementary material for: Exploration of crystal chemical space using text-guided generative artificial intelligence
Source: Nat Commun. 2025 May 12;16:4379. doi: 10.1038/s41467-025-59636-y (PMC12069578; doi:10.1038/s41467-025-59636-y)
Supplement: Supplementary file 3 — Supplementary Dataset 1 [file 41467_2025_59636_MOESM3_ESM.zip › supplementary_data/0_TiO2/1_metastable/dft_opt_gen_O2Ti1_36_451.cif]

# generated using pymatgen
data_TiO2
_symmetry_space_group_name_H-M   'P 1'
_cell_length_a   4.67618799
_cell_length_b   7.48344262
_cell_length_c   11.44075578
_cell_angle_alpha   98.71264217
_cell_angle_beta   90.00165302
_cell_angle_gamma   89.99779678
_symmetry_Int_Tables_number   1
_chemical_formula_structural   TiO2
_chemical_formula_sum   'Ti12 O24'
_cell_volume   395.73769828
_cell_formula_units_Z   12
loop_
 _symmetry_equiv_pos_site_id
 _symmetry_equiv_pos_as_xyz
  1  'x, y, z'
loop_
 _atom_site_type_symbol
 _atom_site_label
 _atom_site_symmetry_multiplicity
 _atom_site_fract_x
 _atom_site_fract_y
 _atom_site_fract_z
 _atom_site_occupancy
  Ti  Ti0  1  0.60542639  0.75260564  0.45943860  1
  Ti  Ti1  1  0.10548792  0.78514983  0.69579215  1
  Ti  Ti2  1  0.12412474  0.11794040  0.12401970  1
  Ti  Ti3  1  0.60748149  0.77952368  0.19373357  1
  Ti  Ti4  1  0.11309067  0.05859317  0.37917408  1
  Ti  Ti5  1  0.61314435  0.47914094  0.77601597  1
  Ti  Ti6  1  0.62349399  0.40245634  0.29491366  1
  Ti  Ti7  1  0.62411673  0.41983264  0.03119139  1
  Ti  Ti8  1  0.10744562  0.75821789  0.96149067  1
  Ti  Ti9  1  0.12356228  0.13530281  0.86030004  1
  Ti  Ti10  1  0.61988236  0.11324459  0.62614789  1
  Ti  Ti11  1  0.11984044  0.42451170  0.52904720  1
  O  O12  1  0.83988443  0.21982612  0.75804755  1
  O  O13  1  0.35160716  0.66423169  0.81086260  1
  O  O14  1  0.85161219  0.87350372  0.34434936  1
  O  O15  1  0.39283378  0.98654982  0.48195988  1
  O  O16  1  0.33657426  0.00828974  0.72430909  1
  O  O17  1  0.33123648  0.65728252  0.56026878  1
  O  O18  1  0.38265227  0.66279605  0.06114321  1
  O  O19  1  0.80155397  0.53934274  0.17255137  1
  O  O20  1  0.83124777  0.88045457  0.59494187  1
  O  O21  1  0.42514590  0.65296147  0.31772265  1
  O  O22  1  0.83656498  0.52945559  0.43090759  1
  O  O23  1  0.92514799  0.88479214  0.83749216  1
  O  O24  1  0.38705161  0.33151903  0.89270809  1
  O  O25  1  0.89457988  0.22697218  0.00776454  1
  O  O26  1  0.40788201  0.33472627  0.64267313  1
  O  O27  1  0.89283151  0.55120483  0.67324854  1
  O  O28  1  0.84012678  0.55347419  0.92176999  1
  O  O29  1  0.33988945  0.31792333  0.39717003  1
  O  O30  1  0.88706245  0.20622162  0.26251390  1
  O  O31  1  0.90787673  0.20301668  0.51254528  1
  O  O32  1  0.34011670  0.98427886  0.23344715  1
  O  O33  1  0.39457708  0.31077257  0.14744729  1
  O  O34  1  0.30155437  0.99839762  0.98266571  1
  O  O35  1  0.88265399  0.87496160  0.09406971  1
