# Supplementary material for: Exploration of crystal chemical space using text-guided generative artificial intelligence
Source: Nat Commun. 2025 May 12;16:4379. doi: 10.1038/s41467-025-59636-y (PMC12069578; doi:10.1038/s41467-025-59636-y)
Supplement: Supplementary file 3 — Supplementary Dataset 1 [file 41467_2025_59636_MOESM3_ESM.zip › supplementary_data/2_Li-P-S-Cl/1_metastable/dft_opt_gen_Cl6P5S2_13_17.cif]

# generated using pymatgen
data_P5(SCl3)2
_symmetry_space_group_name_H-M   'P 1'
_cell_length_a   9.48671266
_cell_length_b   6.87612469
_cell_length_c   9.69276024
_cell_angle_alpha   62.89496040
_cell_angle_beta   74.01805304
_cell_angle_gamma   72.07790507
_symmetry_Int_Tables_number   1
_chemical_formula_structural   P5(SCl3)2
_chemical_formula_sum   'P5 S2 Cl6'
_cell_volume   528.66462643
_cell_formula_units_Z   1
loop_
 _symmetry_equiv_pos_site_id
 _symmetry_equiv_pos_as_xyz
  1  'x, y, z'
loop_
 _atom_site_type_symbol
 _atom_site_label
 _atom_site_symmetry_multiplicity
 _atom_site_fract_x
 _atom_site_fract_y
 _atom_site_fract_z
 _atom_site_occupancy
  P  P0  1  0.44166920  0.66072301  0.62026808  1
  P  P1  1  0.96059937  0.48807835  0.68567672  1
  P  P2  1  0.22980320  0.29179288  0.11829162  1
  P  P3  1  0.68676268  0.51946641  0.61079019  1
  P  P4  1  0.74954258  0.14447679  0.75021423  1
  S  S5  1  0.97800767  0.18216775  0.67069257  1
  S  S6  1  0.56640607  0.56287103  0.43765124  1
  Cl  Cl7  1  0.31260831  0.57972237  0.01909968  1
  Cl  Cl8  1  0.27623107  0.20596551  0.92891956  1
  Cl  Cl9  1  0.70279077  0.12880814  0.97880054  1
  Cl  Cl10  1  0.00248894  0.42478467  0.12602965  1
  Cl  Cl11  1  0.45992379  0.99332798  0.54182970  1
  Cl  Cl12  1  0.03455424  0.69712428  0.45923518  1
