# Supplementary material for: Exploration of crystal chemical space using text-guided generative artificial intelligence
Source: Nat Commun. 2025 May 12;16:4379. doi: 10.1038/s41467-025-59636-y (PMC12069578; doi:10.1038/s41467-025-59636-y)
Supplement: Supplementary file 3 — Supplementary Dataset 1 [file 41467_2025_59636_MOESM3_ESM.zip › supplementary_data/2_Li-P-S-Cl/1_metastable/dft_opt_gen_Cl6P4S3_13_32.cif]

# generated using pymatgen
data_P4(SCl2)3
_symmetry_space_group_name_H-M   'P 1'
_cell_length_a   7.95162996
_cell_length_b   7.50614668
_cell_length_c   10.22430692
_cell_angle_alpha   68.13201409
_cell_angle_beta   71.43796174
_cell_angle_gamma   79.86373351
_symmetry_Int_Tables_number   1
_chemical_formula_structural   P4(SCl2)3
_chemical_formula_sum   'P4 S3 Cl6'
_cell_volume   535.73230084
_cell_formula_units_Z   1
loop_
 _symmetry_equiv_pos_site_id
 _symmetry_equiv_pos_as_xyz
  1  'x, y, z'
loop_
 _atom_site_type_symbol
 _atom_site_label
 _atom_site_symmetry_multiplicity
 _atom_site_fract_x
 _atom_site_fract_y
 _atom_site_fract_z
 _atom_site_occupancy
  P  P0  1  0.15470528  0.39183317  0.65408017  1
  P  P1  1  0.83049466  0.29150680  0.95699523  1
  P  P2  1  0.62734195  0.08355845  0.30245805  1
  P  P3  1  0.49984670  0.61199582  0.89701637  1
  S  S4  1  0.96454831  0.17614838  0.78557798  1
  S  S5  1  0.55863950  0.30572314  0.95488536  1
  S  S6  1  0.83479253  0.01723649  0.12909852  1
  Cl  Cl7  1  0.19260023  0.33408983  0.46358999  1
  Cl  Cl8  1  0.22719691  0.59471932  0.95215862  1
  Cl  Cl9  1  0.52808157  0.66705833  0.07351397  1
  Cl  Cl10  1  0.76616234  0.16323319  0.41124483  1
  Cl  Cl11  1  0.99514978  0.64699528  0.62022243  1
  Cl  Cl12  1  0.58635579  0.79921015  0.43392226  1
