# Supplementary material for: Exploration of crystal chemical space using text-guided generative artificial intelligence
Source: Nat Commun. 2025 May 12;16:4379. doi: 10.1038/s41467-025-59636-y (PMC12069578; doi:10.1038/s41467-025-59636-y)
Supplement: Supplementary file 3 — Supplementary Dataset 1 [file 41467_2025_59636_MOESM3_ESM.zip › supplementary_data/2_Li-P-S-Cl/1_metastable/dft_opt_gen_Cl5Li4P3S4_16_45.cif]

# generated using pymatgen
data_Li4P3S4Cl5
_symmetry_space_group_name_H-M   'P 1'
_cell_length_a   6.52840126
_cell_length_b   6.38473697
_cell_length_c   12.01985321
_cell_angle_alpha   90.34218767
_cell_angle_beta   95.77582615
_cell_angle_gamma   118.48978217
_symmetry_Int_Tables_number   1
_chemical_formula_structural   Li4P3S4Cl5
_chemical_formula_sum   'Li4 P3 S4 Cl5'
_cell_volume   437.27052152
_cell_formula_units_Z   1
loop_
 _symmetry_equiv_pos_site_id
 _symmetry_equiv_pos_as_xyz
  1  'x, y, z'
loop_
 _atom_site_type_symbol
 _atom_site_label
 _atom_site_symmetry_multiplicity
 _atom_site_fract_x
 _atom_site_fract_y
 _atom_site_fract_z
 _atom_site_occupancy
  Li  Li0  1  0.76394441  0.18437465  0.08163616  1
  Li  Li1  1  0.16756491  0.82709344  0.22687404  1
  Li  Li2  1  0.49885233  0.46022502  0.12802271  1
  Li  Li3  1  0.86516856  0.12918414  0.29480705  1
  P  P4  1  0.30687154  0.06652335  0.72969159  1
  P  P5  1  0.89795129  0.60244592  0.72528099  1
  P  P6  1  0.12050160  0.98968410  0.54775466  1
  S  S7  1  0.82904236  0.64402655  0.55032180  1
  S  S8  1  0.27304000  0.71952738  0.73988471  1
  S  S9  1  0.98393471  0.95253455  0.79746661  1
  S  S10  1  0.05364272  0.23817329  0.49152250  1
  Cl  Cl11  1  0.11290892  0.14481361  0.15970464  1
  Cl  Cl12  1  0.60416576  0.35807899  0.96372958  1
  Cl  Cl13  1  0.34552387  0.93750195  0.45223828  1
  Cl  Cl14  1  0.82861863  0.47041309  0.24916219  1
  Cl  Cl15  1  0.51051432  0.83496207  0.18033590  1
