# Supplementary material for: Exploration of crystal chemical space using text-guided generative artificial intelligence
Source: Nat Commun. 2025 May 12;16:4379. doi: 10.1038/s41467-025-59636-y (PMC12069578; doi:10.1038/s41467-025-59636-y)
Supplement: Supplementary file 3 — Supplementary Dataset 1 [file 41467_2025_59636_MOESM3_ESM.zip › supplementary_data/2_Li-P-S-Cl/1_metastable/dft_opt_gen_Cl3Li1P1S1_12_188.cif]

# generated using pymatgen
data_LiPSCl3
_symmetry_space_group_name_H-M   'P 1'
_cell_length_a   6.98899383
_cell_length_b   6.66330834
_cell_length_c   8.81492286
_cell_angle_alpha   86.58528023
_cell_angle_beta   92.50621318
_cell_angle_gamma   113.96491765
_symmetry_Int_Tables_number   1
_chemical_formula_structural   LiPSCl3
_chemical_formula_sum   'Li2 P2 S2 Cl6'
_cell_volume   374.36926073
_cell_formula_units_Z   2
loop_
 _symmetry_equiv_pos_site_id
 _symmetry_equiv_pos_as_xyz
  1  'x, y, z'
loop_
 _atom_site_type_symbol
 _atom_site_label
 _atom_site_symmetry_multiplicity
 _atom_site_fract_x
 _atom_site_fract_y
 _atom_site_fract_z
 _atom_site_occupancy
  Li  Li0  1  0.46279077  0.00974927  0.76539108  1
  Li  Li1  1  0.11872212  0.32445882  0.77620841  1
  P  P2  1  0.03162782  0.70466078  0.45622249  1
  P  P3  1  0.75887215  0.70893627  0.20580553  1
  S  S4  1  0.70159845  0.67739226  0.43275840  1
  S  S5  1  0.05246671  0.72141321  0.19976551  1
  Cl  Cl6  1  0.55171749  0.46266017  0.08929981  1
  Cl  Cl7  1  0.73038322  0.97667229  0.10886193  1
  Cl  Cl8  1  0.36806239  0.65526292  0.69412782  1
  Cl  Cl9  1  0.78741185  0.27244632  0.70257202  1
  Cl  Cl10  1  0.19406453  0.03759417  0.49012105  1
  Cl  Cl11  1  0.23661928  0.09177476  0.91196990  1
