# Supplementary material for: Exploration of crystal chemical space using text-guided generative artificial intelligence
Source: Nat Commun. 2025 May 12;16:4379. doi: 10.1038/s41467-025-59636-y (PMC12069578; doi:10.1038/s41467-025-59636-y)
Supplement: Supplementary file 3 — Supplementary Dataset 1 [file 41467_2025_59636_MOESM3_ESM.zip › supplementary_data/2_Li-P-S-Cl/1_metastable/dft_opt_gen_Cl5P1S1_14_44.cif]

# generated using pymatgen
data_PSCl5
_symmetry_space_group_name_H-M   'P 1'
_cell_length_a   6.61974946
_cell_length_b   10.04650326
_cell_length_c   10.48268947
_cell_angle_alpha   106.62840955
_cell_angle_beta   94.38847953
_cell_angle_gamma   87.64465626
_symmetry_Int_Tables_number   1
_chemical_formula_structural   PSCl5
_chemical_formula_sum   'P2 S2 Cl10'
_cell_volume   665.90732682
_cell_formula_units_Z   2
loop_
 _symmetry_equiv_pos_site_id
 _symmetry_equiv_pos_as_xyz
  1  'x, y, z'
loop_
 _atom_site_type_symbol
 _atom_site_label
 _atom_site_symmetry_multiplicity
 _atom_site_fract_x
 _atom_site_fract_y
 _atom_site_fract_z
 _atom_site_occupancy
  P  P0  1  0.21729395  0.78783497  0.25380068  1
  P  P1  1  0.79769983  0.18599907  0.90744189  1
  S  S2  1  0.19578376  0.48523383  0.60755733  1
  S  S3  1  0.33948029  0.31048418  0.54225594  1
  Cl  Cl4  1  0.66751160  0.35888413  0.86366648  1
  Cl  Cl5  1  0.35622458  0.61736479  0.29732281  1
  Cl  Cl6  1  0.36073126  0.62091246  0.76908197  1
  Cl  Cl7  1  0.07954083  0.88198717  0.42801394  1
  Cl  Cl8  1  0.97548257  0.70439252  0.12641747  1
  Cl  Cl9  1  0.04777539  0.26398474  0.02905849  1
  Cl  Cl10  1  0.92349289  0.08391359  0.73083126  1
  Cl  Cl11  1  0.55160734  0.32415486  0.40686195  1
  Cl  Cl12  1  0.42507706  0.93335957  0.13798751  1
  Cl  Cl13  1  0.58738690  0.04566948  0.02657480  1
