# Supplementary material for: Exploration of crystal chemical space using text-guided generative artificial intelligence
Source: Nat Commun. 2025 May 12;16:4379. doi: 10.1038/s41467-025-59636-y (PMC12069578; doi:10.1038/s41467-025-59636-y)
Supplement: Supplementary file 3 — Supplementary Dataset 1 [file 41467_2025_59636_MOESM3_ESM.zip › supplementary_data/2_Li-P-S-Cl/1_metastable/dft_opt_gen_Cl6Li1P3S5_15_5.cif]

# generated using pymatgen
data_LiP3S5Cl6
_symmetry_space_group_name_H-M   'P 1'
_cell_length_a   6.64466095
_cell_length_b   9.40460779
_cell_length_c   9.38626255
_cell_angle_alpha   94.24653330
_cell_angle_beta   104.24761478
_cell_angle_gamma   107.27671946
_symmetry_Int_Tables_number   1
_chemical_formula_structural   LiP3S5Cl6
_chemical_formula_sum   'Li1 P3 S5 Cl6'
_cell_volume   535.95518704
_cell_formula_units_Z   1
loop_
 _symmetry_equiv_pos_site_id
 _symmetry_equiv_pos_as_xyz
  1  'x, y, z'
loop_
 _atom_site_type_symbol
 _atom_site_label
 _atom_site_symmetry_multiplicity
 _atom_site_fract_x
 _atom_site_fract_y
 _atom_site_fract_z
 _atom_site_occupancy
  Li  Li0  1  0.55096310  0.77608344  0.93778277  1
  P  P1  1  0.85870799  0.26132216  0.53613995  1
  P  P2  1  0.09477452  0.69649278  0.06304572  1
  P  P3  1  0.55117843  0.01857415  0.73649554  1
  S  S4  1  0.60843594  0.05511394  0.95248809  1
  S  S5  1  0.89060149  0.19316777  0.73368710  1
  S  S6  1  0.14194422  0.66546663  0.86513984  1
  S  S7  1  0.31301041  0.03373419  0.58364167  1
  S  S8  1  0.25350194  0.63757413  0.23686997  1
  Cl  Cl9  1  0.62427613  0.82048799  0.68413850  1
  Cl  Cl10  1  0.66130865  0.38515825  0.48852445  1
  Cl  Cl11  1  0.15073182  0.39650832  0.53295967  1
  Cl  Cl12  1  0.10088621  0.91968335  0.11130491  1
  Cl  Cl13  1  0.75256484  0.09967516  0.35972403  1
  Cl  Cl14  1  0.74202717  0.59667132  0.02827280  1
