# Supplementary material for: Exploration of crystal chemical space using text-guided generative artificial intelligence
Source: Nat Commun. 2025 May 12;16:4379. doi: 10.1038/s41467-025-59636-y (PMC12069578; doi:10.1038/s41467-025-59636-y)
Supplement: Supplementary file 3 — Supplementary Dataset 1 [file 41467_2025_59636_MOESM3_ESM.zip › supplementary_data/2_Li-P-S-Cl/1_metastable/dft_opt_gen_Cl4Li3P1S3_11_167.cif]

# generated using pymatgen
data_Li3PS3Cl4
_symmetry_space_group_name_H-M   'P 1'
_cell_length_a   6.92469228
_cell_length_b   6.75359019
_cell_length_c   8.30892565
_cell_angle_alpha   90.07562311
_cell_angle_beta   81.33489383
_cell_angle_gamma   121.89320999
_symmetry_Int_Tables_number   1
_chemical_formula_structural   Li3PS3Cl4
_chemical_formula_sum   'Li3 P1 S3 Cl4'
_cell_volume   324.73021980
_cell_formula_units_Z   1
loop_
 _symmetry_equiv_pos_site_id
 _symmetry_equiv_pos_as_xyz
  1  'x, y, z'
loop_
 _atom_site_type_symbol
 _atom_site_label
 _atom_site_symmetry_multiplicity
 _atom_site_fract_x
 _atom_site_fract_y
 _atom_site_fract_z
 _atom_site_occupancy
  Li  Li0  1  0.44109754  0.05157773  0.86248698  1
  Li  Li1  1  0.07142167  0.37515820  0.96344777  1
  Li  Li2  1  0.75847182  0.70417111  0.94207094  1
  P  P3  1  0.67268237  0.29048437  0.39161256  1
  S  S4  1  0.96143006  0.32663249  0.30053872  1
  S  S5  1  0.61800332  0.53686947  0.49642475  1
  S  S6  1  0.48080829  0.38147445  0.27778350  1
  Cl  Cl7  1  0.43376211  0.71947718  0.93932845  1
  Cl  Cl8  1  0.10519141  0.05120560  0.93547828  1
  Cl  Cl9  1  0.79338112  0.39857503  0.84994181  1
  Cl  Cl10  1  0.44643914  0.97640413  0.52828504  1
