# Supplementary material for: Exploration of crystal chemical space using text-guided generative artificial intelligence
Source: Nat Commun. 2025 May 12;16:4379. doi: 10.1038/s41467-025-59636-y (PMC12069578; doi:10.1038/s41467-025-59636-y)
Supplement: Supplementary file 3 — Supplementary Dataset 1 [file 41467_2025_59636_MOESM3_ESM.zip › supplementary_data/2_Li-P-S-Cl/1_metastable/dft_opt_gen_Cl3Li2P1S2_16_305.cif]

# generated using pymatgen
data_Li2PS2Cl3
_symmetry_space_group_name_H-M   'P 1'
_cell_length_a   6.34841910
_cell_length_b   6.79209656
_cell_length_c   11.20534982
_cell_angle_alpha   106.03410114
_cell_angle_beta   100.40549691
_cell_angle_gamma   106.31137711
_symmetry_Int_Tables_number   1
_chemical_formula_structural   Li2PS2Cl3
_chemical_formula_sum   'Li4 P2 S4 Cl6'
_cell_volume   427.86211760
_cell_formula_units_Z   2
loop_
 _symmetry_equiv_pos_site_id
 _symmetry_equiv_pos_as_xyz
  1  'x, y, z'
loop_
 _atom_site_type_symbol
 _atom_site_label
 _atom_site_symmetry_multiplicity
 _atom_site_fract_x
 _atom_site_fract_y
 _atom_site_fract_z
 _atom_site_occupancy
  Li  Li0  1  0.48346315  0.35084414  0.32426157  1
  Li  Li1  1  0.73583320  0.18431802  0.64516674  1
  Li  Li2  1  0.24469124  0.21677289  0.63831667  1
  Li  Li3  1  0.13725198  0.79210873  0.68410474  1
  P  P4  1  0.04139655  0.58147845  0.23375984  1
  P  P5  1  0.02370941  0.85280329  0.08203595  1
  S  S6  1  0.84726272  0.32711597  0.25717458  1
  S  S7  1  0.26008002  0.10900309  0.08606526  1
  S  S8  1  0.93481642  0.85236359  0.25705621  1
  S  S9  1  0.10048630  0.55961252  0.05123748  1
  Cl  Cl10  1  0.36596674  0.69608114  0.35910426  1
  Cl  Cl11  1  0.89063760  0.90235463  0.55548184  1
  Cl  Cl12  1  0.09678948  0.48287462  0.73634243  1
  Cl  Cl13  1  0.47492938  0.08434855  0.76322523  1
  Cl  Cl14  1  0.72972719  0.77262494  0.94583960  1
  Cl  Cl15  1  0.48147271  0.28023655  0.50389281  1
