# Supplementary material for: Exploration of crystal chemical space using text-guided generative artificial intelligence
Source: Nat Commun. 2025 May 12;16:4379. doi: 10.1038/s41467-025-59636-y (PMC12069578; doi:10.1038/s41467-025-59636-y)
Supplement: Supplementary file 3 — Supplementary Dataset 1 [file 41467_2025_59636_MOESM3_ESM.zip › supplementary_data/2_Li-P-S-Cl/1_metastable/dft_opt_gen_Cl3Li2P1S3_9_174.cif]

# generated using pymatgen
data_Li2P(SCl)3
_symmetry_space_group_name_H-M   'P 1'
_cell_length_a   9.46464624
_cell_length_b   4.37513122
_cell_length_c   6.40685442
_cell_angle_alpha   88.68641641
_cell_angle_beta   81.90948319
_cell_angle_gamma   93.46986782
_symmetry_Int_Tables_number   1
_chemical_formula_structural   Li2P(SCl)3
_chemical_formula_sum   'Li2 P1 S3 Cl3'
_cell_volume   262.04706414
_cell_formula_units_Z   1
loop_
 _symmetry_equiv_pos_site_id
 _symmetry_equiv_pos_as_xyz
  1  'x, y, z'
loop_
 _atom_site_type_symbol
 _atom_site_label
 _atom_site_symmetry_multiplicity
 _atom_site_fract_x
 _atom_site_fract_y
 _atom_site_fract_z
 _atom_site_occupancy
  Li  Li0  1  0.43072664  0.27280965  0.91368763  1
  Li  Li1  1  0.41252283  0.77010720  0.41604700  1
  P  P2  1  0.88685804  0.28059877  0.74820741  1
  S  S3  1  0.83919555  0.14225564  0.48567792  1
  S  S4  1  0.98742710  0.95819325  0.93697543  1
  S  S5  1  0.04865877  0.65632964  0.71838947  1
  Cl  Cl6  1  0.72413330  0.41631613  0.96761035  1
  Cl  Cl7  1  0.42078553  0.26770643  0.55478825  1
  Cl  Cl8  1  0.38833914  0.76628393  0.06384269  1
