# Supplementary material for: Exploration of crystal chemical space using text-guided generative artificial intelligence
Source: Nat Commun. 2025 May 12;16:4379. doi: 10.1038/s41467-025-59636-y (PMC12069578; doi:10.1038/s41467-025-59636-y)
Supplement: Supplementary file 3 — Supplementary Dataset 1 [file 41467_2025_59636_MOESM3_ESM.zip › supplementary_data/2_Li-P-S-Cl/1_metastable/dft_opt_gen_Cl1Li2P1_8_29.cif]

# generated using pymatgen
data_Li2PCl
_symmetry_space_group_name_H-M   'P 1'
_cell_length_a   5.41387736
_cell_length_b   3.84662103
_cell_length_c   9.55696903
_cell_angle_alpha   78.39328132
_cell_angle_beta   81.73479344
_cell_angle_gamma   44.38983980
_symmetry_Int_Tables_number   1
_chemical_formula_structural   Li2PCl
_chemical_formula_sum   'Li4 P2 Cl2'
_cell_volume   136.37846646
_cell_formula_units_Z   2
loop_
 _symmetry_equiv_pos_site_id
 _symmetry_equiv_pos_as_xyz
  1  'x, y, z'
loop_
 _atom_site_type_symbol
 _atom_site_label
 _atom_site_symmetry_multiplicity
 _atom_site_fract_x
 _atom_site_fract_y
 _atom_site_fract_z
 _atom_site_occupancy
  Li  Li0  1  0.58951968  0.80996695  0.26567474  1
  Li  Li1  1  0.08947198  0.94571216  0.99419084  1
  Li  Li2  1  0.08979927  0.68554772  0.51404799  1
  Li  Li3  1  0.58988623  0.06959128  0.74581286  1
  P  P4  1  0.58965408  0.66033834  0.56471635  1
  P  P5  1  0.08966450  0.09512585  0.69514452  1
  Cl  Cl6  1  0.58912316  0.94161925  0.99978957  1
  Cl  Cl7  1  0.08912612  0.81153917  0.26007337  1
