# Supplementary material for: Exploration of crystal chemical space using text-guided generative artificial intelligence
Source: Nat Commun. 2025 May 12;16:4379. doi: 10.1038/s41467-025-59636-y (PMC12069578; doi:10.1038/s41467-025-59636-y)
Supplement: Supplementary file 3 — Supplementary Dataset 1 [file 41467_2025_59636_MOESM3_ESM.zip › supplementary_data/2_Li-P-S-Cl/1_metastable/dft_opt_gen_Cl5Li1P1_14_69.cif]

# generated using pymatgen
data_LiPCl5
_symmetry_space_group_name_H-M   'P 1'
_cell_length_a   7.05958430
_cell_length_b   7.44265658
_cell_length_c   9.97092114
_cell_angle_alpha   84.65976686
_cell_angle_beta   84.11621931
_cell_angle_gamma   106.05121963
_symmetry_Int_Tables_number   1
_chemical_formula_structural   LiPCl5
_chemical_formula_sum   'Li2 P2 Cl10'
_cell_volume   496.76063535
_cell_formula_units_Z   2
loop_
 _symmetry_equiv_pos_site_id
 _symmetry_equiv_pos_as_xyz
  1  'x, y, z'
loop_
 _atom_site_type_symbol
 _atom_site_label
 _atom_site_symmetry_multiplicity
 _atom_site_fract_x
 _atom_site_fract_y
 _atom_site_fract_z
 _atom_site_occupancy
  Li  Li0  1  0.49242136  0.86867506  0.36045841  1
  Li  Li1  1  0.08541614  0.89198409  0.37409536  1
  P  P2  1  0.02277781  0.48063627  0.99405531  1
  P  P3  1  0.63730256  0.08334884  0.56470105  1
  Cl  Cl4  1  0.16879584  0.34606627  0.88165093  1
  Cl  Cl5  1  0.44713508  0.16592362  0.70182564  1
  Cl  Cl6  1  0.20347054  0.62391869  0.10943241  1
  Cl  Cl7  1  0.74699256  0.91594124  0.69622413  1
  Cl  Cl8  1  0.87257647  0.32374917  0.52884493  1
  Cl  Cl9  1  0.78883988  0.82336429  0.29298348  1
  Cl  Cl10  1  0.37603241  0.09659541  0.24682908  1
  Cl  Cl11  1  0.22144096  0.71086689  0.51150677  1
  Cl  Cl12  1  0.78447955  0.30383303  0.10346978  1
  Cl  Cl13  1  0.94195479  0.65986470  0.87223201  1
