# Supplementary material for: Exploration of crystal chemical space using text-guided generative artificial intelligence
Source: Nat Commun. 2025 May 12;16:4379. doi: 10.1038/s41467-025-59636-y (PMC12069578; doi:10.1038/s41467-025-59636-y)
Supplement: Supplementary file 3 — Supplementary Dataset 1 [file 41467_2025_59636_MOESM3_ESM.zip › supplementary_data/2_Li-P-S-Cl/1_metastable/dft_opt_gen_Cl2Li5P1S4_12_302.cif]

# generated using pymatgen
data_Li5P(S2Cl)2
_symmetry_space_group_name_H-M   'P 1'
_cell_length_a   8.69723394
_cell_length_b   5.53488872
_cell_length_c   6.57904612
_cell_angle_alpha   65.04860230
_cell_angle_beta   58.19300246
_cell_angle_gamma   71.43319627
_symmetry_Int_Tables_number   1
_chemical_formula_structural   Li5P(S2Cl)2
_chemical_formula_sum   'Li5 P1 S4 Cl2'
_cell_volume   242.11916943
_cell_formula_units_Z   1
loop_
 _symmetry_equiv_pos_site_id
 _symmetry_equiv_pos_as_xyz
  1  'x, y, z'
loop_
 _atom_site_type_symbol
 _atom_site_label
 _atom_site_symmetry_multiplicity
 _atom_site_fract_x
 _atom_site_fract_y
 _atom_site_fract_z
 _atom_site_occupancy
  Li  Li0  1  0.73134111  0.99957535  0.73426273  1
  Li  Li1  1  0.39045443  0.71469733  0.74454503  1
  Li  Li2  1  0.55136305  0.35587148  0.24380831  1
  Li  Li3  1  0.91174886  0.68566493  0.22434184  1
  Li  Li4  1  0.07232687  0.38387445  0.72379157  1
  P  P5  1  0.23191002  0.03756377  0.23416253  1
  S  S6  1  0.30594203  0.67770101  0.45798519  1
  S  S7  1  0.45225315  0.25583674  0.00157953  1
  S  S8  1  0.15777077  0.97599711  0.01070031  1
  S  S9  1  0.01156432  0.24339570  0.46650104  1
  Cl  Cl10  1  0.80978275  0.59363332  0.99016860  1
  Cl  Cl11  1  0.65358297  0.92754379  0.47837850  1
