# Supplementary material for: Exploration of crystal chemical space using text-guided generative artificial intelligence
Source: Nat Commun. 2025 May 12;16:4379. doi: 10.1038/s41467-025-59636-y (PMC12069578; doi:10.1038/s41467-025-59636-y)
Supplement: Supplementary file 3 — Supplementary Dataset 1 [file 41467_2025_59636_MOESM3_ESM.zip › supplementary_data/2_Li-P-S-Cl/1_metastable/dft_opt_gen_Cl2P4S5_11_30.cif]

# generated using pymatgen
data_P4S5Cl2
_symmetry_space_group_name_H-M   'P 1'
_cell_length_a   7.22407581
_cell_length_b   7.21050361
_cell_length_c   10.67646255
_cell_angle_alpha   60.33260448
_cell_angle_beta   57.38689027
_cell_angle_gamma   69.61170404
_symmetry_Int_Tables_number   1
_chemical_formula_structural   P4S5Cl2
_chemical_formula_sum   'P4 S5 Cl2'
_cell_volume   404.49826220
_cell_formula_units_Z   1
loop_
 _symmetry_equiv_pos_site_id
 _symmetry_equiv_pos_as_xyz
  1  'x, y, z'
loop_
 _atom_site_type_symbol
 _atom_site_label
 _atom_site_symmetry_multiplicity
 _atom_site_fract_x
 _atom_site_fract_y
 _atom_site_fract_z
 _atom_site_occupancy
  P  P0  1  0.17127385  0.41449362  0.70917316  1
  P  P1  1  0.32069848  0.95342030  0.92191712  1
  P  P2  1  0.63450956  0.59363759  0.76800706  1
  P  P3  1  0.35863601  0.43003250  0.16125638  1
  S  S4  1  0.20319620  0.08857231  0.74295869  1
  S  S5  1  0.16625324  0.66295708  0.03678462  1
  S  S6  1  0.64452822  0.31954753  0.97687388  1
  S  S7  1  0.95902639  0.53807578  0.59301703  1
  S  S8  1  0.66469183  0.84811212  0.80653054  1
  Cl  Cl9  1  0.16546823  0.18297860  0.28011564  1
  Cl  Cl10  1  0.46221353  0.52083905  0.49830267  1
