# Supplementary material for: Exploration of crystal chemical space using text-guided generative artificial intelligence
Source: Nat Commun. 2025 May 12;16:4379. doi: 10.1038/s41467-025-59636-y (PMC12069578; doi:10.1038/s41467-025-59636-y)
Supplement: Supplementary file 3 — Supplementary Dataset 1 [file 41467_2025_59636_MOESM3_ESM.zip › supplementary_data/2_Li-P-S-Cl/1_metastable/dft_opt_gen_Cl3P2S3_16_85.cif]

# generated using pymatgen
data_P2(SCl)3
_symmetry_space_group_name_H-M   'P 1'
_cell_length_a   6.48575699
_cell_length_b   8.34950985
_cell_length_c   11.65950466
_cell_angle_alpha   89.49597934
_cell_angle_beta   88.76889797
_cell_angle_gamma   89.62357571
_symmetry_Int_Tables_number   1
_chemical_formula_structural   P2(SCl)3
_chemical_formula_sum   'P4 S6 Cl6'
_cell_volume   631.21286755
_cell_formula_units_Z   2
loop_
 _symmetry_equiv_pos_site_id
 _symmetry_equiv_pos_as_xyz
  1  'x, y, z'
loop_
 _atom_site_type_symbol
 _atom_site_label
 _atom_site_symmetry_multiplicity
 _atom_site_fract_x
 _atom_site_fract_y
 _atom_site_fract_z
 _atom_site_occupancy
  P  P0  1  0.18567067  0.49552843  0.36080962  1
  P  P1  1  0.99663825  0.20111902  0.29239001  1
  P  P2  1  0.64030651  0.03363666  0.79299982  1
  P  P3  1  0.91590964  0.77620475  0.93464673  1
  S  S4  1  0.85137481  0.19124189  0.77692844  1
  S  S5  1  0.26549986  0.66739093  0.26065892  1
  S  S6  1  0.87315215  0.41745845  0.36245196  1
  S  S7  1  0.30843566  0.26341962  0.32579415  1
  S  S8  1  0.92917007  0.14632430  0.13887448  1
  S  S9  1  0.72232981  0.78902153  0.78491400  1
  Cl  Cl10  1  0.10585856  0.59553041  0.87278447  1
  Cl  Cl11  1  0.42418504  0.03146922  0.66762118  1
  Cl  Cl12  1  0.45681491  0.05739940  0.93715999  1
  Cl  Cl13  1  0.24689236  0.53608243  0.52949297  1
  Cl  Cl14  1  0.92169151  0.03026619  0.41204388  1
  Cl  Cl15  1  0.72568973  0.64799146  0.04511563  1
