# Supplementary material for: Exploration of crystal chemical space using text-guided generative artificial intelligence
Source: Nat Commun. 2025 May 12;16:4379. doi: 10.1038/s41467-025-59636-y (PMC12069578; doi:10.1038/s41467-025-59636-y)
Supplement: Supplementary file 3 — Supplementary Dataset 1 [file 41467_2025_59636_MOESM3_ESM.zip › supplementary_data/2_Li-P-S-Cl/1_metastable/dft_opt_gen_Cl2P2S3_7_36.cif]

# generated using pymatgen
data_P2S3Cl2
_symmetry_space_group_name_H-M   'P 1'
_cell_length_a   6.28326801
_cell_length_b   6.66385683
_cell_length_c   7.20139552
_cell_angle_alpha   76.01543859
_cell_angle_beta   77.99688417
_cell_angle_gamma   65.40664425
_symmetry_Int_Tables_number   1
_chemical_formula_structural   P2S3Cl2
_chemical_formula_sum   'P2 S3 Cl2'
_cell_volume   264.07057048
_cell_formula_units_Z   1
loop_
 _symmetry_equiv_pos_site_id
 _symmetry_equiv_pos_as_xyz
  1  'x, y, z'
loop_
 _atom_site_type_symbol
 _atom_site_label
 _atom_site_symmetry_multiplicity
 _atom_site_fract_x
 _atom_site_fract_y
 _atom_site_fract_z
 _atom_site_occupancy
  P  P0  1  0.66159964  0.98365443  0.47020460  1
  P  P1  1  0.89391072  0.07912669  0.07711953  1
  S  S2  1  0.58553237  0.01164458  0.18382279  1
  S  S3  1  0.86747180  0.35922829  0.91417154  1
  S  S4  1  0.99815415  0.00854915  0.35461869  1
  Cl  Cl5  1  0.45448945  0.29993537  0.53834124  1
  Cl  Cl6  1  0.12121614  0.80619411  0.95383724  1
