# Supplementary material for: Exploration of crystal chemical space using text-guided generative artificial intelligence
Source: Nat Commun. 2025 May 12;16:4379. doi: 10.1038/s41467-025-59636-y (PMC12069578; doi:10.1038/s41467-025-59636-y)
Supplement: Supplementary file 3 — Supplementary Dataset 1 [file 41467_2025_59636_MOESM3_ESM.zip › supplementary_data/2_Li-P-S-Cl/1_metastable/dft_opt_gen_Cl1Li3P2S4_10_7.cif]

# generated using pymatgen
data_Li3P2S4Cl
_symmetry_space_group_name_H-M   'P 1'
_cell_length_a   6.78990564
_cell_length_b   7.56010609
_cell_length_c   7.38483175
_cell_angle_alpha   57.06048786
_cell_angle_beta   60.65736514
_cell_angle_gamma   58.70373508
_symmetry_Int_Tables_number   1
_chemical_formula_structural   Li3P2S4Cl
_chemical_formula_sum   'Li3 P2 S4 Cl1'
_cell_volume   260.21317672
_cell_formula_units_Z   1
loop_
 _symmetry_equiv_pos_site_id
 _symmetry_equiv_pos_as_xyz
  1  'x, y, z'
loop_
 _atom_site_type_symbol
 _atom_site_label
 _atom_site_symmetry_multiplicity
 _atom_site_fract_x
 _atom_site_fract_y
 _atom_site_fract_z
 _atom_site_occupancy
  Li  Li0  1  0.24281965  0.33724834  0.67774205  1
  Li  Li1  1  0.01824842  0.00312008  0.40543007  1
  Li  Li2  1  0.63831590  0.66131431  0.00894279  1
  P  P3  1  0.47491595  0.15467834  0.32494705  1
  P  P4  1  0.61452057  0.09029072  0.01758858  1
  S  S5  1  0.61790620  0.31923222  0.34776926  1
  S  S6  1  0.34650905  0.02226064  0.03289881  1
  S  S7  1  0.13518060  0.19035255  0.51599299  1
  S  S8  1  0.72498690  0.83565986  0.33068242  1
  Cl  Cl9  1  0.98970098  0.66827887  0.72801707  1
