# Supplementary material for: Exploration of crystal chemical space using text-guided generative artificial intelligence
Source: Nat Commun. 2025 May 12;16:4379. doi: 10.1038/s41467-025-59636-y (PMC12069578; doi:10.1038/s41467-025-59636-y)
Supplement: Supplementary file 3 — Supplementary Dataset 1 [file 41467_2025_59636_MOESM3_ESM.zip › supplementary_data/2_Li-P-S-Cl/1_metastable/dft_opt_gen_Cl3Li5P1_18_38.cif]

# generated using pymatgen
data_Li5PCl3
_symmetry_space_group_name_H-M   'P 1'
_cell_length_a   6.16339352
_cell_length_b   6.43014169
_cell_length_c   9.44025456
_cell_angle_alpha   88.73142913
_cell_angle_beta   76.81385388
_cell_angle_gamma   87.61649566
_symmetry_Int_Tables_number   1
_chemical_formula_structural   Li5PCl3
_chemical_formula_sum   'Li10 P2 Cl6'
_cell_volume   363.92114304
_cell_formula_units_Z   2
loop_
 _symmetry_equiv_pos_site_id
 _symmetry_equiv_pos_as_xyz
  1  'x, y, z'
loop_
 _atom_site_type_symbol
 _atom_site_label
 _atom_site_symmetry_multiplicity
 _atom_site_fract_x
 _atom_site_fract_y
 _atom_site_fract_z
 _atom_site_occupancy
  Li  Li0  1  0.60378029  0.50312518  0.64255305  1
  Li  Li1  1  0.33027138  0.31080722  0.90781044  1
  Li  Li2  1  0.83574742  0.35637125  0.93898945  1
  Li  Li3  1  0.71275515  0.95331598  0.46624535  1
  Li  Li4  1  0.23026485  0.86502517  0.94485746  1
  Li  Li5  1  0.21108351  0.92750292  0.54134095  1
  Li  Li6  1  0.64142192  0.77579329  0.12051553  1
  Li  Li7  1  0.88458417  0.48440180  0.32678089  1
  Li  Li8  1  0.72331044  0.98803385  0.78747809  1
  Li  Li9  1  0.15860869  0.33831966  0.55961020  1
  P  P10  1  0.09842549  0.11187162  0.78744110  1
  P  P11  1  0.45279190  0.15648114  0.65343696  1
  Cl  Cl12  1  0.95010541  0.65041718  0.54255404  1
  Cl  Cl13  1  0.52529439  0.68688830  0.37080607  1
  Cl  Cl14  1  0.02963710  0.15179787  0.37218095  1
  Cl  Cl15  1  0.54586748  0.10949863  0.04596897  1
  Cl  Cl16  1  0.99489986  0.59475653  0.08059956  1
  Cl  Cl17  1  0.55495360  0.62794477  0.89027539  1
