# Supplementary material for: Exploration of crystal chemical space using text-guided generative artificial intelligence
Source: Nat Commun. 2025 May 12;16:4379. doi: 10.1038/s41467-025-59636-y (PMC12069578; doi:10.1038/s41467-025-59636-y)
Supplement: Supplementary file 3 — Supplementary Dataset 1 [file 41467_2025_59636_MOESM3_ESM.zip › supplementary_data/2_Li-P-S-Cl/1_metastable/dft_opt_gen_Cl3S1_8_41.cif]

# generated using pymatgen
data_SCl3
_symmetry_space_group_name_H-M   'P 1'
_cell_length_a   5.28570899
_cell_length_b   6.39020854
_cell_length_c   8.33271855
_cell_angle_alpha   86.43583203
_cell_angle_beta   76.58149073
_cell_angle_gamma   85.45038735
_symmetry_Int_Tables_number   1
_chemical_formula_structural   SCl3
_chemical_formula_sum   'S2 Cl6'
_cell_volume   272.62835800
_cell_formula_units_Z   2
loop_
 _symmetry_equiv_pos_site_id
 _symmetry_equiv_pos_as_xyz
  1  'x, y, z'
loop_
 _atom_site_type_symbol
 _atom_site_label
 _atom_site_symmetry_multiplicity
 _atom_site_fract_x
 _atom_site_fract_y
 _atom_site_fract_z
 _atom_site_occupancy
  S  S0  1  0.96981042  0.68037326  0.48668704  1
  S  S1  1  0.87648664  0.02601961  0.10597130  1
  Cl  Cl2  1  0.67459538  0.31856855  0.10885388  1
  Cl  Cl3  1  0.71268583  0.63147841  0.71155048  1
  Cl  Cl4  1  0.66889073  0.98160784  0.42170652  1
  Cl  Cl5  1  0.17179931  0.38787011  0.48378718  1
  Cl  Cl6  1  0.13366361  0.07492591  0.88111131  1
  Cl  Cl7  1  0.17735462  0.72482852  0.17093628  1
