# Supplementary material for: Exploration of crystal chemical space using text-guided generative artificial intelligence
Source: Nat Commun. 2025 May 12;16:4379. doi: 10.1038/s41467-025-59636-y (PMC12069578; doi:10.1038/s41467-025-59636-y)
Supplement: Supplementary file 3 — Supplementary Dataset 1 [file 41467_2025_59636_MOESM3_ESM.zip › supplementary_data/2_Li-P-S-Cl/1_metastable/dft_opt_gen_Cl5Li3P1S3_12_75.cif]

# generated using pymatgen
data_Li3PS3Cl5
_symmetry_space_group_name_H-M   'P 1'
_cell_length_a   9.71084704
_cell_length_b   6.93867070
_cell_length_c   6.84654104
_cell_angle_alpha   60.13869764
_cell_angle_beta   69.66744946
_cell_angle_gamma   65.12804581
_symmetry_Int_Tables_number   1
_chemical_formula_structural   Li3PS3Cl5
_chemical_formula_sum   'Li3 P1 S3 Cl5'
_cell_volume   357.33614119
_cell_formula_units_Z   1
loop_
 _symmetry_equiv_pos_site_id
 _symmetry_equiv_pos_as_xyz
  1  'x, y, z'
loop_
 _atom_site_type_symbol
 _atom_site_label
 _atom_site_symmetry_multiplicity
 _atom_site_fract_x
 _atom_site_fract_y
 _atom_site_fract_z
 _atom_site_occupancy
  Li  Li0  1  0.81678267  0.90423858  0.21482887  1
  Li  Li1  1  0.79173880  0.58830576  0.88070044  1
  Li  Li2  1  0.76483257  0.28020021  0.56046982  1
  P  P3  1  0.34761253  0.61320105  0.76745464  1
  S  S4  1  0.41632856  0.09084906  0.52720511  1
  S  S5  1  0.23464989  0.98816715  0.65673099  1
  S  S6  1  0.46909538  0.52750955  0.51623209  1
  Cl  Cl7  1  0.76397895  0.93227680  0.89365547  1
  Cl  Cl8  1  0.85839857  0.55425632  0.53690662  1
  Cl  Cl9  1  0.17901533  0.46151432  0.96522795  1
  Cl  Cl10  1  0.46845447  0.54000111  0.99921224  1
  Cl  Cl11  1  0.82253874  0.23787828  0.21409110  1
