# Supplementary material for: Exploration of crystal chemical space using text-guided generative artificial intelligence
Source: Nat Commun. 2025 May 12;16:4379. doi: 10.1038/s41467-025-59636-y (PMC12069578; doi:10.1038/s41467-025-59636-y)
Supplement: Supplementary file 6 — Source Data [file 41467_2025_59636_MOESM6_ESM.xlsx]

## Sheet: figure3a_BERT_Prompt
material_id	natoms	valid_samples	unique	structure_matching	structure_matching_ratio	meta_stable	composition_matching	crystal_system_matching	mean_natoms	mean_valid_samples	mean_unique	mean_structure_matching	mean_structure_matching_ratio	mean_meta_stable	mean_composition_matching	mean_crystal_system_matching	crystal_system_lattice_matching	mean_crystal_system_lattice_matching
mp-1182382	22	1	1	FALSE	0		0	0	26.6822	0.994492	0.972309	0.0635593	0.0098201	0.229871	0.0751938	0.134887	0.9	0.641808
mp-1180133	9	1	0.9	FALSE	0		0	0	26.6822	0.994492	0.972309	0.0635593	0.0098201	0.229871	0.0751938	0.134887	0.7	0.641808
mp-1202969	32	1	1	FALSE	0		0	0	26.6822	0.994492	0.972309	0.0635593	0.0098201	0.229871	0.0751938	0.134887	0.6	0.641808
mp-1205360	16	1	1	FALSE	0		0	0	26.6822	0.994492	0.972309	0.0635593	0.0098201	0.229871	0.0751938	0.134887	0.55	0.641808
mp-1203614	38	1	1	FALSE	0	0	0.05	0	26.6822	0.994492	0.972309	0.0635593	0.0098201	0.229871	0.0751938	0.134887	1	0.641808
mp-1203076	35	1	1	FALSE	0	0	0.05	0	26.6822	0.994492	0.972309	0.0635593	0.0098201	0.229871	0.0751938	0.134887	0.3	0.641808
mp-1288145	10	1	0.55	TRUE	0.3	0.571429	0.7	0	26.6822	0.994492	0.972309	0.0635593	0.0098201	0.229871	0.0751938	0.134887	0.6	0.641808
mp-1272846	20	1	0.85	TRUE	0.2	0.8	0.25	0.2	26.6822	0.994492	0.972309	0.0635593	0.0098201	0.229871	0.0751938	0.134887	0.45	0.641808
mp-1203178	35	1	1	FALSE	0	0	0.05	0.1	26.6822	0.994492	0.972309	0.0635593	0.0098201	0.229871	0.0751938	0.134887	0.8	0.641808
mp-655085	28	1	1	FALSE	0	0	0.1	0	26.6822	0.994492	0.972309	0.0635593	0.0098201	0.229871	0.0751938	0.134887	1	0.641808
mp-1208643	20	1	1	FALSE	0		0	0	26.6822	0.994492	0.972309	0.0635593	0.0098201	0.229871	0.0751938	0.134887	0.9	0.641808
mp-1182375	13	1	1	FALSE	0		0	0.35	26.6822	0.994492	0.972309	0.0635593	0.0098201	0.229871	0.0751938	0.134887	0.05	0.641808
mp-1182061	9	1	0.75	FALSE	0		0	0.1	26.6822	0.994492	0.972309	0.0635593	0.0098201	0.229871	0.0751938	0.134887	0.95	0.641808
mp-1204515	40	1	1	FALSE	0	0	0.15	0	26.6822	0.994492	0.972309	0.0635593	0.0098201	0.229871	0.0751938	0.134887	1	0.641808
mp-1205388	18	1	1	FALSE	0	0	0.05	0	26.6822	0.994492	0.972309	0.0635593	0.0098201	0.229871	0.0751938	0.134887	0.5	0.641808
mp-1204363	36	1	1	FALSE	0		0	0	26.6822	0.994492	0.972309	0.0635593	0.0098201	0.229871	0.0751938	0.134887	0.25	0.641808
mp-1179774	16	1	1	FALSE	0		0	0	26.6822	0.994492	0.972309	0.0635593	0.0098201	0.229871	0.0751938	0.134887	0.95	0.641808
mp-1207598	16	1	0.75	FALSE	0	0	0.1	0	26.6822	0.994492	0.972309	0.0635593	0.0098201	0.229871	0.0751938	0.134887	0.9	0.641808
mp-1180135	28	1	1	FALSE	0	0	0.1	0	26.6822	0.994492	0.972309	0.0635593	0.0098201	0.229871	0.0751938	0.134887	0.15	0.641808
mp-1202982	40	1	1	FALSE	0		0	0	26.6822	0.994492	0.972309	0.0635593	0.0098201	0.229871	0.0751938	0.134887	1	0.641808
mp-1208031	16	1	0.8	TRUE	0.15	0.636364	0.55	0.15	26.6822	0.994492	0.972309	0.0635593	0.0098201	0.229871	0.0751938	0.134887	1	0.641808
mp-1203388	40	0.95	1	FALSE	0		0	0	26.6822	0.994492	0.972309	0.0635593	0.0098201	0.229871	0.0751938	0.134887	0.4	0.641808
mp-1203026	36	1	1	FALSE	0		0	0	26.6822	0.994492	0.972309	0.0635593	0.0098201	0.229871	0.0751938	0.134887	0.45	0.641808
mp-1203208	32	1	1	FALSE	0		0	1	26.6822	0.994492	0.972309	0.0635593	0.0098201	0.229871	0.0751938	0.134887	0.35	0.641808
mp-1178920	8	1	1	TRUE	0.05	0.5	0.3	0.05	26.6822	0.994492	0.972309	0.0635593	0.0098201	0.229871	0.0751938	0.134887	0.15	0.641808
mp-1204045	38	0.95	1	FALSE	0		0	0	26.6822	0.994492	0.972309	0.0635593	0.0098201	0.229871	0.0751938	0.134887	1	0.641808
mp-1179614	30	1	1	FALSE	0		0	1	26.6822	0.994492	0.972309	0.0635593	0.0098201	0.229871	0.0751938	0.134887	0.3	0.641808
mp-1204400	38	1	1	FALSE	0		0	1	26.6822	0.994492	0.972309	0.0635593	0.0098201	0.229871	0.0751938	0.134887	0.8	0.641808
mp-1203469	40	1	1	FALSE	0		0	0	26.6822	0.994492	0.972309	0.0635593	0.0098201	0.229871	0.0751938	0.134887	0	0.641808
mp-1179076	22	1	1	FALSE	0		0	0	26.6822	0.994492	0.972309	0.0635593	0.0098201	0.229871	0.0751938	0.134887	0.55	0.641808
mp-1179754	36	1	1	FALSE	0		0	0	26.6822	0.994492	0.972309	0.0635593	0.0098201	0.229871	0.0751938	0.134887	0.95	0.641808
mp-1203622	40	1	1	FALSE	0		0	0	26.6822	0.994492	0.972309	0.0635593	0.0098201	0.229871	0.0751938	0.134887	0.15	0.641808
mp-1208100	16	1	1	FALSE	0	0	0.05	0	26.6822	0.994492	0.972309	0.0635593	0.0098201	0.229871	0.0751938	0.134887	1	0.641808
mp-1205318	6	1	0.9	TRUE	0.1	0.428571	0.35	0.45	26.6822	0.994492	0.972309	0.0635593	0.0098201	0.229871	0.0751938	0.134887	1	0.641808
mp-1205396	20	1	1	FALSE	0		0	0	26.6822	0.994492	0.972309	0.0635593	0.0098201	0.229871	0.0751938	0.134887	0.45	0.641808
mp-1202778	38	1	1	FALSE	0		0	0	26.6822	0.994492	0.972309	0.0635593	0.0098201	0.229871	0.0751938	0.134887	0.1	0.641808
mp-1178983	16	1	1	FALSE	0		0	0	26.6822	0.994492	0.972309	0.0635593	0.0098201	0.229871	0.0751938	0.134887	1	0.641808
mp-1205409	18	1	1	FALSE	0		0	0.05	26.6822	0.994492	0.972309	0.0635593	0.0098201	0.229871	0.0751938	0.134887	0.15	0.641808
mp-2356866	12	1	1	FALSE	0	0	0.1	0.05	26.6822	0.994492	0.972309	0.0635593	0.0098201	0.229871	0.0751938	0.134887	0.4	0.641808
mp-2679737	12	1	1	FALSE	0		0	0	26.6822	0.994492	0.972309	0.0635593	0.0098201	0.229871	0.0751938	0.134887	0.25	0.641808
mp-1202664	38	0.95	1	FALSE	0		0	1	26.6822	0.994492	0.972309	0.0635593	0.0098201	0.229871	0.0751938	0.134887	0.05	0.641808
mp-1202747	38	1	1	FALSE	0		0	0	26.6822	0.994492	0.972309	0.0635593	0.0098201	0.229871	0.0751938	0.134887	0.7	0.641808
mp-1205389	16	1	1	FALSE	0		0	0.05	26.6822	0.994492	0.972309	0.0635593	0.0098201	0.229871	0.0751938	0.134887	0.9	0.641808
mp-1203415	40	1	1	FALSE	0		0	0	26.6822	0.994492	0.972309	0.0635593	0.0098201	0.229871	0.0751938	0.134887	0.25	0.641808
mp-1182453	28	1	1	FALSE	0		0	0.05	26.6822	0.994492	0.972309	0.0635593	0.0098201	0.229871	0.0751938	0.134887	0.85	0.641808
mp-1203775	40	1	1	FALSE	0	0.25	0.2	0	26.6822	0.994492	0.972309	0.0635593	0.0098201	0.229871	0.0751938	0.134887	1	0.641808
mp-1212214	16	1	1	FALSE	0	0.25	0.2	0.05	26.6822	0.994492	0.972309	0.0635593	0.0098201	0.229871	0.0751938	0.134887	1	0.641808
mp-1181784	19	1	1	FALSE	0		0	1	26.6822	0.994492	0.972309	0.0635593	0.0098201	0.229871	0.0751938	0.134887	0.8	0.641808
mp-1179977	16	1	1	FALSE	0		0	0.05	26.6822	0.994492	0.972309	0.0635593	0.0098201	0.229871	0.0751938	0.134887	0.85	0.641808
mp-1205124	38	1	1	FALSE	0		0	0	26.6822	0.994492	0.972309	0.0635593	0.0098201	0.229871	0.0751938	0.134887	0.9	0.641808
mp-1213129	24	1	1	FALSE	0	0	0.15	0	26.6822	0.994492	0.972309	0.0635593	0.0098201	0.229871	0.0751938	0.134887	1	0.641808
mp-1202465	40	1	1	FALSE	0		0	0	26.6822	0.994492	0.972309	0.0635593	0.0098201	0.229871	0.0751938	0.134887	1	0.641808
mp-1202662	36	1	1	FALSE	0		0	0	26.6822	0.994492	0.972309	0.0635593	0.0098201	0.229871	0.0751938	0.134887	0.6	0.641808
mp-1208004	16	1	0.9	TRUE	0.15	0.4	0.5	0	26.6822	0.994492	0.972309	0.0635593	0.0098201	0.229871	0.0751938	0.134887	1	0.641808
mp-1205315	8	1	1	FALSE	0	0	0.05	0.2	26.6822	0.994492	0.972309	0.0635593	0.0098201	0.229871	0.0751938	0.134887	0.9	0.641808
mp-1203455	32	1	0.9	FALSE	0		0	0.15	26.6822	0.994492	0.972309	0.0635593	0.0098201	0.229871	0.0751938	0.134887	0.95	0.641808
mp-1202841	36	0.8	1	FALSE	0		0	0	26.6822	0.994492	0.972309	0.0635593	0.0098201	0.229871	0.0751938	0.134887	1	0.641808
mp-1211529	18	1	1	FALSE	0	0	0.05	0	26.6822	0.994492	0.972309	0.0635593	0.0098201	0.229871	0.0751938	0.134887	1	0.641808
mp-1204916	32	1	1	FALSE	0	0	0.05	0	26.6822	0.994492	0.972309	0.0635593	0.0098201	0.229871	0.0751938	0.134887	0.9	0.641808
mp-1205371	18	1	1	FALSE	0		0	0	26.6822	0.994492	0.972309	0.0635593	0.0098201	0.229871	0.0751938	0.134887	1	0.641808
mp-1181398	12	1	0.95	TRUE	0.1	0.333333	0.45	0	26.6822	0.994492	0.972309	0.0635593	0.0098201	0.229871	0.0751938	0.134887	0.45	0.641808
mp-1181768	28	1	1	FALSE	0		0	0	26.6822	0.994492	0.972309	0.0635593	0.0098201	0.229871	0.0751938	0.134887	0.9	0.641808
mp-1203313	32	0.9	1	FALSE	0	0	0.0555556	0	26.6822	0.994492	0.972309	0.0635593	0.0098201	0.229871	0.0751938	0.134887	0.85	0.641808
mp-1203492	40	1	0.9	FALSE	0	0	0.3	0	26.6822	0.994492	0.972309	0.0635593	0.0098201	0.229871	0.0751938	0.134887	1	0.641808
mp-1172857	40	1	1	FALSE	0		0	0	26.6822	0.994492	0.972309	0.0635593	0.0098201	0.229871	0.0751938	0.134887	0.95	0.641808
mp-1205399	40	1	1	FALSE	0		0	0	26.6822	0.994492	0.972309	0.0635593	0.0098201	0.229871	0.0751938	0.134887	0.6	0.641808
mp-1202947	38	1	1	FALSE	0		0	0	26.6822	0.994492	0.972309	0.0635593	0.0098201	0.229871	0.0751938	0.134887	0.95	0.641808
mp-1204968	37	1	1	FALSE	0		0	0.05	26.6822	0.994492	0.972309	0.0635593	0.0098201	0.229871	0.0751938	0.134887	0.65	0.641808
mp-1203126	40	1	1	FALSE	0	0	0.05	0	26.6822	0.994492	0.972309	0.0635593	0.0098201	0.229871	0.0751938	0.134887	1	0.641808
mp-1180658	20	1	1	FALSE	0		0	0	26.6822	0.994492	0.972309	0.0635593	0.0098201	0.229871	0.0751938	0.134887	0.75	0.641808
mp-1172870	19	1	1	FALSE	0	0	0.1	0.45	26.6822	0.994492	0.972309	0.0635593	0.0098201	0.229871	0.0751938	0.134887	0.2	0.641808
mp-1204208	36	1	1	FALSE	0		0	0	26.6822	0.994492	0.972309	0.0635593	0.0098201	0.229871	0.0751938	0.134887	0.2	0.641808
mp-1205337	18	1	1	FALSE	0	0	0.05	0	26.6822	0.994492	0.972309	0.0635593	0.0098201	0.229871	0.0751938	0.134887	0.35	0.641808
mp-1203183	36	1	1	FALSE	0		0	1	26.6822	0.994492	0.972309	0.0635593	0.0098201	0.229871	0.0751938	0.134887	0.4	0.641808
mp-1205378	12	1	1	FALSE	0		0	0.05	26.6822	0.994492	0.972309	0.0635593	0.0098201	0.229871	0.0751938	0.134887	1	0.641808
mp-1203092	40	1	1	FALSE	0		0	0	26.6822	0.994492	0.972309	0.0635593	0.0098201	0.229871	0.0751938	0.134887	0	0.641808
mp-1205012	40	0.75	1	FALSE	0		0	0	26.6822	0.994492	0.972309	0.0635593	0.0098201	0.229871	0.0751938	0.134887	1	0.641808
mp-1203874	36	1	1	FALSE	0		0	0	26.6822	0.994492	0.972309	0.0635593	0.0098201	0.229871	0.0751938	0.134887	0.6	0.641808
mp-1204399	40	1	1	FALSE	0		0	0	26.6822	0.994492	0.972309	0.0635593	0.0098201	0.229871	0.0751938	0.134887	0.9	0.641808
mp-1203477	34	1	1	FALSE	0		0	0	26.6822	0.994492	0.972309	0.0635593	0.0098201	0.229871	0.0751938	0.134887	0.65	0.641808
mp-1237009	36	1	1	FALSE	0		0	0	26.6822	0.994492	0.972309	0.0635593	0.0098201	0.229871	0.0751938	0.134887	0.25	0.641808
mp-1202782	40	1	1	FALSE	0		0	0	26.6822	0.994492	0.972309	0.0635593	0.0098201	0.229871	0.0751938	0.134887	0.95	0.641808
mp-1256151	20	1	1	FALSE	0		0	0	26.6822	0.994492	0.972309	0.0635593	0.0098201	0.229871	0.0751938	0.134887	0.65	0.641808
mp-1179128	14	1	1	FALSE	0		0	0.2	26.6822	0.994492	0.972309	0.0635593	0.0098201	0.229871	0.0751938	0.134887	0.45	0.641808
mp-1209329	20	1	0.7	TRUE	0.1	1	0.1	0.4	26.6822	0.994492	0.972309	0.0635593	0.0098201	0.229871	0.0751938	0.134887	0.2	0.641808
mp-1203436	40	1	1	FALSE	0	0	0.05	0.05	26.6822	0.994492	0.972309	0.0635593	0.0098201	0.229871	0.0751938	0.134887	1	0.641808
mp-1181041	16	1	0.95	TRUE	0.1	0.25	0.4	0.15	26.6822	0.994492	0.972309	0.0635593	0.0098201	0.229871	0.0751938	0.134887	1	0.641808
mp-1205398	19	1	1	FALSE	0	0	0.05	0	26.6822	0.994492	0.972309	0.0635593	0.0098201	0.229871	0.0751938	0.134887	0.8	0.641808
mp-1208278	17	1	1	FALSE	0		0	0	26.6822	0.994492	0.972309	0.0635593	0.0098201	0.229871	0.0751938	0.134887	0.95	0.641808
mp-1202805	38	1	1	FALSE	0		0	0	26.6822	0.994492	0.972309	0.0635593	0.0098201	0.229871	0.0751938	0.134887	0	0.641808
mp-1203032	37	1	1	FALSE	0		0	1	26.6822	0.994492	0.972309	0.0635593	0.0098201	0.229871	0.0751938	0.134887	0.7	0.641808
mp-1205357	20	1	0.9	FALSE	0		0	0.1	26.6822	0.994492	0.972309	0.0635593	0.0098201	0.229871	0.0751938	0.134887	0.35	0.641808
mp-1205438	36	1	1	FALSE	0		0	0	26.6822	0.994492	0.972309	0.0635593	0.0098201	0.229871	0.0751938	0.134887	0.45	0.641808
mp-1179173	28	1	1	FALSE	0		0	0	26.6822	0.994492	0.972309	0.0635593	0.0098201	0.229871	0.0751938	0.134887	0.85	0.641808
mp-1179918	18	1	1	FALSE	0	0	0.05	0.05	26.6822	0.994492	0.972309	0.0635593	0.0098201	0.229871	0.0751938	0.134887	0.55	0.641808
mp-1187292	16	1	0.9	FALSE	0		0	0	26.6822	0.994492	0.972309	0.0635593	0.0098201	0.229871	0.0751938	0.134887	1	0.641808
mp-1204159	31	0.95	1	FALSE	0		0	1	26.6822	0.994492	0.972309	0.0635593	0.0098201	0.229871	0.0751938	0.134887	0.5	0.641808
mp-1182511	22	0.95	1	FALSE	0		0	0	26.6822	0.994492	0.972309	0.0635593	0.0098201	0.229871	0.0751938	0.134887	0.85	0.641808
mp-1178789	9	1	0.85	FALSE	0	0.444444	0.45	0.25	26.6822	0.994492	0.972309	0.0635593	0.0098201	0.229871	0.0751938	0.134887	0.15	0.641808
mp-1181137	6	1	0.2	TRUE	0.8	0.941176	0.85	0.75	26.6822	0.994492	0.972309	0.0635593	0.0098201	0.229871	0.0751938	0.134887	0.95	0.641808
mp-1203228	40	0.95	1	FALSE	0		0	0	26.6822	0.994492	0.972309	0.0635593	0.0098201	0.229871	0.0751938	0.134887	1	0.641808
mp-1181237	9	1	0.95	FALSE	0	0	0.05	0	26.6822	0.994492	0.972309	0.0635593	0.0098201	0.229871	0.0751938	0.134887	1	0.641808
mp-1181341	40	0.95	1	FALSE	0		0	0	26.6822	0.994492	0.972309	0.0635593	0.0098201	0.229871	0.0751938	0.134887	0.6	0.641808
mp-1204893	38	1	1	FALSE	0		0	0	26.6822	0.994492	0.972309	0.0635593	0.0098201	0.229871	0.0751938	0.134887	0.25	0.641808
mp-1238470	36	1	1	FALSE	0		0	0	26.6822	0.994492	0.972309	0.0635593	0.0098201	0.229871	0.0751938	0.134887	0.2	0.641808
mp-1205312	28	1	1	FALSE	0		0	0	26.6822	0.994492	0.972309	0.0635593	0.0098201	0.229871	0.0751938	0.134887	0.5	0.641808
mp-1205406	18	1	1	FALSE	0		0	0	26.6822	0.994492	0.972309	0.0635593	0.0098201	0.229871	0.0751938	0.134887	1	0.641808
mp-1202529	36	0.95	1	FALSE	0		0	0	26.6822	0.994492	0.972309	0.0635593	0.0098201	0.229871	0.0751938	0.134887	1	0.641808
mp-1181578	12	1	1	FALSE	0		0	1	26.6822	0.994492	0.972309	0.0635593	0.0098201	0.229871	0.0751938	0.134887	0.5	0.641808
mp-1204445	36	1	1	FALSE	0		0	1	26.6822	0.994492	0.972309	0.0635593	0.0098201	0.229871	0.0751938	0.134887	0.25	0.641808
mp-1202709	40	1	1	FALSE	0		0	0	26.6822	0.994492	0.972309	0.0635593	0.0098201	0.229871	0.0751938	0.134887	0.95	0.641808
mp-1179094	6	1	0.35	FALSE	0	1	0.85	0.15	26.6822	0.994492	0.972309	0.0635593	0.0098201	0.229871	0.0751938	0.134887	0	0.641808
mp-1202975	37	1	1	FALSE	0		0	0.6	26.6822	0.994492	0.972309	0.0635593	0.0098201	0.229871	0.0751938	0.134887	1	0.641808
mp-1203942	40	1	1	FALSE	0		0	0	26.6822	0.994492	0.972309	0.0635593	0.0098201	0.229871	0.0751938	0.134887	1	0.641808
mp-1205437	18	1	1	FALSE	0	0	0.1	0	26.6822	0.994492	0.972309	0.0635593	0.0098201	0.229871	0.0751938	0.134887	0.05	0.641808
mp-1205128	36	0.95	1	FALSE	0		0	0	26.6822	0.994492	0.972309	0.0635593	0.0098201	0.229871	0.0751938	0.134887	1	0.641808
mp-1181119	16	1	1	FALSE	0	0	0.05	0	26.6822	0.994492	0.972309	0.0635593	0.0098201	0.229871	0.0751938	0.134887	0.5	0.641808
mp-1205297	20	1	1	FALSE	0	0.0833333	0.6	0	26.6822	0.994492	0.972309	0.0635593	0.0098201	0.229871	0.0751938	0.134887	0.8	0.641808
mp-1185888	36	0.9	1	FALSE	0		0	0	26.6822	0.994492	0.972309	0.0635593	0.0098201	0.229871	0.0751938	0.134887	1	0.641808
mp-1203979	34	1	1	FALSE	0		0	0	26.6822	0.994492	0.972309	0.0635593	0.0098201	0.229871	0.0751938	0.134887	0.65	0.641808
mp-1203128	36	1	1	FALSE	0		0	0	26.6822	0.994492	0.972309	0.0635593	0.0098201	0.229871	0.0751938	0.134887	0.55	0.641808
mp-1204746	32	1	1	FALSE	0		0	1	26.6822	0.994492	0.972309	0.0635593	0.0098201	0.229871	0.0751938	0.134887	0.9	0.641808
mp-1203590	38	1	1	FALSE	0		0	0	26.6822	0.994492	0.972309	0.0635593	0.0098201	0.229871	0.0751938	0.134887	0.35	0.641808
mp-1181423	16	1	1	FALSE	0	0	0.05	0.05	26.6822	0.994492	0.972309	0.0635593	0.0098201	0.229871	0.0751938	0.134887	0.85	0.641808
mp-1204334	40	1	1	FALSE	0	0	0.05	0	26.6822	0.994492	0.972309	0.0635593	0.0098201	0.229871	0.0751938	0.134887	0.95	0.641808
mp-1208318	16	1	1	FALSE	0	0	0.05	0.05	26.6822	0.994492	0.972309	0.0635593	0.0098201	0.229871	0.0751938	0.134887	0.75	0.641808
mp-1203675	32	0.85	1	FALSE	0		0	0	26.6822	0.994492	0.972309	0.0635593	0.0098201	0.229871	0.0751938	0.134887	0.9	0.641808
mp-1205384	12	1	1	FALSE	0	0	0.25	0.8	26.6822	0.994492	0.972309	0.0635593	0.0098201	0.229871	0.0751938	0.134887	0.7	0.641808
mp-1208316	16	1	1	TRUE	0.05	0.4	0.25	0.1	26.6822	0.994492	0.972309	0.0635593	0.0098201	0.229871	0.0751938	0.134887	0.95	0.641808
mp-1181327	16	1	1	FALSE	0	0	0.3	0.05	26.6822	0.994492	0.972309	0.0635593	0.0098201	0.229871	0.0751938	0.134887	0.85	0.641808
mp-1204480	40	1	1	FALSE	0		0	0	26.6822	0.994492	0.972309	0.0635593	0.0098201	0.229871	0.0751938	0.134887	0.3	0.641808
mp-1180348	26	1	1	FALSE	0		0	0	26.6822	0.994492	0.972309	0.0635593	0.0098201	0.229871	0.0751938	0.134887	1	0.641808
mp-1203812	40	1	1	FALSE	0		0	0	26.6822	0.994492	0.972309	0.0635593	0.0098201	0.229871	0.0751938	0.134887	0.9	0.641808
mp-1203752	36	1	1	FALSE	0	0	0.1	0	26.6822	0.994492	0.972309	0.0635593	0.0098201	0.229871	0.0751938	0.134887	1	0.641808
mp-1180198	26	1	1	FALSE	0		0	0	26.6822	0.994492	0.972309	0.0635593	0.0098201	0.229871	0.0751938	0.134887	0.15	0.641808
mp-1202669	38	1	1	FALSE	0		0	0	26.6822	0.994492	0.972309	0.0635593	0.0098201	0.229871	0.0751938	0.134887	0.1	0.641808
mp-1184037	32	1	1	FALSE	0		0	0	26.6822	0.994492	0.972309	0.0635593	0.0098201	0.229871	0.0751938	0.134887	0.65	0.641808
mp-1205305	10	1	1	FALSE	0	0	0.1	0.25	26.6822	0.994492	0.972309	0.0635593	0.0098201	0.229871	0.0751938	0.134887	0.15	0.641808
mp-1203699	36	1	1	FALSE	0		0	0	26.6822	0.994492	0.972309	0.0635593	0.0098201	0.229871	0.0751938	0.134887	0.1	0.641808
mp-1203453	36	1	1	FALSE	0	0	0.05	0	26.6822	0.994492	0.972309	0.0635593	0.0098201	0.229871	0.0751938	0.134887	1	0.641808
mp-1181047	16	1	1	FALSE	0		0	0.05	26.6822	0.994492	0.972309	0.0635593	0.0098201	0.229871	0.0751938	0.134887	1	0.641808
mp-1203328	32	1	1	FALSE	0		0	1	26.6822	0.994492	0.972309	0.0635593	0.0098201	0.229871	0.0751938	0.134887	0.45	0.641808
mp-1205075	32	1	1	FALSE	0		0	0	26.6822	0.994492	0.972309	0.0635593	0.0098201	0.229871	0.0751938	0.134887	0.95	0.641808
mp-1180871	16	1	1	FALSE	0		0	0.05	26.6822	0.994492	0.972309	0.0635593	0.0098201	0.229871	0.0751938	0.134887	0.35	0.641808
mp-1183302	20	1	1	FALSE	0	0	0.05	0.15	26.6822	0.994492	0.972309	0.0635593	0.0098201	0.229871	0.0751938	0.134887	0.4	0.641808
mp-1202916	36	1	1	FALSE	0		0	0	26.6822	0.994492	0.972309	0.0635593	0.0098201	0.229871	0.0751938	0.134887	0.65	0.641808
mp-1210722	18	1	1	FALSE	0		0	0.05	26.6822	0.994492	0.972309	0.0635593	0.0098201	0.229871	0.0751938	0.134887	0.55	0.641808
mp-1179514	16	1	0.95	FALSE	0		0	0	26.6822	0.994492	0.972309	0.0635593	0.0098201	0.229871	0.0751938	0.134887	1	0.641808
mp-1180529	32	1	1	FALSE	0		0	1	26.6822	0.994492	0.972309	0.0635593	0.0098201	0.229871	0.0751938	0.134887	0.1	0.641808
mp-1178745	16	1	0.85	TRUE	0.15	0.428571	0.35	0.05	26.6822	0.994492	0.972309	0.0635593	0.0098201	0.229871	0.0751938	0.134887	1	0.641808
mp-1182448	33	1	1	FALSE	0	0	0.05	0	26.6822	0.994492	0.972309	0.0635593	0.0098201	0.229871	0.0751938	0.134887	0	0.641808
mp-1203047	40	1	1	FALSE	0		0	1	26.6822	0.994492	0.972309	0.0635593	0.0098201	0.229871	0.0751938	0.134887	0.85	0.641808
mp-1203060	36	1	1	FALSE	0		0	0	26.6822	0.994492	0.972309	0.0635593	0.0098201	0.229871	0.0751938	0.134887	0.2	0.641808
mp-1204377	32	1	1	FALSE	0		0	0	26.6822	0.994492	0.972309	0.0635593	0.0098201	0.229871	0.0751938	0.134887	0.55	0.641808
mp-1203921	40	0.8	1	FALSE	0		0	0	26.6822	0.994492	0.972309	0.0635593	0.0098201	0.229871	0.0751938	0.134887	0.95	0.641808
mp-1183513	36	1	1	FALSE	0		0	0	26.6822	0.994492	0.972309	0.0635593	0.0098201	0.229871	0.0751938	0.134887	0.55	0.641808
mp-1186715	20	1	1	FALSE	0		0	1	26.6822	0.994492	0.972309	0.0635593	0.0098201	0.229871	0.0751938	0.134887	0.5	0.641808
mp-1205450	20	1	1	FALSE	0		0	0.05	26.6822	0.994492	0.972309	0.0635593	0.0098201	0.229871	0.0751938	0.134887	0.65	0.641808
mp-1205392	16	1	1	FALSE	0		0	0.15	26.6822	0.994492	0.972309	0.0635593	0.0098201	0.229871	0.0751938	0.134887	0.1	0.641808
mp-1203722	40	0.95	1	FALSE	0	0	0.0526316	0	26.6822	0.994492	0.972309	0.0635593	0.0098201	0.229871	0.0751938	0.134887	0.5	0.641808
mp-1205081	36	1	1	FALSE	0		0	0	26.6822	0.994492	0.972309	0.0635593	0.0098201	0.229871	0.0751938	0.134887	0.5	0.641808
mp-1204735	36	1	1	FALSE	0	0	0.15	0	26.6822	0.994492	0.972309	0.0635593	0.0098201	0.229871	0.0751938	0.134887	1	0.641808
mp-1179919	17	1	1	FALSE	0		0	0	26.6822	0.994492	0.972309	0.0635593	0.0098201	0.229871	0.0751938	0.134887	1	0.641808
mp-1202990	36	0.85	1	FALSE	0	0	0.0588235	0	26.6822	0.994492	0.972309	0.0635593	0.0098201	0.229871	0.0751938	0.134887	1	0.641808
mp-1204412	32	1	1	FALSE	0		0	1	26.6822	0.994492	0.972309	0.0635593	0.0098201	0.229871	0.0751938	0.134887	0.55	0.641808
mp-1203651	38	1	1	FALSE	0		0	0	26.6822	0.994492	0.972309	0.0635593	0.0098201	0.229871	0.0751938	0.134887	0.45	0.641808
mp-1205369	9	1	0.95	TRUE	0.1	1	0.1	0.05	26.6822	0.994492	0.972309	0.0635593	0.0098201	0.229871	0.0751938	0.134887	1	0.641808
mp-1179262	20	1	0.95	TRUE	0.05	1	0.05	0	26.6822	0.994492	0.972309	0.0635593	0.0098201	0.229871	0.0751938	0.134887	0.4	0.641808
mp-1183777	16	1	1	FALSE	0		0	0.15	26.6822	0.994492	0.972309	0.0635593	0.0098201	0.229871	0.0751938	0.134887	0.7	0.641808
mp-1181214	28	1	1	FALSE	0		0	0	26.6822	0.994492	0.972309	0.0635593	0.0098201	0.229871	0.0751938	0.134887	0.5	0.641808
mp-1204885	36	1	1	FALSE	0	0	0.1	0	26.6822	0.994492	0.972309	0.0635593	0.0098201	0.229871	0.0751938	0.134887	0.6	0.641808
mp-1205362	20	1	1	FALSE	0		0	0.2	26.6822	0.994492	0.972309	0.0635593	0.0098201	0.229871	0.0751938	0.134887	0.15	0.641808
mp-2677258	12	1	1	FALSE	0	0	0.05	0.05	26.6822	0.994492	0.972309	0.0635593	0.0098201	0.229871	0.0751938	0.134887	0.4	0.641808
mp-1204226	32	1	1	FALSE	0		0	0	26.6822	0.994492	0.972309	0.0635593	0.0098201	0.229871	0.0751938	0.134887	0.95	0.641808
mp-1203442	34	1	1	FALSE	0		0	0	26.6822	0.994492	0.972309	0.0635593	0.0098201	0.229871	0.0751938	0.134887	0.3	0.641808
mp-1182893	26	1	1	FALSE	0		0	0	26.6822	0.994492	0.972309	0.0635593	0.0098201	0.229871	0.0751938	0.134887	0.95	0.641808
mp-1202948	36	1	1	FALSE	0		0	0	26.6822	0.994492	0.972309	0.0635593	0.0098201	0.229871	0.0751938	0.134887	0.1	0.641808
mp-1203378	32	1	1	FALSE	0	1	0.05	1	26.6822	0.994492	0.972309	0.0635593	0.0098201	0.229871	0.0751938	0.134887	0.45	0.641808
mp-1203203	32	1	1	FALSE	0		0	0	26.6822	0.994492	0.972309	0.0635593	0.0098201	0.229871	0.0751938	0.134887	0.25	0.641808
mp-1203251	32	0.95	1	FALSE	0		0	0	26.6822	0.994492	0.972309	0.0635593	0.0098201	0.229871	0.0751938	0.134887	0.1	0.641808
mp-1202775	38	1	1	FALSE	0	0	0.05	0	26.6822	0.994492	0.972309	0.0635593	0.0098201	0.229871	0.0751938	0.134887	0.6	0.641808
mp-1181683	16	1	1	FALSE	0	0	0.1	0	26.6822	0.994492	0.972309	0.0635593	0.0098201	0.229871	0.0751938	0.134887	0.95	0.641808
mp-1202587	40	1	1	FALSE	0		0	0	26.6822	0.994492	0.972309	0.0635593	0.0098201	0.229871	0.0751938	0.134887	0.2	0.641808
mp-1202691	36	1	1	FALSE	0		0	0	26.6822	0.994492	0.972309	0.0635593	0.0098201	0.229871	0.0751938	0.134887	0.9	0.641808
mp-1207757	16	1	1	TRUE	0.05	1	0.1	0.05	26.6822	0.994492	0.972309	0.0635593	0.0098201	0.229871	0.0751938	0.134887	0.85	0.641808
mp-1204216	40	1	1	FALSE	0		0	0	26.6822	0.994492	0.972309	0.0635593	0.0098201	0.229871	0.0751938	0.134887	1	0.641808
mp-1179258	20	1	0.9	FALSE	0		0	0.1	26.6822	0.994492	0.972309	0.0635593	0.0098201	0.229871	0.0751938	0.134887	0.75	0.641808
mp-1203806	36	1	1	FALSE	0		0	0	26.6822	0.994492	0.972309	0.0635593	0.0098201	0.229871	0.0751938	0.134887	0.75	0.641808
mp-1204447	37	1	1	FALSE	0		0	0.1	26.6822	0.994492	0.972309	0.0635593	0.0098201	0.229871	0.0751938	0.134887	1	0.641808
mp-1203398	34	1	1	FALSE	0		0	0	26.6822	0.994492	0.972309	0.0635593	0.0098201	0.229871	0.0751938	0.134887	0.3	0.641808
mp-1204450	40	1	0.95	FALSE	0	0.142857	0.35	0	26.6822	0.994492	0.972309	0.0635593	0.0098201	0.229871	0.0751938	0.134887	1	0.641808
mp-1179976	18	1	1	FALSE	0		0	0	26.6822	0.994492	0.972309	0.0635593	0.0098201	0.229871	0.0751938	0.134887	0.65	0.641808
mp-1179971	19	1	1	FALSE	0	0.571429	0.35	0	26.6822	0.994492	0.972309	0.0635593	0.0098201	0.229871	0.0751938	0.134887	1	0.641808
mp-1178620	9	1	1	FALSE	0		0	0.05	26.6822	0.994492	0.972309	0.0635593	0.0098201	0.229871	0.0751938	0.134887	1	0.641808
mp-1204508	32	1	1	FALSE	0		0	0	26.6822	0.994492	0.972309	0.0635593	0.0098201	0.229871	0.0751938	0.134887	0.55	0.641808
mp-1204474	34	1	1	FALSE	0		0	0	26.6822	0.994492	0.972309	0.0635593	0.0098201	0.229871	0.0751938	0.134887	0.3	0.641808
mp-1207837	16	1	0.7	TRUE	0.25	0.333333	0.75	0.2	26.6822	0.994492	0.972309	0.0635593	0.0098201	0.229871	0.0751938	0.134887	1	0.641808
mp-1203068	36	1	1	FALSE	0	0	0.05	0	26.6822	0.994492	0.972309	0.0635593	0.0098201	0.229871	0.0751938	0.134887	0.6	0.641808
mp-1179443	6	1	0.7	TRUE	0.05	0.545455	0.55	0.05	26.6822	0.994492	0.972309	0.0635593	0.0098201	0.229871	0.0751938	0.134887	0.45	0.641808
mp-1204494	40	1	1	FALSE	0		0	0	26.6822	0.994492	0.972309	0.0635593	0.0098201	0.229871	0.0751938	0.134887	1	0.641808
mp-1204740	32	1	1	FALSE	0		0	1	26.6822	0.994492	0.972309	0.0635593	0.0098201	0.229871	0.0751938	0.134887	0.35	0.641808
mp-1180053	20	1	1	FALSE	0		0	1	26.6822	0.994492	0.972309	0.0635593	0.0098201	0.229871	0.0751938	0.134887	0.25	0.641808
mp-1205391	24	1	0.95	FALSE	0		0	0	26.6822	0.994492	0.972309	0.0635593	0.0098201	0.229871	0.0751938	0.134887	0.55	0.641808
mp-608385	12	1	0.8	FALSE	0	1	0.5	0.5	26.6822	0.994492	0.972309	0.0635593	0.0098201	0.229871	0.0751938	0.134887	0.1	0.641808
mp-1203072	32	1	1	FALSE	0	0	0.05	0	26.6822	0.994492	0.972309	0.0635593	0.0098201	0.229871	0.0751938	0.134887	1	0.641808
mp-1181496	18	1	1	FALSE	0	0	0.2	0	26.6822	0.994492	0.972309	0.0635593	0.0098201	0.229871	0.0751938	0.134887	0.5	0.641808
mp-1203433	36	1	1	FALSE	0		0	0	26.6822	0.994492	0.972309	0.0635593	0.0098201	0.229871	0.0751938	0.134887	0.3	0.641808
mp-1212937	16	1	1	FALSE	0		0	0.05	26.6822	0.994492	0.972309	0.0635593	0.0098201	0.229871	0.0751938	0.134887	0.3	0.641808
mp-1181628	12	1	1	FALSE	0	0	0.2	0.95	26.6822	0.994492	0.972309	0.0635593	0.0098201	0.229871	0.0751938	0.134887	0.3	0.641808
mp-1206559	6	1	0.8	FALSE	0	1	0.2	0.2	26.6822	0.994492	0.972309	0.0635593	0.0098201	0.229871	0.0751938	0.134887	0.3	0.641808
mp-1204055	40	1	1	FALSE	0		0	0	26.6822	0.994492	0.972309	0.0635593	0.0098201	0.229871	0.0751938	0.134887	0.3	0.641808
mp-1204028	40	0.95	1	FALSE	0		0	0	26.6822	0.994492	0.972309	0.0635593	0.0098201	0.229871	0.0751938	0.134887	0.95	0.641808
mp-1181855	18	1	1	FALSE	0		0	0	26.6822	0.994492	0.972309	0.0635593	0.0098201	0.229871	0.0751938	0.134887	0.55	0.641808
mp-1202920	40	1	1	FALSE	0		0	0	26.6822	0.994492	0.972309	0.0635593	0.0098201	0.229871	0.0751938	0.134887	1	0.641808
mp-1202484	40	1	1	FALSE	0	0	0.05	0	26.6822	0.994492	0.972309	0.0635593	0.0098201	0.229871	0.0751938	0.134887	1	0.641808
mp-1204676	32	1	1	FALSE	0		0	0	26.6822	0.994492	0.972309	0.0635593	0.0098201	0.229871	0.0751938	0.134887	0.65	0.641808
mp-1205334	16	1	1	FALSE	0	0.5	0.1	0	26.6822	0.994492	0.972309	0.0635593	0.0098201	0.229871	0.0751938	0.134887	0.5	0.641808
mp-1203778	38	1	1	FALSE	0		0	0	26.6822	0.994492	0.972309	0.0635593	0.0098201	0.229871	0.0751938	0.134887	1	0.641808
mp-1179197	11	1	1	FALSE	0		0	0.05	26.6822	0.994492	0.972309	0.0635593	0.0098201	0.229871	0.0751938	0.134887	0.8	0.641808
mp-1205366	20	1	0.75	FALSE	0	0	0.15	0.3	26.6822	0.994492	0.972309	0.0635593	0.0098201	0.229871	0.0751938	0.134887	1	0.641808
mp-1202780	40	1	1	FALSE	0		0	0	26.6822	0.994492	0.972309	0.0635593	0.0098201	0.229871	0.0751938	0.134887	1	0.641808
mp-1203306	40	1	1	FALSE	0		0	1	26.6822	0.994492	0.972309	0.0635593	0.0098201	0.229871	0.0751938	0.134887	0.2	0.641808
mp-1205299	8	1	0.85	FALSE	0	0	0.05	0.1	26.6822	0.994492	0.972309	0.0635593	0.0098201	0.229871	0.0751938	0.134887	0.85	0.641808
mp-1205372	20	1	1	FALSE	0	0.25	0.2	0	26.6822	0.994492	0.972309	0.0635593	0.0098201	0.229871	0.0751938	0.134887	0.4	0.641808
mp-1182093	14	1	0.95	FALSE	0		0	0.2	26.6822	0.994492	0.972309	0.0635593	0.0098201	0.229871	0.0751938	0.134887	0.15	0.641808
mp-1203481	40	1	1	FALSE	0		0	0	26.6822	0.994492	0.972309	0.0635593	0.0098201	0.229871	0.0751938	0.134887	1	0.641808
mp-1204733	34	1	1	FALSE	0		0	0	26.6822	0.994492	0.972309	0.0635593	0.0098201	0.229871	0.0751938	0.134887	0.7	0.641808
mp-1179866	18	1	1	FALSE	0		0	1	26.6822	0.994492	0.972309	0.0635593	0.0098201	0.229871	0.0751938	0.134887	0.3	0.641808
mp-1203422	39	1	1	FALSE	0		0	0	26.6822	0.994492	0.972309	0.0635593	0.0098201	0.229871	0.0751938	0.134887	0.85	0.641808
mp-1202934	32	1	1	FALSE	0		0	0	26.6822	0.994492	0.972309	0.0635593	0.0098201	0.229871	0.0751938	0.134887	0.85	0.641808
mp-1203224	32	1	1	FALSE	0		0	0	26.6822	0.994492	0.972309	0.0635593	0.0098201	0.229871	0.0751938	0.134887	0.85	0.641808
mp-1202741	36	1	1	FALSE	0		0	0	26.6822	0.994492	0.972309	0.0635593	0.0098201	0.229871	0.0751938	0.134887	0.9	0.641808
mp-1179009	16	1	1	FALSE	0		0	0.1	26.6822	0.994492	0.972309	0.0635593	0.0098201	0.229871	0.0751938	0.134887	0.55	0.641808
mp-1203369	36	1	1	FALSE	0		0	0	26.6822	0.994492	0.972309	0.0635593	0.0098201	0.229871	0.0751938	0.134887	1	0.641808
mp-1205353	10	1	0.7	FALSE	0	0.466667	0.75	0.25	26.6822	0.994492	0.972309	0.0635593	0.0098201	0.229871	0.0751938	0.134887	0	0.641808
mp-1205365	16	1	0.95	FALSE	0		0	0	26.6822	0.994492	0.972309	0.0635593	0.0098201	0.229871	0.0751938	0.134887	1	0.641808
mp-1181730	20	1	1	FALSE	0		0	0	26.6822	0.994492	0.972309	0.0635593	0.0098201	0.229871	0.0751938	0.134887	1	0.641808
mp-1202591	36	1	1	FALSE	0		0	0	26.6822	0.994492	0.972309	0.0635593	0.0098201	0.229871	0.0751938	0.134887	0.25	0.641808
mp-1205333	16	1	0.95	FALSE	0		0	0	26.6822	0.994492	0.972309	0.0635593	0.0098201	0.229871	0.0751938	0.134887	0.5	0.641808
mp-1206243	6	1	0.75	FALSE	0	0.666667	0.45	0.35	26.6822	0.994492	0.972309	0.0635593	0.0098201	0.229871	0.0751938	0.134887	0.05	0.641808
mp-1184928	16	1	1	FALSE	0		0	0	26.6822	0.994492	0.972309	0.0635593	0.0098201	0.229871	0.0751938	0.134887	0.65	0.641808
mp-1205383	32	1	1	FALSE	0	0	0.2	0	26.6822	0.994492	0.972309	0.0635593	0.0098201	0.229871	0.0751938	0.134887	0.55	0.641808
mp-1202790	32	1	1	FALSE	0	1	0.25	0	26.6822	0.994492	0.972309	0.0635593	0.0098201	0.229871	0.0751938	0.134887	0.5	0.641808
mp-1202671	40	0.95	1	FALSE	0		0	1	26.6822	0.994492	0.972309	0.0635593	0.0098201	0.229871	0.0751938	0.134887	0.85	0.641808
mp-1203227	36	1	1	FALSE	0		0	0	26.6822	0.994492	0.972309	0.0635593	0.0098201	0.229871	0.0751938	0.134887	0.9	0.641808
mp-2516584	4	1	0.7	FALSE	0	0.1875	0.8	0.45	26.6822	0.994492	0.972309	0.0635593	0.0098201	0.229871	0.0751938	0.134887	0	0.641808
mp-1237867	16	1	1	FALSE	0	0	0.05	0	26.6822	0.994492	0.972309	0.0635593	0.0098201	0.229871	0.0751938	0.134887	0.25	0.641808
mp-1205183	40	1	1	FALSE	0		0	1	26.6822	0.994492	0.972309	0.0635593	0.0098201	0.229871	0.0751938	0.134887	0.95	0.641808
mp-1202701	37	1	1	FALSE	0		0	0	26.6822	0.994492	0.972309	0.0635593	0.0098201	0.229871	0.0751938	0.134887	0.4	0.641808
mp-1541909	6	1	0.9	FALSE	0	0.75	0.2	0.15	26.6822	0.994492	0.972309	0.0635593	0.0098201	0.229871	0.0751938	0.134887	0.65	0.641808
mp-1204110	36	1	1	FALSE	0		0	0	26.6822	0.994492	0.972309	0.0635593	0.0098201	0.229871	0.0751938	0.134887	0.1	0.641808
mp-1181755	18	1	0.95	TRUE	0.05	0.5	0.1	0	26.6822	0.994492	0.972309	0.0635593	0.0098201	0.229871	0.0751938	0.134887	1	0.641808
mp-1202829	36	1	1	FALSE	0		0	0	26.6822	0.994492	0.972309	0.0635593	0.0098201	0.229871	0.0751938	0.134887	0.75	0.641808
mp-1203015	36	1	1	FALSE	0		0	0	26.6822	0.994492	0.972309	0.0635593	0.0098201	0.229871	0.0751938	0.134887	0.65	0.641808
mp-1202869	36	1	1	FALSE	0	0	0.1	0	26.6822	0.994492	0.972309	0.0635593	0.0098201	0.229871	0.0751938	0.134887	0.6	0.641808
mp-1202558	40	1	1	FALSE	0		0	1	26.6822	0.994492	0.972309	0.0635593	0.0098201	0.229871	0.0751938	0.134887	0.55	0.641808
mp-1203991	37	1	1	FALSE	0		0	1	26.6822	0.994492	0.972309	0.0635593	0.0098201	0.229871	0.0751938	0.134887	0.65	0.641808
mp-1180673	18	1	1	FALSE	0	1	0.1	0.05	26.6822	0.994492	0.972309	0.0635593	0.0098201	0.229871	0.0751938	0.134887	0.15	0.641808
mp-1202942	38	1	1	FALSE	0		0	0	26.6822	0.994492	0.972309	0.0635593	0.0098201	0.229871	0.0751938	0.134887	0.95	0.641808
mp-1204597	37	1	1	FALSE	0		0	0.45	26.6822	0.994492	0.972309	0.0635593	0.0098201	0.229871	0.0751938	0.134887	1	0.641808
mp-1207108	4	1	0.8	TRUE	0.1	1	0.1	0.5	26.6822	0.994492	0.972309	0.0635593	0.0098201	0.229871	0.0751938	0.134887	0.65	0.641808
mp-1204726	36	1	1	FALSE	0		0	0	26.6822	0.994492	0.972309	0.0635593	0.0098201	0.229871	0.0751938	0.134887	0.5	0.641808
mp-1212972	16	1	0.95	TRUE	0.05	0.75	0.2	0.05	26.6822	0.994492	0.972309	0.0635593	0.0098201	0.229871	0.0751938	0.134887	0.85	0.641808
mp-1204783	32	1	1	FALSE	0	1	0.05	0	26.6822	0.994492	0.972309	0.0635593	0.0098201	0.229871	0.0751938	0.134887	1	0.641808
mp-1203300	36	1	1	FALSE	0		0	0	26.6822	0.994492	0.972309	0.0635593	0.0098201	0.229871	0.0751938	0.134887	1	0.641808
mp-1207781	16	1	0.6	TRUE	0.3	0.5	0.7	0.25	26.6822	0.994492	0.972309	0.0635593	0.0098201	0.229871	0.0751938	0.134887	1	0.641808
mp-1205121	32	1	1	FALSE	0	0.5	0.1	0	26.6822	0.994492	0.972309	0.0635593	0.0098201	0.229871	0.0751938	0.134887	0.2	0.641808
mp-1203103	40	1	1	FALSE	0		0	0	26.6822	0.994492	0.972309	0.0635593	0.0098201	0.229871	0.0751938	0.134887	0.55	0.641808
mp-1204807	40	1	1	FALSE	0	0	0.1	0	26.6822	0.994492	0.972309	0.0635593	0.0098201	0.229871	0.0751938	0.134887	0.95	0.641808
mp-1205390	16	1	0.95	FALSE	0		0	0	26.6822	0.994492	0.972309	0.0635593	0.0098201	0.229871	0.0751938	0.134887	0.9	0.641808
mp-1212523	18	1	0.95	FALSE	0		0	0	26.6822	0.994492	0.972309	0.0635593	0.0098201	0.229871	0.0751938	0.134887	1	0.641808
mp-1204721	40	1	1	FALSE	0		0	0	26.6822	0.994492	0.972309	0.0635593	0.0098201	0.229871	0.0751938	0.134887	1	0.641808
mp-1181682	17	1	1	FALSE	0		0	0	26.6822	0.994492	0.972309	0.0635593	0.0098201	0.229871	0.0751938	0.134887	0.95	0.641808
mp-1203941	40	1	1	FALSE	0		0	0	26.6822	0.994492	0.972309	0.0635593	0.0098201	0.229871	0.0751938	0.134887	0.2	0.641808
mp-1205197	40	1	1	FALSE	0	0	0.05	0	26.6822	0.994492	0.972309	0.0635593	0.0098201	0.229871	0.0751938	0.134887	0.4	0.641808
mp-1203262	33	1	1	FALSE	0		0	1	26.6822	0.994492	0.972309	0.0635593	0.0098201	0.229871	0.0751938	0.134887	0.25	0.641808
mp-1205419	20	1	0.95	FALSE	0	0	0.15	0	26.6822	0.994492	0.972309	0.0635593	0.0098201	0.229871	0.0751938	0.134887	1	0.641808
mp-1203259	36	1	1	FALSE	0		0	0	26.6822	0.994492	0.972309	0.0635593	0.0098201	0.229871	0.0751938	0.134887	1	0.641808
mp-1202750	36	1	1	FALSE	0		0	0	26.6822	0.994492	0.972309	0.0635593	0.0098201	0.229871	0.0751938	0.134887	1	0.641808
mp-1207975	16	1	0.65	TRUE	0.45	0.5625	0.8	0.45	26.6822	0.994492	0.972309	0.0635593	0.0098201	0.229871	0.0751938	0.134887	1	0.641808
mp-1239087	12	1	0.8	FALSE	0	1	0.25	0.4	26.6822	0.994492	0.972309	0.0635593	0.0098201	0.229871	0.0751938	0.134887	0.85	0.641808
mp-1205327	10	1	0.95	FALSE	0		0	0.1	26.6822	0.994492	0.972309	0.0635593	0.0098201	0.229871	0.0751938	0.134887	0.2	0.641808
mp-1202719	36	1	1	FALSE	0		0	0	26.6822	0.994492	0.972309	0.0635593	0.0098201	0.229871	0.0751938	0.134887	0.9	0.641808
mp-1179530	9	1	0.55	TRUE	0.35	0.888889	0.45	0.1	26.6822	0.994492	0.972309	0.0635593	0.0098201	0.229871	0.0751938	0.134887	1	0.641808
mp-1205364	20	1	0.8	TRUE	0.1	0.5	0.2	0.1	26.6822	0.994492	0.972309	0.0635593	0.0098201	0.229871	0.0751938	0.134887	0.2	0.641808
mp-1204505	36	1	1	FALSE	0		0	0	26.6822	0.994492	0.972309	0.0635593	0.0098201	0.229871	0.0751938	0.134887	0.8	0.641808
mp-1205400	18	1	1	FALSE	0		0	0	26.6822	0.994492	0.972309	0.0635593	0.0098201	0.229871	0.0751938	0.134887	1	0.641808
mp-1202711	32	1	1	FALSE	0		0	0	26.6822	0.994492	0.972309	0.0635593	0.0098201	0.229871	0.0751938	0.134887	0.85	0.641808
mp-1203541	40	1	1	FALSE	0		0	0	26.6822	0.994492	0.972309	0.0635593	0.0098201	0.229871	0.0751938	0.134887	0.85	0.641808
mp-1205080	32	1	1	FALSE	0		0	0	26.6822	0.994492	0.972309	0.0635593	0.0098201	0.229871	0.0751938	0.134887	0.45	0.641808
mp-1212091	12	1	1	FALSE	0	0	0.2	0.3	26.6822	0.994492	0.972309	0.0635593	0.0098201	0.229871	0.0751938	0.134887	0.7	0.641808
mp-1204459	40	1	1	FALSE	0		0	1	26.6822	0.994492	0.972309	0.0635593	0.0098201	0.229871	0.0751938	0.134887	1	0.641808
mp-1204296	38	1	1	FALSE	0		0	0	26.6822	0.994492	0.972309	0.0635593	0.0098201	0.229871	0.0751938	0.134887	0.85	0.641808
mp-1204084	40	1	1	FALSE	0	0	0.1	0	26.6822	0.994492	0.972309	0.0635593	0.0098201	0.229871	0.0751938	0.134887	1	0.641808
mp-1184807	17	1	1	FALSE	0	0	0.15	0	26.6822	0.994492	0.972309	0.0635593	0.0098201	0.229871	0.0751938	0.134887	0.95	0.641808
mp-1204060	36	1	1	FALSE	0		0	0	26.6822	0.994492	0.972309	0.0635593	0.0098201	0.229871	0.0751938	0.134887	1	0.641808
mp-1179724	24	1	1	FALSE	0		0	0	26.6822	0.994492	0.972309	0.0635593	0.0098201	0.229871	0.0751938	0.134887	0.4	0.641808
mp-1202980	38	1	1	FALSE	0		0	1	26.6822	0.994492	0.972309	0.0635593	0.0098201	0.229871	0.0751938	0.134887	0.75	0.641808
mp-1185164	18	1	1	FALSE	0	0	0.05	0	26.6822	0.994492	0.972309	0.0635593	0.0098201	0.229871	0.0751938	0.134887	0.6	0.641808
mp-1203435	36	1	1	FALSE	0	0	0.2	0	26.6822	0.994492	0.972309	0.0635593	0.0098201	0.229871	0.0751938	0.134887	0.45	0.641808
mp-1203584	36	1	1	FALSE	0	0	0.05	0	26.6822	0.994492	0.972309	0.0635593	0.0098201	0.229871	0.0751938	0.134887	0.8	0.641808
mp-1204058	39	1	1	FALSE	0		0	1	26.6822	0.994492	0.972309	0.0635593	0.0098201	0.229871	0.0751938	0.134887	0.3	0.641808
mp-1204922	38	0.95	1	FALSE	0		0	0	26.6822	0.994492	0.972309	0.0635593	0.0098201	0.229871	0.0751938	0.134887	1	0.641808
mp-1205454	10	1	0.65	TRUE	0.35	0.7	0.5	0.2	26.6822	0.994492	0.972309	0.0635593	0.0098201	0.229871	0.0751938	0.134887	0.95	0.641808
mp-1181434	18	1	1	TRUE	0.05	0.333333	0.15	0.1	26.6822	0.994492	0.972309	0.0635593	0.0098201	0.229871	0.0751938	0.134887	1	0.641808
mp-1205094	32	1	1	FALSE	0	0	0.05	0.05	26.6822	0.994492	0.972309	0.0635593	0.0098201	0.229871	0.0751938	0.134887	0.15	0.641808
mp-1203356	32	1	1	FALSE	0		0	0	26.6822	0.994492	0.972309	0.0635593	0.0098201	0.229871	0.0751938	0.134887	0.3	0.641808
mp-1180667	20	1	0.9	FALSE	0		0	0.1	26.6822	0.994492	0.972309	0.0635593	0.0098201	0.229871	0.0751938	0.134887	0.7	0.641808
mp-1202575	36	1	1	FALSE	0		0	0	26.6822	0.994492	0.972309	0.0635593	0.0098201	0.229871	0.0751938	0.134887	0.7	0.641808
mp-1205367	16	1	1	FALSE	0	0.5	0.1	0.1	26.6822	0.994492	0.972309	0.0635593	0.0098201	0.229871	0.0751938	0.134887	0.5	0.641808
mp-1205332	20	1	1	FALSE	0		0	0	26.6822	0.994492	0.972309	0.0635593	0.0098201	0.229871	0.0751938	0.134887	0.5	0.641808
mp-1204383	36	1	1	FALSE	0	0	0.05	0	26.6822	0.994492	0.972309	0.0635593	0.0098201	0.229871	0.0751938	0.134887	1	0.641808
mp-1205336	20	1	0.95	FALSE	0	0	0.1	0	26.6822	0.994492	0.972309	0.0635593	0.0098201	0.229871	0.0751938	0.134887	0	0.641808
mp-1182329	20	1	0.95	FALSE	0	0.4	0.25	0	26.6822	0.994492	0.972309	0.0635593	0.0098201	0.229871	0.0751938	0.134887	1	0.641808
mp-1202803	32	1	1	FALSE	0		0	0	26.6822	0.994492	0.972309	0.0635593	0.0098201	0.229871	0.0751938	0.134887	1	0.641808
mp-1239022	5	1	0.9	FALSE	0	0.1	0.5	0.25	26.6822	0.994492	0.972309	0.0635593	0.0098201	0.229871	0.0751938	0.134887	0.05	0.641808
mp-1203810	32	1	1	FALSE	0		0	0	26.6822	0.994492	0.972309	0.0635593	0.0098201	0.229871	0.0751938	0.134887	0.3	0.641808
mp-1204657	38	1	1	FALSE	0		0	0	26.6822	0.994492	0.972309	0.0635593	0.0098201	0.229871	0.0751938	0.134887	0.15	0.641808
mp-1181428	16	1	1	TRUE	0.05	0.2	0.25	0.1	26.6822	0.994492	0.972309	0.0635593	0.0098201	0.229871	0.0751938	0.134887	1	0.641808
mp-1181917	20	1	0.95	FALSE	0		0	0.2	26.6822	0.994492	0.972309	0.0635593	0.0098201	0.229871	0.0751938	0.134887	0.95	0.641808
mp-1178773	30	1	1	FALSE	0	0	0.05	0	26.6822	0.994492	0.972309	0.0635593	0.0098201	0.229871	0.0751938	0.134887	0.7	0.641808
mp-1182146	16	1	1	FALSE	0	0.5	0.2	0	26.6822	0.994492	0.972309	0.0635593	0.0098201	0.229871	0.0751938	0.134887	1	0.641808
mp-1186251	20	1	1	FALSE	0		0	0.05	26.6822	0.994492	0.972309	0.0635593	0.0098201	0.229871	0.0751938	0.134887	0.25	0.641808
mp-1181702	28	0.9	1	FALSE	0		0	0	26.6822	0.994492	0.972309	0.0635593	0.0098201	0.229871	0.0751938	0.134887	0.4	0.641808
mp-2720358	20	1	1	FALSE	0	0	0.15	0	26.6822	0.994492	0.972309	0.0635593	0.0098201	0.229871	0.0751938	0.134887	1	0.641808
mp-1209845	16	1	1	FALSE	0	0	0.15	0	26.6822	0.994492	0.972309	0.0635593	0.0098201	0.229871	0.0751938	0.134887	0.9	0.641808
mp-1203491	40	1	1	FALSE	0	0	0.2	0	26.6822	0.994492	0.972309	0.0635593	0.0098201	0.229871	0.0751938	0.134887	1	0.641808
mp-1186069	14	1	1	FALSE	0	0.5	0.1	0	26.6822	0.994492	0.972309	0.0635593	0.0098201	0.229871	0.0751938	0.134887	1	0.641808
mp-1181006	32	1	1	FALSE	0		0	0.05	26.6822	0.994492	0.972309	0.0635593	0.0098201	0.229871	0.0751938	0.134887	0.95	0.641808
mp-1204562	36	1	1	FALSE	0		0	1	26.6822	0.994492	0.972309	0.0635593	0.0098201	0.229871	0.0751938	0.134887	0.7	0.641808
mp-1183797	20	1	1	FALSE	0	0	0.1	0	26.6822	0.994492	0.972309	0.0635593	0.0098201	0.229871	0.0751938	0.134887	0.6	0.641808
mp-1179980	12	1	1	FALSE	0		0	0.9	26.6822	0.994492	0.972309	0.0635593	0.0098201	0.229871	0.0751938	0.134887	0.15	0.641808
mp-1203781	36	1	1	FALSE	0		0	0	26.6822	0.994492	0.972309	0.0635593	0.0098201	0.229871	0.0751938	0.134887	0.8	0.641808
mp-1202965	34	1	1	FALSE	0		0	0	26.6822	0.994492	0.972309	0.0635593	0.0098201	0.229871	0.0751938	0.134887	0	0.641808
mp-1182046	18	1	1	FALSE	0		0	0	26.6822	0.994492	0.972309	0.0635593	0.0098201	0.229871	0.0751938	0.134887	0.9	0.641808
mp-1202527	38	1	1	FALSE	0	0	0.05	0	26.6822	0.994492	0.972309	0.0635593	0.0098201	0.229871	0.0751938	0.134887	0.1	0.641808
mp-1203932	36	1	1	FALSE	0	0	0.05	0	26.6822	0.994492	0.972309	0.0635593	0.0098201	0.229871	0.0751938	0.134887	0.85	0.641808
mp-1204352	40	1	1	FALSE	0	0	0.1	0	26.6822	0.994492	0.972309	0.0635593	0.0098201	0.229871	0.0751938	0.134887	0.45	0.641808
mp-1181739	8	1	0.8	TRUE	0.05	0.5	0.1	0.6	26.6822	0.994492	0.972309	0.0635593	0.0098201	0.229871	0.0751938	0.134887	0.15	0.641808
mp-1204232	38	1	1	FALSE	0		0	0	26.6822	0.994492	0.972309	0.0635593	0.0098201	0.229871	0.0751938	0.134887	0.1	0.641808
mp-1205410	6	1	0.95	FALSE	0	0.5	0.1	0.1	26.6822	0.994492	0.972309	0.0635593	0.0098201	0.229871	0.0751938	0.134887	1	0.641808
mp-1202678	35	1	1	FALSE	0		0	0	26.6822	0.994492	0.972309	0.0635593	0.0098201	0.229871	0.0751938	0.134887	0.5	0.641808
mp-1203583	37	1	1	FALSE	0		0	0.3	26.6822	0.994492	0.972309	0.0635593	0.0098201	0.229871	0.0751938	0.134887	1	0.641808
mp-1181198	20	1	1	FALSE	0		0	0	26.6822	0.994492	0.972309	0.0635593	0.0098201	0.229871	0.0751938	0.134887	0.7	0.641808
mp-1202860	40	1	1	FALSE	0		0	0	26.6822	0.994492	0.972309	0.0635593	0.0098201	0.229871	0.0751938	0.134887	1	0.641808
mp-1187412	5	1	0.95	FALSE	0		0	0.1	26.6822	0.994492	0.972309	0.0635593	0.0098201	0.229871	0.0751938	0.134887	0.95	0.641808
mp-1179224	22	1	1	FALSE	0		0	0	26.6822	0.994492	0.972309	0.0635593	0.0098201	0.229871	0.0751938	0.134887	0.35	0.641808
mp-1204490	36	1	1	FALSE	0	0	0.3	0	26.6822	0.994492	0.972309	0.0635593	0.0098201	0.229871	0.0751938	0.134887	0.5	0.641808
mp-1203663	38	0.95	1	FALSE	0		0	0	26.6822	0.994492	0.972309	0.0635593	0.0098201	0.229871	0.0751938	0.134887	1	0.641808
mp-1210824	16	1	1	FALSE	0	1	0.15	0	26.6822	0.994492	0.972309	0.0635593	0.0098201	0.229871	0.0751938	0.134887	0.4	0.641808
mp-1205339	18	1	1	FALSE	0	0	0.05	0	26.6822	0.994492	0.972309	0.0635593	0.0098201	0.229871	0.0751938	0.134887	0.25	0.641808
mp-1203755	38	1	1	FALSE	0		0	0	26.6822	0.994492	0.972309	0.0635593	0.0098201	0.229871	0.0751938	0.134887	0.1	0.641808
mp-1207780	16	1	1	FALSE	0	0	0.25	0.1	26.6822	0.994492	0.972309	0.0635593	0.0098201	0.229871	0.0751938	0.134887	0.95	0.641808
mp-1232409	36	1	1	FALSE	0		0	0	26.6822	0.994492	0.972309	0.0635593	0.0098201	0.229871	0.0751938	0.134887	1	0.641808
mp-1182070	4	1	0.55	FALSE	0	0.5	1	0.45	26.6822	0.994492	0.972309	0.0635593	0.0098201	0.229871	0.0751938	0.134887	0.3	0.641808
mp-1181507	16	1	1	FALSE	0		0	0.05	26.6822	0.994492	0.972309	0.0635593	0.0098201	0.229871	0.0751938	0.134887	0.6	0.641808
mp-1184343	16	1	1	FALSE	0		0	0	26.6822	0.994492	0.972309	0.0635593	0.0098201	0.229871	0.0751938	0.134887	0.9	0.641808
mp-1207785	16	1	0.95	FALSE	0	0	0.25	0	26.6822	0.994492	0.972309	0.0635593	0.0098201	0.229871	0.0751938	0.134887	0.85	0.641808
mp-1203331	32	1	1	FALSE	0		0	0	26.6822	0.994492	0.972309	0.0635593	0.0098201	0.229871	0.0751938	0.134887	0.95	0.641808
mp-1203569	31	1	1	FALSE	0		0	1	26.6822	0.994492	0.972309	0.0635593	0.0098201	0.229871	0.0751938	0.134887	0.2	0.641808
mp-1203275	32	1	1	FALSE	0		0	0	26.6822	0.994492	0.972309	0.0635593	0.0098201	0.229871	0.0751938	0.134887	0.05	0.641808
mp-1204625	36	1	1	FALSE	0	0	0.1	0	26.6822	0.994492	0.972309	0.0635593	0.0098201	0.229871	0.0751938	0.134887	1	0.641808
mp-1204563	36	1	1	FALSE	0		0	0	26.6822	0.994492	0.972309	0.0635593	0.0098201	0.229871	0.0751938	0.134887	0.35	0.641808
mp-1204517	38	0.95	1	FALSE	0		0	0	26.6822	0.994492	0.972309	0.0635593	0.0098201	0.229871	0.0751938	0.134887	1	0.641808
mp-1203464	36	1	1	FALSE	0		0	0	26.6822	0.994492	0.972309	0.0635593	0.0098201	0.229871	0.0751938	0.134887	0.35	0.641808
mp-1205425	39	1	1	FALSE	0		0	0	26.6822	0.994492	0.972309	0.0635593	0.0098201	0.229871	0.0751938	0.134887	0.9	0.641808
mp-1182243	18	1	1	FALSE	0		0	0.1	26.6822	0.994492	0.972309	0.0635593	0.0098201	0.229871	0.0751938	0.134887	0.95	0.641808
mp-1208195	18	1	1	FALSE	0	0	0.05	0	26.6822	0.994492	0.972309	0.0635593	0.0098201	0.229871	0.0751938	0.134887	0.85	0.641808
mp-1205300	19	1	1	TRUE	0.05	0.2	0.25	0	26.6822	0.994492	0.972309	0.0635593	0.0098201	0.229871	0.0751938	0.134887	0.85	0.641808
mp-1178989	20	1	1	FALSE	0	0.666667	0.15	0.05	26.6822	0.994492	0.972309	0.0635593	0.0098201	0.229871	0.0751938	0.134887	0.4	0.641808
mp-2234110	9	1	1	FALSE	0	0	0.2	0.85	26.6822	0.994492	0.972309	0.0635593	0.0098201	0.229871	0.0751938	0.134887	0.2	0.641808
mp-1204580	38	1	1	FALSE	0		0	0	26.6822	0.994492	0.972309	0.0635593	0.0098201	0.229871	0.0751938	0.134887	0	0.641808
mp-1203906	40	1	1	FALSE	0		0	0	26.6822	0.994492	0.972309	0.0635593	0.0098201	0.229871	0.0751938	0.134887	0.05	0.641808
mp-1202960	40	1	1	FALSE	0		0	0	26.6822	0.994492	0.972309	0.0635593	0.0098201	0.229871	0.0751938	0.134887	0.95	0.641808
mp-1238754	24	1	1	FALSE	0		0	0	26.6822	0.994492	0.972309	0.0635593	0.0098201	0.229871	0.0751938	0.134887	0.6	0.641808
mp-1180571	36	1	1	FALSE	0		0	0	26.6822	0.994492	0.972309	0.0635593	0.0098201	0.229871	0.0751938	0.134887	0.9	0.641808
mp-1203018	38	1	1	FALSE	0		0	0	26.6822	0.994492	0.972309	0.0635593	0.0098201	0.229871	0.0751938	0.134887	0.55	0.641808
mp-1205413	16	1	1	FALSE	0		0	0	26.6822	0.994492	0.972309	0.0635593	0.0098201	0.229871	0.0751938	0.134887	0.85	0.641808
mp-1203642	36	1	1	FALSE	0	0	0.05	0	26.6822	0.994492	0.972309	0.0635593	0.0098201	0.229871	0.0751938	0.134887	0.8	0.641808
mp-1208453	16	1	0.9	TRUE	0.15	0.666667	0.3	0.15	26.6822	0.994492	0.972309	0.0635593	0.0098201	0.229871	0.0751938	0.134887	0.95	0.641808
mp-1180484	24	1	1	FALSE	0		0	0.05	26.6822	0.994492	0.972309	0.0635593	0.0098201	0.229871	0.0751938	0.134887	0.9	0.641808
mp-1202996	40	1	0.85	FALSE	0	0	0.15	0	26.6822	0.994492	0.972309	0.0635593	0.0098201	0.229871	0.0751938	0.134887	1	0.641808
mp-1172828	32	1	1	FALSE	0	0	0.15	0	26.6822	0.994492	0.972309	0.0635593	0.0098201	0.229871	0.0751938	0.134887	0.9	0.641808
mp-1205316	6	1	0.6	TRUE	0.3	0.538462	0.65	0.5	26.6822	0.994492	0.972309	0.0635593	0.0098201	0.229871	0.0751938	0.134887	1	0.641808
mp-1202505	36	0.95	1	FALSE	0		0	0	26.6822	0.994492	0.972309	0.0635593	0.0098201	0.229871	0.0751938	0.134887	0.7	0.641808
mp-1202455	38	1	1	FALSE	0		0	1	26.6822	0.994492	0.972309	0.0635593	0.0098201	0.229871	0.0751938	0.134887	0.65	0.641808
mp-1181961	26	1	1	FALSE	0	0.25	0.2	0.2	26.6822	0.994492	0.972309	0.0635593	0.0098201	0.229871	0.0751938	0.134887	0.05	0.641808
mp-1204082	38	1	1	FALSE	0	0	0.05	0	26.6822	0.994492	0.972309	0.0635593	0.0098201	0.229871	0.0751938	0.134887	1	0.641808
mp-1204604	32	1	1	FALSE	0		0	1	26.6822	0.994492	0.972309	0.0635593	0.0098201	0.229871	0.0751938	0.134887	0.5	0.641808
mp-1205049	40	1	1	FALSE	0	0	0.05	0	26.6822	0.994492	0.972309	0.0635593	0.0098201	0.229871	0.0751938	0.134887	1	0.641808
mp-1179342	10	1	1	FALSE	0		0	0.1	26.6822	0.994492	0.972309	0.0635593	0.0098201	0.229871	0.0751938	0.134887	0.5	0.641808
mp-1205341	32	1	1	FALSE	0		0	0	26.6822	0.994492	0.972309	0.0635593	0.0098201	0.229871	0.0751938	0.134887	0.15	0.641808
mp-1203715	40	1	1	FALSE	0		0	1	26.6822	0.994492	0.972309	0.0635593	0.0098201	0.229871	0.0751938	0.134887	0.85	0.641808
mp-1182885	20	1	1	FALSE	0		0	0	26.6822	0.994492	0.972309	0.0635593	0.0098201	0.229871	0.0751938	0.134887	0.85	0.641808
mp-1182103	32	1	1	FALSE	0		0	0	26.6822	0.994492	0.972309	0.0635593	0.0098201	0.229871	0.0751938	0.134887	0.3	0.641808
mp-1204544	36	1	1	FALSE	0		0	0	26.6822	0.994492	0.972309	0.0635593	0.0098201	0.229871	0.0751938	0.134887	0.6	0.641808
mp-1181515	17	1	1	FALSE	0	0	0.15	0	26.6822	0.994492	0.972309	0.0635593	0.0098201	0.229871	0.0751938	0.134887	0.8	0.641808
mp-1205354	20	1	1	FALSE	0	0.25	0.6	0.05	26.6822	0.994492	0.972309	0.0635593	0.0098201	0.229871	0.0751938	0.134887	0.6	0.641808
mp-1205311	40	1	1	FALSE	0		0	0	26.6822	0.994492	0.972309	0.0635593	0.0098201	0.229871	0.0751938	0.134887	0.4	0.641808
mp-1354315	20	1	1	FALSE	0		0	0	26.6822	0.994492	0.972309	0.0635593	0.0098201	0.229871	0.0751938	0.134887	0.25	0.641808
mp-1203006	40	1	1	FALSE	0	0	0.1	0	26.6822	0.994492	0.972309	0.0635593	0.0098201	0.229871	0.0751938	0.134887	1	0.641808
mp-1204182	40	1	1	FALSE	0	0	0.05	0	26.6822	0.994492	0.972309	0.0635593	0.0098201	0.229871	0.0751938	0.134887	0.8	0.641808
mp-1203494	36	1	1	FALSE	0	0	0.1	0	26.6822	0.994492	0.972309	0.0635593	0.0098201	0.229871	0.0751938	0.134887	0.45	0.641808
mp-1205097	38	1	1	FALSE	0		0	1	26.6822	0.994492	0.972309	0.0635593	0.0098201	0.229871	0.0751938	0.134887	0.8	0.641808
mp-1202967	40	0.9	1	FALSE	0		0	0	26.6822	0.994492	0.972309	0.0635593	0.0098201	0.229871	0.0751938	0.134887	0.7	0.641808
mp-1203035	38	0.95	1	FALSE	0	0.2	0.263158	0	26.6822	0.994492	0.972309	0.0635593	0.0098201	0.229871	0.0751938	0.134887	1	0.641808
mp-1204651	32	0.9	1	FALSE	0		0	0	26.6822	0.994492	0.972309	0.0635593	0.0098201	0.229871	0.0751938	0.134887	1	0.641808
mp-1204590	36	1	1	FALSE	0		0	0	26.6822	0.994492	0.972309	0.0635593	0.0098201	0.229871	0.0751938	0.134887	0.75	0.641808
mp-1180547	12	1	0.85	FALSE	0	0.923077	0.65	0.2	26.6822	0.994492	0.972309	0.0635593	0.0098201	0.229871	0.0751938	0.134887	0.1	0.641808
mp-1203479	31	1	1	FALSE	0		0	1	26.6822	0.994492	0.972309	0.0635593	0.0098201	0.229871	0.0751938	0.134887	0.85	0.641808
mp-1188065	10	1	1	FALSE	0	0	0.2	0.1	26.6822	0.994492	0.972309	0.0635593	0.0098201	0.229871	0.0751938	0.134887	0.85	0.641808
mp-1181500	16	1	0.7	FALSE	0		0	0	26.6822	0.994492	0.972309	0.0635593	0.0098201	0.229871	0.0751938	0.134887	1	0.641808
mp-1203260	32	1	1	FALSE	0		0	0	26.6822	0.994492	0.972309	0.0635593	0.0098201	0.229871	0.0751938	0.134887	0.75	0.641808
mp-1178967	18	1	1	FALSE	0		0	0.1	26.6822	0.994492	0.972309	0.0635593	0.0098201	0.229871	0.0751938	0.134887	0.85	0.641808
mp-1202749	36	1	1	FALSE	0		0	1	26.6822	0.994492	0.972309	0.0635593	0.0098201	0.229871	0.0751938	0.134887	0.15	0.641808
mp-1206799	5	1	0.75	FALSE	0		0	0.95	26.6822	0.994492	0.972309	0.0635593	0.0098201	0.229871	0.0751938	0.134887	1	0.641808
mp-1203475	40	1	1	FALSE	0		0	0	26.6822	0.994492	0.972309	0.0635593	0.0098201	0.229871	0.0751938	0.134887	1	0.641808
mp-1205394	32	1	1	FALSE	0		0	0	26.6822	0.994492	0.972309	0.0635593	0.0098201	0.229871	0.0751938	0.134887	0.5	0.641808
mp-1179520	16	1	0.9	FALSE	0		0	0.15	26.6822	0.994492	0.972309	0.0635593	0.0098201	0.229871	0.0751938	0.134887	0	0.641808
mp-1208358	17	1	1	FALSE	0	0	0.1	0	26.6822	0.994492	0.972309	0.0635593	0.0098201	0.229871	0.0751938	0.134887	0.95	0.641808
mp-2659898	12	1	1	FALSE	0	0.5	0.1	0.2	26.6822	0.994492	0.972309	0.0635593	0.0098201	0.229871	0.0751938	0.134887	1	0.641808
mp-1205054	36	1	1	FALSE	0		0	0	26.6822	0.994492	0.972309	0.0635593	0.0098201	0.229871	0.0751938	0.134887	0.4	0.641808
mp-1188069	18	1	1	FALSE	0	0	0.3	0	26.6822	0.994492	0.972309	0.0635593	0.0098201	0.229871	0.0751938	0.134887	0.7	0.641808
mp-1203857	40	0.95	1	FALSE	0		0	0	26.6822	0.994492	0.972309	0.0635593	0.0098201	0.229871	0.0751938	0.134887	0.5	0.641808
mp-1202520	32	1	0.95	FALSE	0	0	0.05	0.05	26.6822	0.994492	0.972309	0.0635593	0.0098201	0.229871	0.0751938	0.134887	1	0.641808
mp-1202999	40	1	1	FALSE	0		0	0	26.6822	0.994492	0.972309	0.0635593	0.0098201	0.229871	0.0751938	0.134887	0.9	0.641808
mp-1181438	16	1	0.95	FALSE	0		0	0.1	26.6822	0.994492	0.972309	0.0635593	0.0098201	0.229871	0.0751938	0.134887	0.35	0.641808
mp-1204905	38	0.95	1	FALSE	0		0	0	26.6822	0.994492	0.972309	0.0635593	0.0098201	0.229871	0.0751938	0.134887	1	0.641808
mp-1203382	38	1	1	FALSE	0		0	0	26.6822	0.994492	0.972309	0.0635593	0.0098201	0.229871	0.0751938	0.134887	0.65	0.641808
mp-1205030	38	1	1	FALSE	0		0	0	26.6822	0.994492	0.972309	0.0635593	0.0098201	0.229871	0.0751938	0.134887	0.05	0.641808
mp-1204402	32	1	1	FALSE	0		0	0	26.6822	0.994492	0.972309	0.0635593	0.0098201	0.229871	0.0751938	0.134887	0.7	0.641808
mp-1203252	32	1	1	FALSE	0		0	0	26.6822	0.994492	0.972309	0.0635593	0.0098201	0.229871	0.0751938	0.134887	0.55	0.641808
mp-1202964	31	1	1	FALSE	0	0	0.1	1	26.6822	0.994492	0.972309	0.0635593	0.0098201	0.229871	0.0751938	0.134887	0.85	0.641808
mp-1204794	38	1	1	FALSE	0		0	1	26.6822	0.994492	0.972309	0.0635593	0.0098201	0.229871	0.0751938	0.134887	0.65	0.641808
mp-1204122	40	1	1	FALSE	0		0	0.1	26.6822	0.994492	0.972309	0.0635593	0.0098201	0.229871	0.0751938	0.134887	0.3	0.641808
mp-1202802	36	1	1	FALSE	0	0	0.1	0	26.6822	0.994492	0.972309	0.0635593	0.0098201	0.229871	0.0751938	0.134887	0.7	0.641808
mp-1179854	18	1	1	FALSE	0		0	0	26.6822	0.994492	0.972309	0.0635593	0.0098201	0.229871	0.0751938	0.134887	1	0.641808
mp-1205135	36	1	1	FALSE	0		0	0	26.6822	0.994492	0.972309	0.0635593	0.0098201	0.229871	0.0751938	0.134887	1	0.641808
mp-1203555	40	1	1	FALSE	0		0	0	26.6822	0.994492	0.972309	0.0635593	0.0098201	0.229871	0.0751938	0.134887	0.6	0.641808
mp-1207627	16	1	1	TRUE	0.05	0.666667	0.15	0.05	26.6822	0.994492	0.972309	0.0635593	0.0098201	0.229871	0.0751938	0.134887	0.65	0.641808
mp-1205465	17	1	1	FALSE	0		0	0.3	26.6822	0.994492	0.972309	0.0635593	0.0098201	0.229871	0.0751938	0.134887	0.8	0.641808
mp-1172877	39	1	1	FALSE	0		0	0	26.6822	0.994492	0.972309	0.0635593	0.0098201	0.229871	0.0751938	0.134887	0.75	0.641808
mp-1203595	34	1	1	FALSE	0		0	0	26.6822	0.994492	0.972309	0.0635593	0.0098201	0.229871	0.0751938	0.134887	0.2	0.641808
mp-1202581	40	0.95	1	FALSE	0		0	0	26.6822	0.994492	0.972309	0.0635593	0.0098201	0.229871	0.0751938	0.134887	0.65	0.641808
mp-1181235	6	1	0.6	FALSE	0	0.235294	0.85	0.1	26.6822	0.994492	0.972309	0.0635593	0.0098201	0.229871	0.0751938	0.134887	0	0.641808
mp-1185199	20	1	1	FALSE	0		0	0	26.6822	0.994492	0.972309	0.0635593	0.0098201	0.229871	0.0751938	0.134887	0.65	0.641808
mp-1204293	38	1	1	FALSE	0		0	0	26.6822	0.994492	0.972309	0.0635593	0.0098201	0.229871	0.0751938	0.134887	0.7	0.641808
mp-1202511	38	1	1	FALSE	0		0	1	26.6822	0.994492	0.972309	0.0635593	0.0098201	0.229871	0.0751938	0.134887	0.7	0.641808
mp-1183735	14	1	0.9	FALSE	0	0	0.35	0	26.6822	0.994492	0.972309	0.0635593	0.0098201	0.229871	0.0751938	0.134887	0.6	0.641808
mp-1202962	40	1	1	FALSE	0		0	0	26.6822	0.994492	0.972309	0.0635593	0.0098201	0.229871	0.0751938	0.134887	0.8	0.641808
mp-1205002	32	1	1	FALSE	0		0	0	26.6822	0.994492	0.972309	0.0635593	0.0098201	0.229871	0.0751938	0.134887	0.8	0.641808
mp-1181033	16	1	0.95	TRUE	0.1	0.222222	0.45	0.2	26.6822	0.994492	0.972309	0.0635593	0.0098201	0.229871	0.0751938	0.134887	1	0.641808
mp-1205021	32	0.9	1	FALSE	0	0	0.222222	0	26.6822	0.994492	0.972309	0.0635593	0.0098201	0.229871	0.0751938	0.134887	0.45	0.641808
mp-1204482	34	1	1	FALSE	0		0	0	26.6822	0.994492	0.972309	0.0635593	0.0098201	0.229871	0.0751938	0.134887	0.45	0.641808
mp-1205432	18	1	1	FALSE	0	0.2	0.25	0	26.6822	0.994492	0.972309	0.0635593	0.0098201	0.229871	0.0751938	0.134887	0.9	0.641808
mp-1204734	34	1	1	FALSE	0		0	1	26.6822	0.994492	0.972309	0.0635593	0.0098201	0.229871	0.0751938	0.134887	0.85	0.641808
mp-1238498	4	1	0.55	TRUE	0.3	0.8	1	0.4	26.6822	0.994492	0.972309	0.0635593	0.0098201	0.229871	0.0751938	0.134887	0.5	0.641808
mp-1237201	38	1	1	FALSE	0		0	0	26.6822	0.994492	0.972309	0.0635593	0.0098201	0.229871	0.0751938	0.134887	1	0.641808
mp-1203350	38	1	1	FALSE	0		0	0	26.6822	0.994492	0.972309	0.0635593	0.0098201	0.229871	0.0751938	0.134887	0.35	0.641808
mp-1204645	36	0.9	1	FALSE	0	0	0.0555556	0	26.6822	0.994492	0.972309	0.0635593	0.0098201	0.229871	0.0751938	0.134887	1	0.641808
mp-1205351	18	1	1	FALSE	0	0	0.1	0.1	26.6822	0.994492	0.972309	0.0635593	0.0098201	0.229871	0.0751938	0.134887	0.3	0.641808
mp-1211573	18	1	1	FALSE	0		0	0	26.6822	0.994492	0.972309	0.0635593	0.0098201	0.229871	0.0751938	0.134887	1	0.641808
mp-1204896	34	1	1	FALSE	0		0	0	26.6822	0.994492	0.972309	0.0635593	0.0098201	0.229871	0.0751938	0.134887	0	0.641808
mp-1205375	10	1	0.9	FALSE	0	0.0625	0.8	0	26.6822	0.994492	0.972309	0.0635593	0.0098201	0.229871	0.0751938	0.134887	0.8	0.641808
mp-1203009	36	1	1	FALSE	0		0	0	26.6822	0.994492	0.972309	0.0635593	0.0098201	0.229871	0.0751938	0.134887	0.75	0.641808
mp-1202577	32	1	0.95	FALSE	0		0	0.05	26.6822	0.994492	0.972309	0.0635593	0.0098201	0.229871	0.0751938	0.134887	1	0.641808
mp-1182169	14	1	1	FALSE	0		0	0	26.6822	0.994492	0.972309	0.0635593	0.0098201	0.229871	0.0751938	0.134887	0.1	0.641808
mp-1203977	32	1	1	FALSE	0	0	0.05	0.05	26.6822	0.994492	0.972309	0.0635593	0.0098201	0.229871	0.0751938	0.134887	0.9	0.641808
mp-1203845	35	1	1	FALSE	0		0	0	26.6822	0.994492	0.972309	0.0635593	0.0098201	0.229871	0.0751938	0.134887	0.85	0.641808
mp-1203201	40	1	0.95	FALSE	0	0	0.15	0	26.6822	0.994492	0.972309	0.0635593	0.0098201	0.229871	0.0751938	0.134887	1	0.641808
mp-1204192	34	1	1	FALSE	0		0	0	26.6822	0.994492	0.972309	0.0635593	0.0098201	0.229871	0.0751938	0.134887	0	0.641808
mp-1182387	36	1	1	FALSE	0	0	0.15	0	26.6822	0.994492	0.972309	0.0635593	0.0098201	0.229871	0.0751938	0.134887	0.45	0.641808
mp-1182461	38	1	1	FALSE	0		0	0	26.6822	0.994492	0.972309	0.0635593	0.0098201	0.229871	0.0751938	0.134887	0.05	0.641808
mp-1205402	30	0.95	1	FALSE	0		0	0	26.6822	0.994492	0.972309	0.0635593	0.0098201	0.229871	0.0751938	0.134887	1	0.641808
mp-1181553	16	1	0.95	TRUE	0.1	0.8	0.25	0.05	26.6822	0.994492	0.972309	0.0635593	0.0098201	0.229871	0.0751938	0.134887	1	0.641808
mp-1203511	40	0.95	1	FALSE	0		0	0	26.6822	0.994492	0.972309	0.0635593	0.0098201	0.229871	0.0751938	0.134887	0.55	0.641808
mp-1180401	14	1	1	FALSE	0	0.6	0.25	0.2	26.6822	0.994492	0.972309	0.0635593	0.0098201	0.229871	0.0751938	0.134887	0	0.641808
mp-1181499	6	1	0.9	FALSE	0	0	0.05	0.05	26.6822	0.994492	0.972309	0.0635593	0.0098201	0.229871	0.0751938	0.134887	0.65	0.641808
mp-1181552	18	1	1	FALSE	0		0	0	26.6822	0.994492	0.972309	0.0635593	0.0098201	0.229871	0.0751938	0.134887	0.6	0.641808
mp-1204489	40	1	1	FALSE	0		0	0	26.6822	0.994492	0.972309	0.0635593	0.0098201	0.229871	0.0751938	0.134887	0.65	0.641808
mp-1205385	17	1	1	FALSE	0		0	0	26.6822	0.994492	0.972309	0.0635593	0.0098201	0.229871	0.0751938	0.134887	0.85	0.641808
mp-1203793	32	1	1	FALSE	0		0	0	26.6822	0.994492	0.972309	0.0635593	0.0098201	0.229871	0.0751938	0.134887	0.2	0.641808
mp-1203399	36	1	1	FALSE	0	0.5	0.2	0	26.6822	0.994492	0.972309	0.0635593	0.0098201	0.229871	0.0751938	0.134887	0.5	0.641808
mp-1182433	20	1	1	FALSE	0		0	0.15	26.6822	0.994492	0.972309	0.0635593	0.0098201	0.229871	0.0751938	0.134887	0.2	0.641808
mp-1238725	30	1	1	FALSE	0		0	0	26.6822	0.994492	0.972309	0.0635593	0.0098201	0.229871	0.0751938	0.134887	1	0.641808
mp-1182265	19	1	1	FALSE	0		0	0	26.6822	0.994492	0.972309	0.0635593	0.0098201	0.229871	0.0751938	0.134887	1	0.641808
mp-1213081	27	1	1	FALSE	0		0	0	26.6822	0.994492	0.972309	0.0635593	0.0098201	0.229871	0.0751938	0.134887	0.05	0.641808
mp-1203220	40	1	1	FALSE	0		0	0	26.6822	0.994492	0.972309	0.0635593	0.0098201	0.229871	0.0751938	0.134887	0.15	0.641808
mp-1181705	20	1	1	FALSE	0		0	0	26.6822	0.994492	0.972309	0.0635593	0.0098201	0.229871	0.0751938	0.134887	0.9	0.641808
mp-1203387	36	1	1	FALSE	0	0	0.05	0	26.6822	0.994492	0.972309	0.0635593	0.0098201	0.229871	0.0751938	0.134887	0.6	0.641808
mp-1206244	6	1	0.55	FALSE	0	0.428571	0.7	0.4	26.6822	0.994492	0.972309	0.0635593	0.0098201	0.229871	0.0751938	0.134887	0.15	0.641808
mp-1182809	4	1	0.4	FALSE	0	0.9	1	0.05	26.6822	0.994492	0.972309	0.0635593	0.0098201	0.229871	0.0751938	0.134887	0.7	0.641808
mp-1203419	37	1	1	FALSE	0		0	0.4	26.6822	0.994492	0.972309	0.0635593	0.0098201	0.229871	0.0751938	0.134887	0.2	0.641808
mp-1181222	20	1	1	FALSE	0		0	0	26.6822	0.994492	0.972309	0.0635593	0.0098201	0.229871	0.0751938	0.134887	0.65	0.641808
mp-1180452	12	1	0.85	TRUE	0.05	0.5	0.1	0.25	26.6822	0.994492	0.972309	0.0635593	0.0098201	0.229871	0.0751938	0.134887	0.1	0.641808
mp-1205335	12	1	1	FALSE	0	0.25	0.2	0.3	26.6822	0.994492	0.972309	0.0635593	0.0098201	0.229871	0.0751938	0.134887	0.95	0.641808
mp-1182326	18	1	1	FALSE	0	0	0.05	1	26.6822	0.994492	0.972309	0.0635593	0.0098201	0.229871	0.0751938	0.134887	0.4	0.641808
mp-1202692	36	1	1	FALSE	0		0	0	26.6822	0.994492	0.972309	0.0635593	0.0098201	0.229871	0.0751938	0.134887	0.65	0.641808
mp-1203323	32	1	1	FALSE	0		0	0	26.6822	0.994492	0.972309	0.0635593	0.0098201	0.229871	0.0751938	0.134887	0.4	0.641808
mp-1182074	6	1	0.8	FALSE	0	1	0.2	0.35	26.6822	0.994492	0.972309	0.0635593	0.0098201	0.229871	0.0751938	0.134887	0.05	0.641808
mp-1205352	20	1	1	FALSE	0		0	0.05	26.6822	0.994492	0.972309	0.0635593	0.0098201	0.229871	0.0751938	0.134887	0.35	0.641808
mp-1203010	40	1	1	FALSE	0		0	0	26.6822	0.994492	0.972309	0.0635593	0.0098201	0.229871	0.0751938	0.134887	0.95	0.641808
mp-1202538	40	1	0.9	FALSE	0	0	0.15	0	26.6822	0.994492	0.972309	0.0635593	0.0098201	0.229871	0.0751938	0.134887	1	0.641808
mp-1202506	36	1	1	FALSE	0		0	0	26.6822	0.994492	0.972309	0.0635593	0.0098201	0.229871	0.0751938	0.134887	0.35	0.641808
mp-1205361	20	1	1	FALSE	0		0	0	26.6822	0.994492	0.972309	0.0635593	0.0098201	0.229871	0.0751938	0.134887	0.25	0.641808
mp-1203091	38	1	1	FALSE	0		0	0	26.6822	0.994492	0.972309	0.0635593	0.0098201	0.229871	0.0751938	0.134887	0.3	0.641808
mp-1202784	38	1	1	FALSE	0	0	0.05	0	26.6822	0.994492	0.972309	0.0635593	0.0098201	0.229871	0.0751938	0.134887	0.9	0.641808
mp-1203452	32	0.95	1	FALSE	0		0	0	26.6822	0.994492	0.972309	0.0635593	0.0098201	0.229871	0.0751938	0.134887	0.2	0.641808
mp-1205427	18	1	1	FALSE	0		0	0	26.6822	0.994492	0.972309	0.0635593	0.0098201	0.229871	0.0751938	0.134887	0	0.641808
mp-1179708	18	1	0.95	FALSE	0		0	0	26.6822	0.994492	0.972309	0.0635593	0.0098201	0.229871	0.0751938	0.134887	0.55	0.641808
mp-1205387	16	1	1	FALSE	0		0	0	26.6822	0.994492	0.972309	0.0635593	0.0098201	0.229871	0.0751938	0.134887	0.85	0.641808
mp-1180577	24	1	1	FALSE	0		0	0	26.6822	0.994492	0.972309	0.0635593	0.0098201	0.229871	0.0751938	0.134887	0.15	0.641808
mp-1204800	40	1	1	FALSE	0	0	0.05	0	26.6822	0.994492	0.972309	0.0635593	0.0098201	0.229871	0.0751938	0.134887	1	0.641808
mp-1204039	32	1	1	FALSE	0	0	0.15	0	26.6822	0.994492	0.972309	0.0635593	0.0098201	0.229871	0.0751938	0.134887	0.55	0.641808
mp-1178768	18	0.95	1	TRUE	0.0526316	0.25	0.210526	0	26.6822	0.994492	0.972309	0.0635593	0.0098201	0.229871	0.0751938	0.134887	1	0.641808
mp-1202519	36	1	1	FALSE	0		0	0	26.6822	0.994492	0.972309	0.0635593	0.0098201	0.229871	0.0751938	0.134887	0	0.641808
mp-1236914	26	1	1	FALSE	0		0	0	26.6822	0.994492	0.972309	0.0635593	0.0098201	0.229871	0.0751938	0.134887	0.5	0.641808
mp-1205078	36	1	1	FALSE	0		0	0	26.6822	0.994492	0.972309	0.0635593	0.0098201	0.229871	0.0751938	0.134887	0	0.641808
mp-1205422	18	1	1	FALSE	0		0	0.05	26.6822	0.994492	0.972309	0.0635593	0.0098201	0.229871	0.0751938	0.134887	0.1	0.641808
mp-1205373	17	1	1	FALSE	0	0	0.05	1	26.6822	0.994492	0.972309	0.0635593	0.0098201	0.229871	0.0751938	0.134887	0.75	0.641808
mp-1205358	18	1	1	FALSE	0		0	0	26.6822	0.994492	0.972309	0.0635593	0.0098201	0.229871	0.0751938	0.134887	1	0.641808
mp-1202958	36	1	1	FALSE	0		0	0	26.6822	0.994492	0.972309	0.0635593	0.0098201	0.229871	0.0751938	0.134887	0.8	0.641808
mp-1203342	38	1	1	FALSE	0		0	0	26.6822	0.994492	0.972309	0.0635593	0.0098201	0.229871	0.0751938	0.134887	1	0.641808
mp-1212161	18	1	1	FALSE	0		0	0	26.6822	0.994492	0.972309	0.0635593	0.0098201	0.229871	0.0751938	0.134887	0.8	0.641808
mp-1203111	40	1	0.95	FALSE	0	0.25	0.2	0	26.6822	0.994492	0.972309	0.0635593	0.0098201	0.229871	0.0751938	0.134887	1	0.641808
mp-1181462	16	1	1	FALSE	0	0.181818	0.55	0	26.6822	0.994492	0.972309	0.0635593	0.0098201	0.229871	0.0751938	0.134887	1	0.641808
mp-1202656	34	1	1	FALSE	0		0	0	26.6822	0.994492	0.972309	0.0635593	0.0098201	0.229871	0.0751938	0.134887	0.85	0.641808
mp-1207404	18	1	1	FALSE	0	0	0.05	0	26.6822	0.994492	0.972309	0.0635593	0.0098201	0.229871	0.0751938	0.134887	0.7	0.641808
mp-1179251	20	1	1	FALSE	0		0	0	26.6822	0.994492	0.972309	0.0635593	0.0098201	0.229871	0.0751938	0.134887	0.35	0.641808
mp-1180331	16	1	0.95	FALSE	0		0	0	26.6822	0.994492	0.972309	0.0635593	0.0098201	0.229871	0.0751938	0.134887	0.85	0.641808
mp-1204532	36	1	1	FALSE	0	0	0.05	0	26.6822	0.994492	0.972309	0.0635593	0.0098201	0.229871	0.0751938	0.134887	0.4	0.641808
mp-1202563	36	1	1	FALSE	0		0	0	26.6822	0.994492	0.972309	0.0635593	0.0098201	0.229871	0.0751938	0.134887	0.05	0.641808
mp-1202693	36	1	1	FALSE	0		0	0	26.6822	0.994492	0.972309	0.0635593	0.0098201	0.229871	0.0751938	0.134887	0.9	0.641808
mp-1203235	32	1	1	FALSE	0		0	0	26.6822	0.994492	0.972309	0.0635593	0.0098201	0.229871	0.0751938	0.134887	0.95	0.641808
mp-1203141	40	1	1	FALSE	0		0	0	26.6822	0.994492	0.972309	0.0635593	0.0098201	0.229871	0.0751938	0.134887	0.95	0.641808
mp-1203847	35	1	1	FALSE	0		0	0	26.6822	0.994492	0.972309	0.0635593	0.0098201	0.229871	0.0751938	0.134887	0.65	0.641808
mp-1182001	13	1	1	FALSE	0	0	0.15	0.1	26.6822	0.994492	0.972309	0.0635593	0.0098201	0.229871	0.0751938	0.134887	0	0.641808
mp-1205062	32	1	1	FALSE	0	0	0.05	0	26.6822	0.994492	0.972309	0.0635593	0.0098201	0.229871	0.0751938	0.134887	0.95	0.641808
mp-1205407	16	1	0.8	TRUE	0.25	0.642857	0.7	0.2	26.6822	0.994492	0.972309	0.0635593	0.0098201	0.229871	0.0751938	0.134887	1	0.641808
mp-1203867	36	1	1	FALSE	0	0	0.15	0	26.6822	0.994492	0.972309	0.0635593	0.0098201	0.229871	0.0751938	0.134887	1	0.641808
mp-1182786	18	0.95	1	FALSE	0		0	0	26.6822	0.994492	0.972309	0.0635593	0.0098201	0.229871	0.0751938	0.134887	0.15	0.641808
mp-1207777	16	1	1	FALSE	0	0	0.2	0.05	26.6822	0.994492	0.972309	0.0635593	0.0098201	0.229871	0.0751938	0.134887	1	0.641808
mp-2360071	3	1	0.8	FALSE	0	0.75	0.2	0.7	26.6822	0.994492	0.972309	0.0635593	0.0098201	0.229871	0.0751938	0.134887	0.45	0.641808
mp-1178827	11	1	1	FALSE	0		0	0	26.6822	0.994492	0.972309	0.0635593	0.0098201	0.229871	0.0751938	0.134887	0.6	0.641808
mp-1182867	6	1	1	TRUE	0.05	1	0.05	0.25	26.6822	0.994492	0.972309	0.0635593	0.0098201	0.229871	0.0751938	0.134887	0.35	0.641808
mp-1204407	36	1	1	FALSE	0	0	0.05	0	26.6822	0.994492	0.972309	0.0635593	0.0098201	0.229871	0.0751938	0.134887	1	0.641808
mp-1205343	8	1	1	FALSE	0		0	0.45	26.6822	0.994492	0.972309	0.0635593	0.0098201	0.229871	0.0751938	0.134887	1	0.641808
mp-1181729	30	1	1	FALSE	0		0	0.15	26.6822	0.994492	0.972309	0.0635593	0.0098201	0.229871	0.0751938	0.134887	0.55	0.641808
mp-1179143	14	1	1	FALSE	0		0	0.05	26.6822	0.994492	0.972309	0.0635593	0.0098201	0.229871	0.0751938	0.134887	0.15	0.641808
mp-1213880	18	1	1	FALSE	0	0	0.05	0	26.6822	0.994492	0.972309	0.0635593	0.0098201	0.229871	0.0751938	0.134887	0.95	0.641808
mp-1202952	38	0.95	1	FALSE	0	0	0.157895	0	26.6822	0.994492	0.972309	0.0635593	0.0098201	0.229871	0.0751938	0.134887	1	0.641808
mp-1202616	32	1	1	FALSE	0		0	0	26.6822	0.994492	0.972309	0.0635593	0.0098201	0.229871	0.0751938	0.134887	0.75	0.641808
mp-1204380	36	1	1	FALSE	0		0	0	26.6822	0.994492	0.972309	0.0635593	0.0098201	0.229871	0.0751938	0.134887	0.2	0.641808
mp-1205313	8	1	0.9	TRUE	0.1	0.375	0.4	0.45	26.6822	0.994492	0.972309	0.0635593	0.0098201	0.229871	0.0751938	0.134887	0.95	0.641808
mp-1205323	17	1	1	TRUE	0.05	0.5	0.1	1	26.6822	0.994492	0.972309	0.0635593	0.0098201	0.229871	0.0751938	0.134887	0.05	0.641808
mp-1205464	17	1	1	FALSE	0		0	1	26.6822	0.994492	0.972309	0.0635593	0.0098201	0.229871	0.0751938	0.134887	0.8	0.641808
mp-1204162	36	1	1	FALSE	0		0	0	26.6822	0.994492	0.972309	0.0635593	0.0098201	0.229871	0.0751938	0.134887	0.2	0.641808
mp-1237690	24	1	1	FALSE	0		0	0	26.6822	0.994492	0.972309	0.0635593	0.0098201	0.229871	0.0751938	0.134887	0	0.641808
mp-1207078	5	1	0.55	TRUE	0.45	1	0.45	0.7	26.6822	0.994492	0.972309	0.0635593	0.0098201	0.229871	0.0751938	0.134887	1	0.641808
mp-1202714	32	1	1	FALSE	0		0	0	26.6822	0.994492	0.972309	0.0635593	0.0098201	0.229871	0.0751938	0.134887	0	0.641808
mp-1205449	40	1	1	FALSE	0		0	0	26.6822	0.994492	0.972309	0.0635593	0.0098201	0.229871	0.0751938	0.134887	0.5	0.641808
mp-1203758	40	1	1	FALSE	0	0	0.1	0	26.6822	0.994492	0.972309	0.0635593	0.0098201	0.229871	0.0751938	0.134887	0.9	0.641808
mp-1181747	12	1	1	FALSE	0		0	0.05	26.6822	0.994492	0.972309	0.0635593	0.0098201	0.229871	0.0751938	0.134887	0.75	0.641808
mp-1423122	16	1	1	FALSE	0		0	0	26.6822	0.994492	0.972309	0.0635593	0.0098201	0.229871	0.0751938	0.134887	0.65	0.641808
mp-1205397	18	1	1	FALSE	0	0	0.05	0	26.6822	0.994492	0.972309	0.0635593	0.0098201	0.229871	0.0751938	0.134887	1	0.641808
mp-1202472	36	1	1	FALSE	0		0	0	26.6822	0.994492	0.972309	0.0635593	0.0098201	0.229871	0.0751938	0.134887	0.8	0.641808
mp-1203110	38	1	1	FALSE	0		0	0	26.6822	0.994492	0.972309	0.0635593	0.0098201	0.229871	0.0751938	0.134887	0.45	0.641808
mp-1203025	40	1	1	FALSE	0		0	0	26.6822	0.994492	0.972309	0.0635593	0.0098201	0.229871	0.0751938	0.134887	0.45	0.641808
mp-1205304	20	1	1	FALSE	0		0	0	26.6822	0.994492	0.972309	0.0635593	0.0098201	0.229871	0.0751938	0.134887	0.4	0.641808
mp-1247807	9	1	1	FALSE	0	0	0.05	0	26.6822	0.994492	0.972309	0.0635593	0.0098201	0.229871	0.0751938	0.134887	1	0.641808
mp-1205147	38	1	1	FALSE	0	0	0.05	0	26.6822	0.994492	0.972309	0.0635593	0.0098201	0.229871	0.0751938	0.134887	0.8	0.641808
mp-1203679	32	1	1	FALSE	0	1	0.15	0	26.6822	0.994492	0.972309	0.0635593	0.0098201	0.229871	0.0751938	0.134887	0.6	0.641808
mp-1204787	36	0.95	1	FALSE	0		0	0	26.6822	0.994492	0.972309	0.0635593	0.0098201	0.229871	0.0751938	0.134887	1	0.641808
mp-1203548	38	1	1	FALSE	0		0	0	26.6822	0.994492	0.972309	0.0635593	0.0098201	0.229871	0.0751938	0.134887	0.35	0.641808
mp-1205326	20	1	0.95	FALSE	0	0	0.05	0	26.6822	0.994492	0.972309	0.0635593	0.0098201	0.229871	0.0751938	0.134887	0.85	0.641808
mp-1204364	36	1	1	FALSE	0		0	0	26.6822	0.994492	0.972309	0.0635593	0.0098201	0.229871	0.0751938	0.134887	0.6	0.641808
mp-1204146	32	1	1	FALSE	0		0	0	26.6822	0.994492	0.972309	0.0635593	0.0098201	0.229871	0.0751938	0.134887	0.45	0.641808
mp-1202623	32	1	1	FALSE	0		0	0	26.6822	0.994492	0.972309	0.0635593	0.0098201	0.229871	0.0751938	0.134887	0.5	0.641808
mp-1202542	32	1	1	FALSE	0	0.333333	0.15	0	26.6822	0.994492	0.972309	0.0635593	0.0098201	0.229871	0.0751938	0.134887	0.85	0.641808
mp-1203122	32	1	1	FALSE	0	0	0.15	0	26.6822	0.994492	0.972309	0.0635593	0.0098201	0.229871	0.0751938	0.134887	0.95	0.641808
mp-1203029	36	0.9	1	FALSE	0		0	0	26.6822	0.994492	0.972309	0.0635593	0.0098201	0.229871	0.0751938	0.134887	1	0.641808
mp-1204670	36	1	1	FALSE	0		0	0	26.6822	0.994492	0.972309	0.0635593	0.0098201	0.229871	0.0751938	0.134887	0.45	0.641808
mp-1202647	36	1	1	FALSE	0		0	0	26.6822	0.994492	0.972309	0.0635593	0.0098201	0.229871	0.0751938	0.134887	0.65	0.641808
mp-1185167	24	1	1	FALSE	0	0	0.3	0	26.6822	0.994492	0.972309	0.0635593	0.0098201	0.229871	0.0751938	0.134887	0.45	0.641808
mp-1202894	38	0.9	1	FALSE	0		0	0	26.6822	0.994492	0.972309	0.0635593	0.0098201	0.229871	0.0751938	0.134887	1	0.641808
mp-1181055	16	1	1	FALSE	0		0	0	26.6822	0.994492	0.972309	0.0635593	0.0098201	0.229871	0.0751938	0.134887	0.95	0.641808
mp-1178823	9	1	1	FALSE	0	0	0.3	0.45	26.6822	0.994492	0.972309	0.0635593	0.0098201	0.229871	0.0751938	0.134887	0.6	0.641808
mp-1208205	18	1	1	FALSE	0	0	0.2	0	26.6822	0.994492	0.972309	0.0635593	0.0098201	0.229871	0.0751938	0.134887	0.85	0.641808
mp-1183955	12	1	1	FALSE	0		0	0	26.6822	0.994492	0.972309	0.0635593	0.0098201	0.229871	0.0751938	0.134887	0.05	0.641808
mp-1247934	32	1	1	FALSE	0		0	0	26.6822	0.994492	0.972309	0.0635593	0.0098201	0.229871	0.0751938	0.134887	0.05	0.641808
mp-1202645	38	1	1	FALSE	0	0	0.1	0	26.6822	0.994492	0.972309	0.0635593	0.0098201	0.229871	0.0751938	0.134887	0.9	0.641808
mp-1179236	22	0.95	1	FALSE	0		0	0	26.6822	0.994492	0.972309	0.0635593	0.0098201	0.229871	0.0751938	0.134887	0.6	0.641808
mp-1202553	40	1	1	FALSE	0		0	0	26.6822	0.994492	0.972309	0.0635593	0.0098201	0.229871	0.0751938	0.134887	0.9	0.641808
mp-1205322	6	1	0.55	FALSE	0	0.842105	0.95	0.5	26.6822	0.994492	0.972309	0.0635593	0.0098201	0.229871	0.0751938	0.134887	0	0.641808
mp-1182608	20	1	1	FALSE	0		0	0	26.6822	0.994492	0.972309	0.0635593	0.0098201	0.229871	0.0751938	0.134887	0	0.641808
mp-1212232	17	1	1	FALSE	0	0	0.1	0	26.6822	0.994492	0.972309	0.0635593	0.0098201	0.229871	0.0751938	0.134887	0.95	0.641808
mp-1185571	16	0.95	1	FALSE	0	0	0.0526316	0	26.6822	0.994492	0.972309	0.0635593	0.0098201	0.229871	0.0751938	0.134887	0.5	0.641808
mp-1204530	31	1	1	FALSE	0		0	1	26.6822	0.994492	0.972309	0.0635593	0.0098201	0.229871	0.0751938	0.134887	0.9	0.641808
mp-1205346	16	1	1	FALSE	0	0	0.05	0	26.6822	0.994492	0.972309	0.0635593	0.0098201	0.229871	0.0751938	0.134887	0.9	0.641808
mp-1205298	10	1	1	FALSE	0	0	0.25	0.2	26.6822	0.994492	0.972309	0.0635593	0.0098201	0.229871	0.0751938	0.134887	0.75	0.641808
mp-1179401	40	1	1	FALSE	0		0	0	26.6822	0.994492	0.972309	0.0635593	0.0098201	0.229871	0.0751938	0.134887	0	0.641808
mp-1237229	16	1	0.95	FALSE	0	0.666667	0.15	0.1	26.6822	0.994492	0.972309	0.0635593	0.0098201	0.229871	0.0751938	0.134887	0.95	0.641808
mp-1207393	16	1	1	FALSE	0	0	0.05	0	26.6822	0.994492	0.972309	0.0635593	0.0098201	0.229871	0.0751938	0.134887	0.25	0.641808
mp-1178771	12	1	1	FALSE	0	0.5	0.1	0.95	26.6822	0.994492	0.972309	0.0635593	0.0098201	0.229871	0.0751938	0.134887	0.4	0.641808
mp-1202638	39	1	1	FALSE	0		0	0	26.6822	0.994492	0.972309	0.0635593	0.0098201	0.229871	0.0751938	0.134887	0	0.641808
mp-1204360	36	1	1	FALSE	0	0	0.05	0	26.6822	0.994492	0.972309	0.0635593	0.0098201	0.229871	0.0751938	0.134887	1	0.641808
mp-1212409	18	1	1	FALSE	0		0	0	26.6822	0.994492	0.972309	0.0635593	0.0098201	0.229871	0.0751938	0.134887	0.9	0.641808
mp-1211293	20	1	1	FALSE	0		0	0.95	26.6822	0.994492	0.972309	0.0635593	0.0098201	0.229871	0.0751938	0.134887	0.95	0.641808
mp-1180557	18	1	1	FALSE	0		0	0	26.6822	0.994492	0.972309	0.0635593	0.0098201	0.229871	0.0751938	0.134887	1	0.641808
mp-1542038	10	1	1	FALSE	0	0	0.1	1	26.6822	0.994492	0.972309	0.0635593	0.0098201	0.229871	0.0751938	0.134887	0.4	0.641808
mp-1181527	20	1	1	FALSE	0		0	0.1	26.6822	0.994492	0.972309	0.0635593	0.0098201	0.229871	0.0751938	0.134887	0.6	0.641808
mp-1204732	34	1	1	FALSE	0		0	1	26.6822	0.994492	0.972309	0.0635593	0.0098201	0.229871	0.0751938	0.134887	0.7	0.641808
mp-1208217	18	1	1	FALSE	0		0	0	26.6822	0.994492	0.972309	0.0635593	0.0098201	0.229871	0.0751938	0.134887	0.95	0.641808
mp-1178946	16	1	1	TRUE	0.05	0.142857	0.35	0.1	26.6822	0.994492	0.972309	0.0635593	0.0098201	0.229871	0.0751938	0.134887	1	0.641808
mp-1202694	40	1	1	FALSE	0		0	0	26.6822	0.994492	0.972309	0.0635593	0.0098201	0.229871	0.0751938	0.134887	0.95	0.641808
mp-1204934	36	1	1	FALSE	0	0	0.1	0	26.6822	0.994492	0.972309	0.0635593	0.0098201	0.229871	0.0751938	0.134887	0.85	0.641808
mp-1205177	38	0.95	1	FALSE	0		0	0	26.6822	0.994492	0.972309	0.0635593	0.0098201	0.229871	0.0751938	0.134887	1	0.641808
mp-1204550	32	1	1	FALSE	0		0	0	26.6822	0.994492	0.972309	0.0635593	0.0098201	0.229871	0.0751938	0.134887	0.55	0.641808
mp-1204902	36	1	1	FALSE	0	0	0.05	0	26.6822	0.994492	0.972309	0.0635593	0.0098201	0.229871	0.0751938	0.134887	0.65	0.641808
mp-1204042	36	1	1	FALSE	0	0	0.1	0	26.6822	0.994492	0.972309	0.0635593	0.0098201	0.229871	0.0751938	0.134887	1	0.641808
mp-1203265	36	1	1	FALSE	0		0	0	26.6822	0.994492	0.972309	0.0635593	0.0098201	0.229871	0.0751938	0.134887	1	0.641808
mp-1179384	35	1	1	FALSE	0		0	0.1	26.6822	0.994492	0.972309	0.0635593	0.0098201	0.229871	0.0751938	0.134887	0.65	0.641808
mp-1203324	32	1	1	FALSE	0		0	0	26.6822	0.994492	0.972309	0.0635593	0.0098201	0.229871	0.0751938	0.134887	0.75	0.641808
mp-1207724	24	1	1	FALSE	0	0.25	0.2	0	26.6822	0.994492	0.972309	0.0635593	0.0098201	0.229871	0.0751938	0.134887	1	0.641808
mp-1205010	36	0.9	1	FALSE	0	0	0.0555556	0	26.6822	0.994492	0.972309	0.0635593	0.0098201	0.229871	0.0751938	0.134887	1	0.641808
mp-1179013	4	1	0.5	FALSE	0	0.5	0.9	0.25	26.6822	0.994492	0.972309	0.0635593	0.0098201	0.229871	0.0751938	0.134887	0.05	0.641808
mp-1181498	16	1	1	FALSE	0	0	0.1	0.05	26.6822	0.994492	0.972309	0.0635593	0.0098201	0.229871	0.0751938	0.134887	0.85	0.641808
mp-1180963	11	1	1	FALSE	0		0	0	26.6822	0.994492	0.972309	0.0635593	0.0098201	0.229871	0.0751938	0.134887	0	0.641808
mp-1209061	17	1	1	FALSE	0		0	0	26.6822	0.994492	0.972309	0.0635593	0.0098201	0.229871	0.0751938	0.134887	0.85	0.641808
mp-1184118	18	1	0.95	FALSE	0		0	0	26.6822	0.994492	0.972309	0.0635593	0.0098201	0.229871	0.0751938	0.134887	0.95	0.641808
mp-1205330	10	1	0.9	FALSE	0		0	0.05	26.6822	0.994492	0.972309	0.0635593	0.0098201	0.229871	0.0751938	0.134887	0	0.641808
mp-1202698	38	1	1	FALSE	0		0	0	26.6822	0.994492	0.972309	0.0635593	0.0098201	0.229871	0.0751938	0.134887	0.4	0.641808
mp-1205355	8	1	1	FALSE	0	0	0.05	0	26.6822	0.994492	0.972309	0.0635593	0.0098201	0.229871	0.0751938	0.134887	0.95	0.641808
mp-1181662	36	1	1	FALSE	0		0	0	26.6822	0.994492	0.972309	0.0635593	0.0098201	0.229871	0.0751938	0.134887	0.3	0.641808
mp-1204528	36	1	1	FALSE	0		0	0	26.6822	0.994492	0.972309	0.0635593	0.0098201	0.229871	0.0751938	0.134887	0.4	0.641808
mp-1205382	30	1	1	FALSE	0		0	0	26.6822	0.994492	0.972309	0.0635593	0.0098201	0.229871	0.0751938	0.134887	1	0.641808
mp-1202791	36	0.95	1	FALSE	0	1	0.0526316	0	26.6822	0.994492	0.972309	0.0635593	0.0098201	0.229871	0.0751938	0.134887	1	0.641808
mp-1204079	38	1	1	FALSE	0	0	0.1	0	26.6822	0.994492	0.972309	0.0635593	0.0098201	0.229871	0.0751938	0.134887	0.85	0.641808
mp-1205466	19	1	1	FALSE	0		0	0	26.6822	0.994492	0.972309	0.0635593	0.0098201	0.229871	0.0751938	0.134887	0.95	0.641808
mp-1202879	40	1	1	FALSE	0		0	0	26.6822	0.994492	0.972309	0.0635593	0.0098201	0.229871	0.0751938	0.134887	0.85	0.641808
mp-1203348	40	0.9	1	FALSE	0		0	0	26.6822	0.994492	0.972309	0.0635593	0.0098201	0.229871	0.0751938	0.134887	0.3	0.641808
mp-2235359	16	1	1	FALSE	0	0	0.2	0	26.6822	0.994492	0.972309	0.0635593	0.0098201	0.229871	0.0751938	0.134887	0.9	0.641808
mp-1178678	24	1	0.95	FALSE	0	0.6	0.5	0.05	26.6822	0.994492	0.972309	0.0635593	0.0098201	0.229871	0.0751938	0.134887	0.95	0.641808
mp-1205403	18	1	1	FALSE	0		0	1	26.6822	0.994492	0.972309	0.0635593	0.0098201	0.229871	0.0751938	0.134887	0.25	0.641808
mp-1203497	36	1	1	FALSE	0		0	0	26.6822	0.994492	0.972309	0.0635593	0.0098201	0.229871	0.0751938	0.134887	0.5	0.641808
mp-1180309	20	1	1	FALSE	0		0	0	26.6822	0.994492	0.972309	0.0635593	0.0098201	0.229871	0.0751938	0.134887	0.9	0.641808
mp-1203353	36	1	1	FALSE	0	0	0.15	0	26.6822	0.994492	0.972309	0.0635593	0.0098201	0.229871	0.0751938	0.134887	0.75	0.641808
mp-1205395	20	1	1	FALSE	0	0	0.05	0	26.6822	0.994492	0.972309	0.0635593	0.0098201	0.229871	0.0751938	0.134887	0.5	0.641808
mp-1180346	24	1	1	FALSE	0		0	0	26.6822	0.994492	0.972309	0.0635593	0.0098201	0.229871	0.0751938	0.134887	1	0.641808
mp-1232416	38	0.9	1	FALSE	0		0	0	26.6822	0.994492	0.972309	0.0635593	0.0098201	0.229871	0.0751938	0.134887	1	0.641808
mp-1181245	40	1	1	FALSE	0	0	0.1	0	26.6822	0.994492	0.972309	0.0635593	0.0098201	0.229871	0.0751938	0.134887	0.05	0.641808
mp-1216303	14	1	1	FALSE	0	0.333333	0.15	0.15	26.6822	0.994492	0.972309	0.0635593	0.0098201	0.229871	0.0751938	0.134887	0.6	0.641808
mp-1181796	17	0.9	0.944444	FALSE	0		0	0	26.6822	0.994492	0.972309	0.0635593	0.0098201	0.229871	0.0751938	0.134887	1	0.641808
mp-1179018	16	1	1	FALSE	0		0	0.15	26.6822	0.994492	0.972309	0.0635593	0.0098201	0.229871	0.0751938	0.134887	0.85	0.641808
mp-1205307	12	1	1	FALSE	0		0	0.7	26.6822	0.994492	0.972309	0.0635593	0.0098201	0.229871	0.0751938	0.134887	0.55	0.641808
mp-1205473	18	1	1	FALSE	0		0	0.05	26.6822	0.994492	0.972309	0.0635593	0.0098201	0.229871	0.0751938	0.134887	1	0.641808
mp-1203917	40	1	1	FALSE	0		0	0	26.6822	0.994492	0.972309	0.0635593	0.0098201	0.229871	0.0751938	0.134887	0.3	0.641808
mp-1184737	20	1	1	FALSE	0	0	0.1	0.05	26.6822	0.994492	0.972309	0.0635593	0.0098201	0.229871	0.0751938	0.134887	0.9	0.641808
mp-1180725	10	1	1	FALSE	0		0	0.2	26.6822	0.994492	0.972309	0.0635593	0.0098201	0.229871	0.0751938	0.134887	0.05	0.641808
mp-1206322	6	1	0.45	TRUE	0.15	0.538462	0.65	0.05	26.6822	0.994492	0.972309	0.0635593	0.0098201	0.229871	0.0751938	0.134887	0.85	0.641808
mp-1182576	22	1	0.95	FALSE	0		0	0	26.6822	0.994492	0.972309	0.0635593	0.0098201	0.229871	0.0751938	0.134887	0.8	0.641808
mp-1205374	19	1	1	FALSE	0	1	0.05	0	26.6822	0.994492	0.972309	0.0635593	0.0098201	0.229871	0.0751938	0.134887	0.9	0.641808
mp-1181308	36	1	1	FALSE	0		0	0	26.6822	0.994492	0.972309	0.0635593	0.0098201	0.229871	0.0751938	0.134887	0.75	0.641808
mp-1188036	6	1	0.85	FALSE	0	0	0.25	0.55	26.6822	0.994492	0.972309	0.0635593	0.0098201	0.229871	0.0751938	0.134887	0.55	0.641808
mp-1203078	37	1	1	FALSE	0		0	0.55	26.6822	0.994492	0.972309	0.0635593	0.0098201	0.229871	0.0751938	0.134887	1	0.641808
mp-1205338	18	1	1	FALSE	0		0	0.3	26.6822	0.994492	0.972309	0.0635593	0.0098201	0.229871	0.0751938	0.134887	0.25	0.641808
mp-1203999	32	1	1	FALSE	0	0	0.1	1	26.6822	0.994492	0.972309	0.0635593	0.0098201	0.229871	0.0751938	0.134887	0.5	0.641808
mp-1213048	12	1	1	FALSE	0	0	0.05	0.3	26.6822	0.994492	0.972309	0.0635593	0.0098201	0.229871	0.0751938	0.134887	0.55	0.641808
mp-1205321	16	1	0.95	FALSE	0		0	0	26.6822	0.994492	0.972309	0.0635593	0.0098201	0.229871	0.0751938	0.134887	1	0.641808
mp-1187172	12	1	0.95	FALSE	0		0	0.4	26.6822	0.994492	0.972309	0.0635593	0.0098201	0.229871	0.0751938	0.134887	0.95	0.641808
mp-1180676	14	1	1	FALSE	0	0	0.05	0	26.6822	0.994492	0.972309	0.0635593	0.0098201	0.229871	0.0751938	0.134887	0.75	0.641808
mp-1180742	12	1	1	FALSE	0		0	0	26.6822	0.994492	0.972309	0.0635593	0.0098201	0.229871	0.0751938	0.134887	0.6	0.641808
mp-1208310	16	1	1	FALSE	0	0	0.1	0	26.6822	0.994492	0.972309	0.0635593	0.0098201	0.229871	0.0751938	0.134887	0.95	0.641808
mp-1179796	18	1	0.95	TRUE	0.05	0.5	0.1	0	26.6822	0.994492	0.972309	0.0635593	0.0098201	0.229871	0.0751938	0.134887	0.85	0.641808
mp-1181826	11	1	1	FALSE	0		0	0.05	26.6822	0.994492	0.972309	0.0635593	0.0098201	0.229871	0.0751938	0.134887	0.3	0.641808
mp-1203440	32	1	1	FALSE	0		0	0	26.6822	0.994492	0.972309	0.0635593	0.0098201	0.229871	0.0751938	0.134887	0.1	0.641808
mp-1181563	19	1	1	FALSE	0		0	0	26.6822	0.994492	0.972309	0.0635593	0.0098201	0.229871	0.0751938	0.134887	0.9	0.641808
mp-1182183	22	1	1	FALSE	0		0	0	26.6822	0.994492	0.972309	0.0635593	0.0098201	0.229871	0.0751938	0.134887	0.8	0.641808
mp-1180782	10	1	0.8	FALSE	0	0.333333	0.15	0.2	26.6822	0.994492	0.972309	0.0635593	0.0098201	0.229871	0.0751938	0.134887	0.45	0.641808
mp-1184569	2	1	0.5	FALSE	0	1	0.05	0.2	26.6822	0.994492	0.972309	0.0635593	0.0098201	0.229871	0.0751938	0.134887	0.1	0.641808
mp-1203613	36	1	1	FALSE	0		0	0	26.6822	0.994492	0.972309	0.0635593	0.0098201	0.229871	0.0751938	0.134887	0.2	0.641808
mp-1205359	10	1	0.95	FALSE	0		0	0	26.6822	0.994492	0.972309	0.0635593	0.0098201	0.229871	0.0751938	0.134887	0.8	0.641808
mp-1205363	18	1	1	FALSE	0		0	0.9	26.6822	0.994492	0.972309	0.0635593	0.0098201	0.229871	0.0751938	0.134887	0.25	0.641808
mp-1181185	16	1	1	FALSE	0	1	0.05	0	26.6822	0.994492	0.972309	0.0635593	0.0098201	0.229871	0.0751938	0.134887	0.7	0.641808
mp-1205342	12	1	1	FALSE	0	0	0.15	0.25	26.6822	0.994492	0.972309	0.0635593	0.0098201	0.229871	0.0751938	0.134887	0.75	0.641808
mp-1186277	20	1	0.55	FALSE	0	0	0.05	0.45	26.6822	0.994492	0.972309	0.0635593	0.0098201	0.229871	0.0751938	0.134887	0.75	0.641808
mp-1181888	20	1	1	FALSE	0		0	0	26.6822	0.994492	0.972309	0.0635593	0.0098201	0.229871	0.0751938	0.134887	0.3	0.641808
mp-1202743	32	1	1	FALSE	0		0	0	26.6822	0.994492	0.972309	0.0635593	0.0098201	0.229871	0.0751938	0.134887	0.1	0.641808
mp-1204153	38	1	1	FALSE	0		0	0	26.6822	0.994492	0.972309	0.0635593	0.0098201	0.229871	0.0751938	0.134887	0	0.641808
mp-1202998	31	1	1	FALSE	0		0	1	26.6822	0.994492	0.972309	0.0635593	0.0098201	0.229871	0.0751938	0.134887	0.8	0.641808
mp-1209868	20	1	1	FALSE	0		0	0.95	26.6822	0.994492	0.972309	0.0635593	0.0098201	0.229871	0.0751938	0.134887	0.85	0.641808
mp-1203888	39	1	1	FALSE	0		0	0	26.6822	0.994492	0.972309	0.0635593	0.0098201	0.229871	0.0751938	0.134887	0.05	0.641808
mp-1204031	32	1	1	FALSE	0		0	1	26.6822	0.994492	0.972309	0.0635593	0.0098201	0.229871	0.0751938	0.134887	0.9	0.641808
mp-1179149	12	1	1	FALSE	0		0	0.2	26.6822	0.994492	0.972309	0.0635593	0.0098201	0.229871	0.0751938	0.134887	0.15	0.641808
mp-1205141	38	1	1	FALSE	0		0	0.3	26.6822	0.994492	0.972309	0.0635593	0.0098201	0.229871	0.0751938	0.134887	0.2	0.641808
mp-1203588	36	1	1	FALSE	0		0	0	26.6822	0.994492	0.972309	0.0635593	0.0098201	0.229871	0.0751938	0.134887	0.55	0.641808
mp-1205424	30	1	1	FALSE	0		0	1	26.6822	0.994492	0.972309	0.0635593	0.0098201	0.229871	0.0751938	0.134887	0.3	0.641808
mp-1183528	10	1	1	FALSE	0		0	0.65	26.6822	0.994492	0.972309	0.0635593	0.0098201	0.229871	0.0751938	0.134887	0.05	0.641808
mp-1203495	40	1	1	FALSE	0		0	0	26.6822	0.994492	0.972309	0.0635593	0.0098201	0.229871	0.0751938	0.134887	0.95	0.641808
mp-1205344	24	1	1	FALSE	0	0	0.05	0	26.6822	0.994492	0.972309	0.0635593	0.0098201	0.229871	0.0751938	0.134887	0.2	0.641808
mp-1202826	32	0.95	1	FALSE	0		0	0	26.6822	0.994492	0.972309	0.0635593	0.0098201	0.229871	0.0751938	0.134887	0.8	0.641808
mp-1203429	36	1	0.95	FALSE	0	0	0.15	0	26.6822	0.994492	0.972309	0.0635593	0.0098201	0.229871	0.0751938	0.134887	1	0.641808
mp-1203837	35	1	1	FALSE	0		0	1	26.6822	0.994492	0.972309	0.0635593	0.0098201	0.229871	0.0751938	0.134887	0.85	0.641808
mp-1205381	32	1	1	FALSE	0	0	0.05	1	26.6822	0.994492	0.972309	0.0635593	0.0098201	0.229871	0.0751938	0.134887	0.25	0.641808
mp-1202972	36	1	1	FALSE	0		0	0	26.6822	0.994492	0.972309	0.0635593	0.0098201	0.229871	0.0751938	0.134887	0.95	0.641808
mp-1292002	20	1	1	FALSE	0		0	0	26.6822	0.994492	0.972309	0.0635593	0.0098201	0.229871	0.0751938	0.134887	0.4	0.641808
mp-1204813	36	1	1	FALSE	0	0	0.05	0	26.6822	0.994492	0.972309	0.0635593	0.0098201	0.229871	0.0751938	0.134887	1	0.641808
mp-1181425	17	1	1	FALSE	0	0	0.05	0	26.6822	0.994492	0.972309	0.0635593	0.0098201	0.229871	0.0751938	0.134887	0.9	0.641808

## Sheet: figure3a,b_CLIP_Prompt
material_id	natoms	valid_samples	unique	structure_matching	structure_matching_ratio	meta_stable	composition_matching	crystal_system_matching	mean_natoms	mean_valid_samples	mean_unique	mean_structure_matching	mean_structure_matching_ratio	mean_meta_stable	mean_composition_matching	mean_crystal_system_matching	crystal_system_lattice_matching	mean_crystal_system_lattice_matching
mp-1182382	22	1	1	FALSE	0	0	0.45	0	26.6822	0.990042	0.90216	0.204802	0.0514496	0.247184	0.302973	0.156018	1	0.750989
mp-1180133	9	1	0.35	TRUE	0.35	0.777778	0.45	0.2	26.6822	0.990042	0.90216	0.204802	0.0514496	0.247184	0.302973	0.156018	1	0.750989
mp-1202969	32	1	1	FALSE	0		0	0	26.6822	0.990042	0.90216	0.204802	0.0514496	0.247184	0.302973	0.156018	0.45	0.750989
mp-1205360	16	1	0.95	FALSE	0	0.111111	0.45	0	26.6822	0.990042	0.90216	0.204802	0.0514496	0.247184	0.302973	0.156018	1	0.750989
mp-1203614	38	1	1	FALSE	0		0	0	26.6822	0.990042	0.90216	0.204802	0.0514496	0.247184	0.302973	0.156018	1	0.750989
mp-1203076	35	1	1	FALSE	0		0	0.05	26.6822	0.990042	0.90216	0.204802	0.0514496	0.247184	0.302973	0.156018	1	0.750989
mp-1288145	10	1	0.35	TRUE	0.65	0.764706	0.85	0.15	26.6822	0.990042	0.90216	0.204802	0.0514496	0.247184	0.302973	0.156018	0.6	0.750989
mp-1272846	20	1	1	TRUE	0.05	0.285714	0.35	0.05	26.6822	0.990042	0.90216	0.204802	0.0514496	0.247184	0.302973	0.156018	0.1	0.750989
mp-1203178	35	1	1	FALSE	0		0	0.25	26.6822	0.990042	0.90216	0.204802	0.0514496	0.247184	0.302973	0.156018	1	0.750989
mp-655085	28	1	1	FALSE	0	0	0.25	0	26.6822	0.990042	0.90216	0.204802	0.0514496	0.247184	0.302973	0.156018	1	0.750989
mp-1208643	20	1	1	TRUE	0.05	0.142857	0.7	0.1	26.6822	0.990042	0.90216	0.204802	0.0514496	0.247184	0.302973	0.156018	1	0.750989
mp-1182375	13	1	0.8	FALSE	0	0.266667	0.75	0.45	26.6822	0.990042	0.90216	0.204802	0.0514496	0.247184	0.302973	0.156018	0.1	0.750989
mp-1182061	9	1	0.4	FALSE	0	0	0.25	0	26.6822	0.990042	0.90216	0.204802	0.0514496	0.247184	0.302973	0.156018	1	0.750989
mp-1204515	40	1	1	FALSE	0	0.5	0.1	0	26.6822	0.990042	0.90216	0.204802	0.0514496	0.247184	0.302973	0.156018	1	0.750989
mp-1205388	18	1	1	FALSE	0	0	0.4	0	26.6822	0.990042	0.90216	0.204802	0.0514496	0.247184	0.302973	0.156018	0.8	0.750989
mp-1204363	36	1	1	FALSE	0		0	0	26.6822	0.990042	0.90216	0.204802	0.0514496	0.247184	0.302973	0.156018	0.35	0.750989
mp-1179774	16	1	0.95	FALSE	0	1	0.65	0	26.6822	0.990042	0.90216	0.204802	0.0514496	0.247184	0.302973	0.156018	1	0.750989
mp-1207598	16	1	0.5	TRUE	0.45	0.526316	0.95	0.4	26.6822	0.990042	0.90216	0.204802	0.0514496	0.247184	0.302973	0.156018	1	0.750989
mp-1180135	28	1	1	FALSE	0	0	0.2	0	26.6822	0.990042	0.90216	0.204802	0.0514496	0.247184	0.302973	0.156018	0.55	0.750989
mp-1202982	40	0.9	0.944444	FALSE	0	0	0.222222	0	26.6822	0.990042	0.90216	0.204802	0.0514496	0.247184	0.302973	0.156018	1	0.750989
mp-1208031	16	1	0.65	TRUE	0.2	0.583333	0.6	0.1	26.6822	0.990042	0.90216	0.204802	0.0514496	0.247184	0.302973	0.156018	1	0.750989
mp-1203388	40	1	1	FALSE	0	0	0.2	0	26.6822	0.990042	0.90216	0.204802	0.0514496	0.247184	0.302973	0.156018	1	0.750989
mp-1203026	36	1	1	FALSE	0	0	0.05	0	26.6822	0.990042	0.90216	0.204802	0.0514496	0.247184	0.302973	0.156018	0.05	0.750989
mp-1203208	32	1	1	FALSE	0	0	0.15	1	26.6822	0.990042	0.90216	0.204802	0.0514496	0.247184	0.302973	0.156018	0	0.750989
mp-1178920	8	1	0.6	TRUE	0.15	0.75	0.8	0.1	26.6822	0.990042	0.90216	0.204802	0.0514496	0.247184	0.302973	0.156018	0	0.750989
mp-1204045	38	0.9	1	FALSE	0	0.5	0.111111	0	26.6822	0.990042	0.90216	0.204802	0.0514496	0.247184	0.302973	0.156018	0.95	0.750989
mp-1179614	30	0.85	1	FALSE	0		0	1	26.6822	0.990042	0.90216	0.204802	0.0514496	0.247184	0.302973	0.156018	0	0.750989
mp-1204400	38	1	1	FALSE	0		0	1	26.6822	0.990042	0.90216	0.204802	0.0514496	0.247184	0.302973	0.156018	1	0.750989
mp-1203469	40	1	1	FALSE	0		0	0	26.6822	0.990042	0.90216	0.204802	0.0514496	0.247184	0.302973	0.156018	0	0.750989
mp-1179076	22	1	1	FALSE	0	0	0.3	0	26.6822	0.990042	0.90216	0.204802	0.0514496	0.247184	0.302973	0.156018	1	0.750989
mp-1179754	36	1	1	FALSE	0	1	0.15	0	26.6822	0.990042	0.90216	0.204802	0.0514496	0.247184	0.302973	0.156018	1	0.750989
mp-1203622	40	1	1	FALSE	0	0	0.25	0	26.6822	0.990042	0.90216	0.204802	0.0514496	0.247184	0.302973	0.156018	1	0.750989
mp-1208100	16	1	1	TRUE	0.05	0.1	0.5	0	26.6822	0.990042	0.90216	0.204802	0.0514496	0.247184	0.302973	0.156018	1	0.750989
mp-1205318	6	1	0.2	TRUE	0.75	0.833333	0.9	0.75	26.6822	0.990042	0.90216	0.204802	0.0514496	0.247184	0.302973	0.156018	1	0.750989
mp-1205396	20	1	0.35	TRUE	0.6	0.857143	0.7	0.05	26.6822	0.990042	0.90216	0.204802	0.0514496	0.247184	0.302973	0.156018	0.95	0.750989
mp-1202778	38	1	1	FALSE	0	0.625	0.4	0	26.6822	0.990042	0.90216	0.204802	0.0514496	0.247184	0.302973	0.156018	1	0.750989
mp-1178983	16	1	0.75	TRUE	0.15	0.357143	0.7	0.05	26.6822	0.990042	0.90216	0.204802	0.0514496	0.247184	0.302973	0.156018	1	0.750989
mp-1205409	18	1	1	FALSE	0	0	0.4	0	26.6822	0.990042	0.90216	0.204802	0.0514496	0.247184	0.302973	0.156018	0	0.750989
mp-2356866	12	1	1	FALSE	0	0	0.45	0	26.6822	0.990042	0.90216	0.204802	0.0514496	0.247184	0.302973	0.156018	0.35	0.750989
mp-2679737	12	1	0.7	FALSE	0	0.25	0.4	0	26.6822	0.990042	0.90216	0.204802	0.0514496	0.247184	0.302973	0.156018	1	0.750989
mp-1202664	38	1	1	FALSE	0		0	1	26.6822	0.990042	0.90216	0.204802	0.0514496	0.247184	0.302973	0.156018	0.95	0.750989
mp-1202747	38	1	1	FALSE	0		0	0	26.6822	0.990042	0.90216	0.204802	0.0514496	0.247184	0.302973	0.156018	0	0.750989
mp-1205389	16	0.95	1	FALSE	0	0	0.526316	0.0526316	26.6822	0.990042	0.90216	0.204802	0.0514496	0.247184	0.302973	0.156018	1	0.750989
mp-1203415	40	1	1	FALSE	0		0	0	26.6822	0.990042	0.90216	0.204802	0.0514496	0.247184	0.302973	0.156018	0.8	0.750989
mp-1182453	28	1	1	TRUE	0.05	1	0.35	0	26.6822	0.990042	0.90216	0.204802	0.0514496	0.247184	0.302973	0.156018	0.7	0.750989
mp-1203775	40	1	1	FALSE	0	0.666667	0.15	0	26.6822	0.990042	0.90216	0.204802	0.0514496	0.247184	0.302973	0.156018	1	0.750989
mp-1212214	16	1	0.7	FALSE	0	0.272727	0.55	0.15	26.6822	0.990042	0.90216	0.204802	0.0514496	0.247184	0.302973	0.156018	1	0.750989
mp-1181784	19	1	1	FALSE	0	0	0.3	1	26.6822	0.990042	0.90216	0.204802	0.0514496	0.247184	0.302973	0.156018	1	0.750989
mp-1179977	16	1	0.95	FALSE	0	0	0.3	0	26.6822	0.990042	0.90216	0.204802	0.0514496	0.247184	0.302973	0.156018	1	0.750989
mp-1205124	38	1	1	FALSE	0	0	0.2	0	26.6822	0.990042	0.90216	0.204802	0.0514496	0.247184	0.302973	0.156018	1	0.750989
mp-1213129	24	0.7	0.785714	FALSE	0	1	0.571429	0	26.6822	0.990042	0.90216	0.204802	0.0514496	0.247184	0.302973	0.156018	1	0.750989
mp-1202465	40	0.95	0.947368	FALSE	0		0	0	26.6822	0.990042	0.90216	0.204802	0.0514496	0.247184	0.302973	0.156018	1	0.750989
mp-1202662	36	1	1	FALSE	0		0	0	26.6822	0.990042	0.90216	0.204802	0.0514496	0.247184	0.302973	0.156018	1	0.750989
mp-1208004	16	1	0.45	TRUE	0.55	0.8	0.75	0.05	26.6822	0.990042	0.90216	0.204802	0.0514496	0.247184	0.302973	0.156018	1	0.750989
mp-1205315	8	1	0.4	FALSE	0	0	0.75	0.55	26.6822	0.990042	0.90216	0.204802	0.0514496	0.247184	0.302973	0.156018	1	0.750989
mp-1203455	32	1	1	FALSE	0	0.4	0.25	0	26.6822	0.990042	0.90216	0.204802	0.0514496	0.247184	0.302973	0.156018	0.95	0.750989
mp-1202841	36	1	0.95	FALSE	0	0	0.05	0	26.6822	0.990042	0.90216	0.204802	0.0514496	0.247184	0.302973	0.156018	1	0.750989
mp-1211529	18	1	1	FALSE	0		0	0	26.6822	0.990042	0.90216	0.204802	0.0514496	0.247184	0.302973	0.156018	1	0.750989
mp-1204916	32	1	1	TRUE	0.05	0.2	0.5	0.05	26.6822	0.990042	0.90216	0.204802	0.0514496	0.247184	0.302973	0.156018	1	0.750989
mp-1205371	18	1	0.85	FALSE	0	0	0.15	0	26.6822	0.990042	0.90216	0.204802	0.0514496	0.247184	0.302973	0.156018	1	0.750989
mp-1181398	12	1	0.9	TRUE	0.05	0.277778	0.9	0	26.6822	0.990042	0.90216	0.204802	0.0514496	0.247184	0.302973	0.156018	0.2	0.750989
mp-1181768	28	1	0.65	TRUE	0.4	1	0.9	0.3	26.6822	0.990042	0.90216	0.204802	0.0514496	0.247184	0.302973	0.156018	1	0.750989
mp-1203313	32	1	1	FALSE	0		0	0	26.6822	0.990042	0.90216	0.204802	0.0514496	0.247184	0.302973	0.156018	0.85	0.750989
mp-1203492	40	0.8	0.9375	FALSE	0		0	0	26.6822	0.990042	0.90216	0.204802	0.0514496	0.247184	0.302973	0.156018	1	0.750989
mp-1172857	40	1	1	FALSE	0	0	0.2	0	26.6822	0.990042	0.90216	0.204802	0.0514496	0.247184	0.302973	0.156018	1	0.750989
mp-1205399	40	1	1	FALSE	0	0	0.05	0	26.6822	0.990042	0.90216	0.204802	0.0514496	0.247184	0.302973	0.156018	0.4	0.750989
mp-1202947	38	1	1	FALSE	0		0	0	26.6822	0.990042	0.90216	0.204802	0.0514496	0.247184	0.302973	0.156018	1	0.750989
mp-1204968	37	1	1	FALSE	0	0	0.1	0.8	26.6822	0.990042	0.90216	0.204802	0.0514496	0.247184	0.302973	0.156018	1	0.750989
mp-1203126	40	1	1	FALSE	0		0	0	26.6822	0.990042	0.90216	0.204802	0.0514496	0.247184	0.302973	0.156018	1	0.750989
mp-1180658	20	1	0.95	TRUE	0.05	0.285714	0.35	0.1	26.6822	0.990042	0.90216	0.204802	0.0514496	0.247184	0.302973	0.156018	1	0.750989
mp-1172870	19	1	1	FALSE	0	0	0.05	0.7	26.6822	0.990042	0.90216	0.204802	0.0514496	0.247184	0.302973	0.156018	1	0.750989
mp-1204208	36	1	0.95	FALSE	0	0.75	0.4	0	26.6822	0.990042	0.90216	0.204802	0.0514496	0.247184	0.302973	0.156018	1	0.750989
mp-1205337	18	1	1	FALSE	0	0	0.15	0	26.6822	0.990042	0.90216	0.204802	0.0514496	0.247184	0.302973	0.156018	0.65	0.750989
mp-1203183	36	0.95	1	FALSE	0		0	1	26.6822	0.990042	0.90216	0.204802	0.0514496	0.247184	0.302973	0.156018	0	0.750989
mp-1205378	12	1	0.95	TRUE	0.05	0.454545	0.55	0.05	26.6822	0.990042	0.90216	0.204802	0.0514496	0.247184	0.302973	0.156018	1	0.750989
mp-1203092	40	1	1	FALSE	0		0	0	26.6822	0.990042	0.90216	0.204802	0.0514496	0.247184	0.302973	0.156018	0	0.750989
mp-1205012	40	1	1	FALSE	0		0	0	26.6822	0.990042	0.90216	0.204802	0.0514496	0.247184	0.302973	0.156018	1	0.750989
mp-1203874	36	1	1	FALSE	0		0	0	26.6822	0.990042	0.90216	0.204802	0.0514496	0.247184	0.302973	0.156018	1	0.750989
mp-1204399	40	1	1	FALSE	0	0	0.1	0	26.6822	0.990042	0.90216	0.204802	0.0514496	0.247184	0.302973	0.156018	1	0.750989
mp-1203477	34	1	1	FALSE	0	0	0.05	0	26.6822	0.990042	0.90216	0.204802	0.0514496	0.247184	0.302973	0.156018	1	0.750989
mp-1237009	36	0.8	1	FALSE	0		0	0	26.6822	0.990042	0.90216	0.204802	0.0514496	0.247184	0.302973	0.156018	0.5	0.750989
mp-1202782	40	1	1	FALSE	0		0	0	26.6822	0.990042	0.90216	0.204802	0.0514496	0.247184	0.302973	0.156018	1	0.750989
mp-1256151	20	1	1	FALSE	0		0	0	26.6822	0.990042	0.90216	0.204802	0.0514496	0.247184	0.302973	0.156018	1	0.750989
mp-1179128	14	1	1	FALSE	0	0	0.15	0	26.6822	0.990042	0.90216	0.204802	0.0514496	0.247184	0.302973	0.156018	0.4	0.750989
mp-1209329	20	1	0.3	TRUE	0.7	0.736842	0.95	0.8	26.6822	0.990042	0.90216	0.204802	0.0514496	0.247184	0.302973	0.156018	0.2	0.750989
mp-1203436	40	1	1	FALSE	0	0.2	0.25	0	26.6822	0.990042	0.90216	0.204802	0.0514496	0.247184	0.302973	0.156018	1	0.750989
mp-1181041	16	1	1	FALSE	0	0	0.6	0.05	26.6822	0.990042	0.90216	0.204802	0.0514496	0.247184	0.302973	0.156018	1	0.750989
mp-1205398	19	1	0.95	TRUE	0.1	0.153846	0.65	0	26.6822	0.990042	0.90216	0.204802	0.0514496	0.247184	0.302973	0.156018	1	0.750989
mp-1208278	17	1	0.65	TRUE	0.4	0.470588	0.85	0	26.6822	0.990042	0.90216	0.204802	0.0514496	0.247184	0.302973	0.156018	1	0.750989
mp-1202805	38	1	1	FALSE	0		0	0	26.6822	0.990042	0.90216	0.204802	0.0514496	0.247184	0.302973	0.156018	0	0.750989
mp-1203032	37	1	1	FALSE	0	0	0.25	1	26.6822	0.990042	0.90216	0.204802	0.0514496	0.247184	0.302973	0.156018	1	0.750989
mp-1205357	20	1	0.6	TRUE	0.45	0.785714	0.7	0.05	26.6822	0.990042	0.90216	0.204802	0.0514496	0.247184	0.302973	0.156018	0.5	0.750989
mp-1205438	36	0.95	1	FALSE	0		0	0	26.6822	0.990042	0.90216	0.204802	0.0514496	0.247184	0.302973	0.156018	0.95	0.750989
mp-1179173	28	1	1	TRUE	0.05	1	0.65	0.1	26.6822	0.990042	0.90216	0.204802	0.0514496	0.247184	0.302973	0.156018	0.85	0.750989
mp-1179918	18	1	0.8	TRUE	0.25	0.454545	0.55	0.2	26.6822	0.990042	0.90216	0.204802	0.0514496	0.247184	0.302973	0.156018	1	0.750989
mp-1187292	16	1	0.8	TRUE	0.05	0	0.1	0	26.6822	0.990042	0.90216	0.204802	0.0514496	0.247184	0.302973	0.156018	1	0.750989
mp-1204159	31	1	1	FALSE	0	0	0.05	1	26.6822	0.990042	0.90216	0.204802	0.0514496	0.247184	0.302973	0.156018	1	0.750989
mp-1182511	22	1	1	FALSE	0	0	0.45	0	26.6822	0.990042	0.90216	0.204802	0.0514496	0.247184	0.302973	0.156018	1	0.750989
mp-1178789	9	1	0.6	TRUE	0.1	0.105263	0.95	0.1	26.6822	0.990042	0.90216	0.204802	0.0514496	0.247184	0.302973	0.156018	1	0.750989
mp-1181137	6	1	0.05	TRUE	1	1	1	0.95	26.6822	0.990042	0.90216	0.204802	0.0514496	0.247184	0.302973	0.156018	1	0.750989
mp-1203228	40	1	1	FALSE	0		0	0	26.6822	0.990042	0.90216	0.204802	0.0514496	0.247184	0.302973	0.156018	1	0.750989
mp-1181237	9	1	0.8	TRUE	0.05	0.0769231	0.65	0	26.6822	0.990042	0.90216	0.204802	0.0514496	0.247184	0.302973	0.156018	1	0.750989
mp-1181341	40	0.9	1	FALSE	0	0	0.277778	0	26.6822	0.990042	0.90216	0.204802	0.0514496	0.247184	0.302973	0.156018	0.05	0.750989
mp-1204893	38	0.95	1	FALSE	0		0	0	26.6822	0.990042	0.90216	0.204802	0.0514496	0.247184	0.302973	0.156018	0.8	0.750989
mp-1238470	36	1	1	FALSE	0		0	0	26.6822	0.990042	0.90216	0.204802	0.0514496	0.247184	0.302973	0.156018	0	0.750989
mp-1205312	28	1	1	FALSE	0	0.0909091	0.55	0	26.6822	0.990042	0.90216	0.204802	0.0514496	0.247184	0.302973	0.156018	0.9	0.750989
mp-1205406	18	1	0.95	TRUE	0.05	0.5	0.1	0	26.6822	0.990042	0.90216	0.204802	0.0514496	0.247184	0.302973	0.156018	1	0.750989
mp-1202529	36	0.8	1	FALSE	0	0	0.1875	0	26.6822	0.990042	0.90216	0.204802	0.0514496	0.247184	0.302973	0.156018	1	0.750989
mp-1181578	12	1	0.85	TRUE	0.05	0	0.8	1	26.6822	0.990042	0.90216	0.204802	0.0514496	0.247184	0.302973	0.156018	0.05	0.750989
mp-1204445	36	1	1	FALSE	0	0	0.1	1	26.6822	0.990042	0.90216	0.204802	0.0514496	0.247184	0.302973	0.156018	0	0.750989
mp-1202709	40	1	1	FALSE	0		0	0	26.6822	0.990042	0.90216	0.204802	0.0514496	0.247184	0.302973	0.156018	1	0.750989
mp-1179094	6	1	0.2	FALSE	0	1	1	0.4	26.6822	0.990042	0.90216	0.204802	0.0514496	0.247184	0.302973	0.156018	0	0.750989
mp-1202975	37	1	1	FALSE	0		0	0.95	26.6822	0.990042	0.90216	0.204802	0.0514496	0.247184	0.302973	0.156018	1	0.750989
mp-1203942	40	1	1	FALSE	0		0	0	26.6822	0.990042	0.90216	0.204802	0.0514496	0.247184	0.302973	0.156018	0.65	0.750989
mp-1205437	18	1	1	FALSE	0	0.666667	0.45	0	26.6822	0.990042	0.90216	0.204802	0.0514496	0.247184	0.302973	0.156018	0	0.750989
mp-1205128	36	1	1	FALSE	0	0	0.05	0	26.6822	0.990042	0.90216	0.204802	0.0514496	0.247184	0.302973	0.156018	1	0.750989
mp-1181119	16	1	1	FALSE	0	0	0.1	0	26.6822	0.990042	0.90216	0.204802	0.0514496	0.247184	0.302973	0.156018	1	0.750989
mp-1205297	20	1	0.9	FALSE	0	0.181818	0.55	0.05	26.6822	0.990042	0.90216	0.204802	0.0514496	0.247184	0.302973	0.156018	0.6	0.750989
mp-1185888	36	0.1	1	FALSE	0		0	0	26.6822	0.990042	0.90216	0.204802	0.0514496	0.247184	0.302973	0.156018	1	0.750989
mp-1203979	34	1	1	FALSE	0		0	0	26.6822	0.990042	0.90216	0.204802	0.0514496	0.247184	0.302973	0.156018	0.35	0.750989
mp-1203128	36	1	1	FALSE	0	0	0.35	0	26.6822	0.990042	0.90216	0.204802	0.0514496	0.247184	0.302973	0.156018	0.6	0.750989
mp-1204746	32	1	1	FALSE	0	0	0.05	1	26.6822	0.990042	0.90216	0.204802	0.0514496	0.247184	0.302973	0.156018	1	0.750989
mp-1203590	38	1	1	FALSE	0	0	0.05	0	26.6822	0.990042	0.90216	0.204802	0.0514496	0.247184	0.302973	0.156018	0.05	0.750989
mp-1181423	16	1	0.8	TRUE	0.1	0.5	0.2	0.1	26.6822	0.990042	0.90216	0.204802	0.0514496	0.247184	0.302973	0.156018	0.9	0.750989
mp-1204334	40	0.95	0.947368	FALSE	0	0.111111	0.473684	0	26.6822	0.990042	0.90216	0.204802	0.0514496	0.247184	0.302973	0.156018	1	0.750989
mp-1208318	16	1	0.85	TRUE	0.15	0.428571	0.35	0.15	26.6822	0.990042	0.90216	0.204802	0.0514496	0.247184	0.302973	0.156018	1	0.750989
mp-1203675	32	1	1	FALSE	0	0	0.05	0	26.6822	0.990042	0.90216	0.204802	0.0514496	0.247184	0.302973	0.156018	1	0.750989
mp-1205384	12	1	0.75	FALSE	0	0	0.4	0.3	26.6822	0.990042	0.90216	0.204802	0.0514496	0.247184	0.302973	0.156018	0.1	0.750989
mp-1208316	16	1	0.75	TRUE	0.25	0.416667	0.6	0.4	26.6822	0.990042	0.90216	0.204802	0.0514496	0.247184	0.302973	0.156018	1	0.750989
mp-1181327	16	1	0.9	FALSE	0	0	0.2	0	26.6822	0.990042	0.90216	0.204802	0.0514496	0.247184	0.302973	0.156018	0.9	0.750989
mp-1204480	40	1	1	FALSE	0	0	0.05	0	26.6822	0.990042	0.90216	0.204802	0.0514496	0.247184	0.302973	0.156018	0.2	0.750989
mp-1180348	26	1	1	FALSE	0	0	0.7	0	26.6822	0.990042	0.90216	0.204802	0.0514496	0.247184	0.302973	0.156018	1	0.750989
mp-1203812	40	1	1	FALSE	0		0	0	26.6822	0.990042	0.90216	0.204802	0.0514496	0.247184	0.302973	0.156018	1	0.750989
mp-1203752	36	1	1	FALSE	0	0	0.35	0	26.6822	0.990042	0.90216	0.204802	0.0514496	0.247184	0.302973	0.156018	1	0.750989
mp-1180198	26	1	1	FALSE	0	0	0.2	0	26.6822	0.990042	0.90216	0.204802	0.0514496	0.247184	0.302973	0.156018	1	0.750989
mp-1202669	38	1	1	FALSE	0		0	0	26.6822	0.990042	0.90216	0.204802	0.0514496	0.247184	0.302973	0.156018	0.15	0.750989
mp-1184037	32	1	1	FALSE	0	0	0.35	0	26.6822	0.990042	0.90216	0.204802	0.0514496	0.247184	0.302973	0.156018	1	0.750989
mp-1205305	10	1	0.95	FALSE	0	0.4	0.25	0.05	26.6822	0.990042	0.90216	0.204802	0.0514496	0.247184	0.302973	0.156018	0.8	0.750989
mp-1203699	36	1	1	FALSE	0	0.375	0.4	0	26.6822	0.990042	0.90216	0.204802	0.0514496	0.247184	0.302973	0.156018	0	0.750989
mp-1203453	36	1	1	FALSE	0		0	0	26.6822	0.990042	0.90216	0.204802	0.0514496	0.247184	0.302973	0.156018	1	0.750989
mp-1181047	16	1	0.95	FALSE	0	0	0.05	0	26.6822	0.990042	0.90216	0.204802	0.0514496	0.247184	0.302973	0.156018	1	0.750989
mp-1203328	32	1	1	FALSE	0	0	0.1	1	26.6822	0.990042	0.90216	0.204802	0.0514496	0.247184	0.302973	0.156018	0.1	0.750989
mp-1205075	32	1	1	FALSE	0		0	0	26.6822	0.990042	0.90216	0.204802	0.0514496	0.247184	0.302973	0.156018	1	0.750989
mp-1180871	16	1	1	FALSE	0	0	0.45	0	26.6822	0.990042	0.90216	0.204802	0.0514496	0.247184	0.302973	0.156018	0.75	0.750989
mp-1183302	20	1	1	FALSE	0	0	0.2	0	26.6822	0.990042	0.90216	0.204802	0.0514496	0.247184	0.302973	0.156018	0.85	0.750989
mp-1202916	36	0.95	1	FALSE	0		0	0	26.6822	0.990042	0.90216	0.204802	0.0514496	0.247184	0.302973	0.156018	0.9	0.750989
mp-1210722	18	1	0.95	FALSE	0	0	0.05	0	26.6822	0.990042	0.90216	0.204802	0.0514496	0.247184	0.302973	0.156018	0.9	0.750989
mp-1179514	16	1	0.4	TRUE	0.6	0.933333	0.75	0.2	26.6822	0.990042	0.90216	0.204802	0.0514496	0.247184	0.302973	0.156018	1	0.750989
mp-1180529	32	1	1	FALSE	0	0	0.35	1	26.6822	0.990042	0.90216	0.204802	0.0514496	0.247184	0.302973	0.156018	0.05	0.750989
mp-1178745	16	1	0.65	TRUE	0.25	0.7	0.5	0.05	26.6822	0.990042	0.90216	0.204802	0.0514496	0.247184	0.302973	0.156018	1	0.750989
mp-1182448	33	1	1	FALSE	0	0	0.7	0	26.6822	0.990042	0.90216	0.204802	0.0514496	0.247184	0.302973	0.156018	0	0.750989
mp-1203047	40	1	1	FALSE	0		0	1	26.6822	0.990042	0.90216	0.204802	0.0514496	0.247184	0.302973	0.156018	1	0.750989
mp-1203060	36	1	1	FALSE	0		0	0	26.6822	0.990042	0.90216	0.204802	0.0514496	0.247184	0.302973	0.156018	1	0.750989
mp-1204377	32	1	1	FALSE	0		0	0	26.6822	0.990042	0.90216	0.204802	0.0514496	0.247184	0.302973	0.156018	1	0.750989
mp-1203921	40	1	1	FALSE	0		0	0	26.6822	0.990042	0.90216	0.204802	0.0514496	0.247184	0.302973	0.156018	0.7	0.750989
mp-1183513	36	1	1	FALSE	0	0	0.1	0	26.6822	0.990042	0.90216	0.204802	0.0514496	0.247184	0.302973	0.156018	0.95	0.750989
mp-1186715	20	1	1	FALSE	0	0	0.15	1	26.6822	0.990042	0.90216	0.204802	0.0514496	0.247184	0.302973	0.156018	0.05	0.750989
mp-1205450	20	1	0.9	TRUE	0.05	0.235294	0.85	0	26.6822	0.990042	0.90216	0.204802	0.0514496	0.247184	0.302973	0.156018	1	0.750989
mp-1205392	16	1	1	FALSE	0	0	0.55	0	26.6822	0.990042	0.90216	0.204802	0.0514496	0.247184	0.302973	0.156018	0.65	0.750989
mp-1203722	40	1	1	FALSE	0		0	0	26.6822	0.990042	0.90216	0.204802	0.0514496	0.247184	0.302973	0.156018	1	0.750989
mp-1205081	36	1	1	FALSE	0		0	0	26.6822	0.990042	0.90216	0.204802	0.0514496	0.247184	0.302973	0.156018	1	0.750989
mp-1204735	36	1	1	FALSE	0	0	0.05	0	26.6822	0.990042	0.90216	0.204802	0.0514496	0.247184	0.302973	0.156018	1	0.750989
mp-1179919	17	1	0.55	TRUE	0.5	0.714286	0.7	0	26.6822	0.990042	0.90216	0.204802	0.0514496	0.247184	0.302973	0.156018	1	0.750989
mp-1202990	36	0.85	1	FALSE	0	0	0.176471	0	26.6822	0.990042	0.90216	0.204802	0.0514496	0.247184	0.302973	0.156018	1	0.750989
mp-1204412	32	1	1	FALSE	0	0	0.4	1	26.6822	0.990042	0.90216	0.204802	0.0514496	0.247184	0.302973	0.156018	0.95	0.750989
mp-1203651	38	1	1	FALSE	0	0	0.1	0	26.6822	0.990042	0.90216	0.204802	0.0514496	0.247184	0.302973	0.156018	0.3	0.750989
mp-1205369	9	1	0.4	TRUE	0.65	0.8125	0.8	0.3	26.6822	0.990042	0.90216	0.204802	0.0514496	0.247184	0.302973	0.156018	1	0.750989
mp-1179262	20	1	0.8	FALSE	0	0.454545	0.55	0.1	26.6822	0.990042	0.90216	0.204802	0.0514496	0.247184	0.302973	0.156018	0.1	0.750989
mp-1183777	16	1	0.95	FALSE	0	0.944444	0.9	0.05	26.6822	0.990042	0.90216	0.204802	0.0514496	0.247184	0.302973	0.156018	0.3	0.750989
mp-1181214	28	0.95	1	FALSE	0	0	0.210526	0	26.6822	0.990042	0.90216	0.204802	0.0514496	0.247184	0.302973	0.156018	0.75	0.750989
mp-1204885	36	1	1	FALSE	0	0	0.05	0	26.6822	0.990042	0.90216	0.204802	0.0514496	0.247184	0.302973	0.156018	0.55	0.750989
mp-1205362	20	1	0.5	TRUE	0.4	0.692308	0.65	0.3	26.6822	0.990042	0.90216	0.204802	0.0514496	0.247184	0.302973	0.156018	0.35	0.750989
mp-2677258	12	1	1	FALSE	0	0	0.75	0	26.6822	0.990042	0.90216	0.204802	0.0514496	0.247184	0.302973	0.156018	0.65	0.750989
mp-1204226	32	1	1	FALSE	0		0	0	26.6822	0.990042	0.90216	0.204802	0.0514496	0.247184	0.302973	0.156018	1	0.750989
mp-1203442	34	1	1	FALSE	0		0	0	26.6822	0.990042	0.90216	0.204802	0.0514496	0.247184	0.302973	0.156018	0.65	0.750989
mp-1182893	26	1	1	FALSE	0	0	0.35	0	26.6822	0.990042	0.90216	0.204802	0.0514496	0.247184	0.302973	0.156018	1	0.750989
mp-1202948	36	1	1	FALSE	0	0	0.1	0	26.6822	0.990042	0.90216	0.204802	0.0514496	0.247184	0.302973	0.156018	0	0.750989
mp-1203378	32	1	1	FALSE	0	0.5	0.1	1	26.6822	0.990042	0.90216	0.204802	0.0514496	0.247184	0.302973	0.156018	0	0.750989
mp-1203203	32	1	1	FALSE	0		0	0	26.6822	0.990042	0.90216	0.204802	0.0514496	0.247184	0.302973	0.156018	0.3	0.750989
mp-1203251	32	1	1	FALSE	0	0	0.05	0	26.6822	0.990042	0.90216	0.204802	0.0514496	0.247184	0.302973	0.156018	0	0.750989
mp-1202775	38	1	1	FALSE	0	0	0.05	0	26.6822	0.990042	0.90216	0.204802	0.0514496	0.247184	0.302973	0.156018	0.9	0.750989
mp-1181683	16	1	0.75	TRUE	0.1	0.25	0.4	0.25	26.6822	0.990042	0.90216	0.204802	0.0514496	0.247184	0.302973	0.156018	1	0.750989
mp-1202587	40	1	1	FALSE	0	0	0.25	0	26.6822	0.990042	0.90216	0.204802	0.0514496	0.247184	0.302973	0.156018	0.95	0.750989
mp-1202691	36	1	1	FALSE	0		0	0	26.6822	0.990042	0.90216	0.204802	0.0514496	0.247184	0.302973	0.156018	0.95	0.750989
mp-1207757	16	1	0.55	TRUE	0.1	1	0.1	0.05	26.6822	0.990042	0.90216	0.204802	0.0514496	0.247184	0.302973	0.156018	1	0.750989
mp-1204216	40	0.5	0.8	FALSE	0	0	0.1	0.1	26.6822	0.990042	0.90216	0.204802	0.0514496	0.247184	0.302973	0.156018	1	0.750989
mp-1179258	20	1	0.7	TRUE	0.15	1	0.55	0	26.6822	0.990042	0.90216	0.204802	0.0514496	0.247184	0.302973	0.156018	0.45	0.750989
mp-1203806	36	1	1	FALSE	0	0	0.15	0	26.6822	0.990042	0.90216	0.204802	0.0514496	0.247184	0.302973	0.156018	0.95	0.750989
mp-1204447	37	1	1	FALSE	0		0	0.9	26.6822	0.990042	0.90216	0.204802	0.0514496	0.247184	0.302973	0.156018	1	0.750989
mp-1203398	34	1	1	FALSE	0	0	0.05	0	26.6822	0.990042	0.90216	0.204802	0.0514496	0.247184	0.302973	0.156018	1	0.750989
mp-1204450	40	0.9	0.944444	FALSE	0	0	0.111111	0	26.6822	0.990042	0.90216	0.204802	0.0514496	0.247184	0.302973	0.156018	1	0.750989
mp-1179976	18	1	1	TRUE	0.05	0.0909091	0.55	0	26.6822	0.990042	0.90216	0.204802	0.0514496	0.247184	0.302973	0.156018	1	0.750989
mp-1179971	19	1	1	FALSE	0	0.75	0.4	0	26.6822	0.990042	0.90216	0.204802	0.0514496	0.247184	0.302973	0.156018	0.95	0.750989
mp-1178620	9	1	0.5	TRUE	0.35	0.7	0.5	0.25	26.6822	0.990042	0.90216	0.204802	0.0514496	0.247184	0.302973	0.156018	1	0.750989
mp-1204508	32	1	1	FALSE	0	0.5	0.1	0	26.6822	0.990042	0.90216	0.204802	0.0514496	0.247184	0.302973	0.156018	1	0.750989
mp-1204474	34	1	1	FALSE	0		0	0	26.6822	0.990042	0.90216	0.204802	0.0514496	0.247184	0.302973	0.156018	0.95	0.750989
mp-1207837	16	1	0.7	TRUE	0.25	0.416667	0.6	0.25	26.6822	0.990042	0.90216	0.204802	0.0514496	0.247184	0.302973	0.156018	1	0.750989
mp-1203068	36	1	1	FALSE	0		0	0	26.6822	0.990042	0.90216	0.204802	0.0514496	0.247184	0.302973	0.156018	0.75	0.750989
mp-1179443	6	1	0.2	TRUE	0.2	0.45	1	0	26.6822	0.990042	0.90216	0.204802	0.0514496	0.247184	0.302973	0.156018	0.1	0.750989
mp-1204494	40	0.95	0.894737	FALSE	0	0.666667	0.157895	0.0526316	26.6822	0.990042	0.90216	0.204802	0.0514496	0.247184	0.302973	0.156018	1	0.750989
mp-1204740	32	1	1	FALSE	0		0	1	26.6822	0.990042	0.90216	0.204802	0.0514496	0.247184	0.302973	0.156018	0.3	0.750989
mp-1180053	20	1	1	FALSE	0	0	0.4	1	26.6822	0.990042	0.90216	0.204802	0.0514496	0.247184	0.302973	0.156018	0.05	0.750989
mp-1205391	24	1	1	FALSE	0	0	0.4	0	26.6822	0.990042	0.90216	0.204802	0.0514496	0.247184	0.302973	0.156018	1	0.750989
mp-608385	12	1	0.65	FALSE	0	1	0.6	0.35	26.6822	0.990042	0.90216	0.204802	0.0514496	0.247184	0.302973	0.156018	0	0.750989
mp-1203072	32	1	1	FALSE	0	0	0.05	0	26.6822	0.990042	0.90216	0.204802	0.0514496	0.247184	0.302973	0.156018	0.75	0.750989
mp-1181496	18	1	0.85	TRUE	0.1	0.153846	0.65	0.1	26.6822	0.990042	0.90216	0.204802	0.0514496	0.247184	0.302973	0.156018	0.95	0.750989
mp-1203433	36	1	1	FALSE	0	0	0.1	0	26.6822	0.990042	0.90216	0.204802	0.0514496	0.247184	0.302973	0.156018	0.3	0.750989
mp-1212937	16	1	0.9	TRUE	0.1	1	0.2	0	26.6822	0.990042	0.90216	0.204802	0.0514496	0.247184	0.302973	0.156018	0.55	0.750989
mp-1181628	12	1	0.85	FALSE	0	0	0.75	1	26.6822	0.990042	0.90216	0.204802	0.0514496	0.247184	0.302973	0.156018	0.1	0.750989
mp-1206559	6	1	0.25	TRUE	0.2	1	1	1	26.6822	0.990042	0.90216	0.204802	0.0514496	0.247184	0.302973	0.156018	1	0.750989
mp-1204055	40	1	1	FALSE	0		0	0	26.6822	0.990042	0.90216	0.204802	0.0514496	0.247184	0.302973	0.156018	0	0.750989
mp-1204028	40	1	1	FALSE	0		0	0	26.6822	0.990042	0.90216	0.204802	0.0514496	0.247184	0.302973	0.156018	1	0.750989
mp-1181855	18	1	1	FALSE	0	0	0.2	0	26.6822	0.990042	0.90216	0.204802	0.0514496	0.247184	0.302973	0.156018	0.8	0.750989
mp-1202920	40	1	1	FALSE	0	0	0.3	0	26.6822	0.990042	0.90216	0.204802	0.0514496	0.247184	0.302973	0.156018	1	0.750989
mp-1202484	40	1	0.95	FALSE	0		0	0	26.6822	0.990042	0.90216	0.204802	0.0514496	0.247184	0.302973	0.156018	1	0.750989
mp-1204676	32	1	1	FALSE	0	0	0.3	0	26.6822	0.990042	0.90216	0.204802	0.0514496	0.247184	0.302973	0.156018	1	0.750989
mp-1205334	16	1	0.8	FALSE	0	0.5	0.3	0	26.6822	0.990042	0.90216	0.204802	0.0514496	0.247184	0.302973	0.156018	1	0.750989
mp-1203778	38	1	1	FALSE	0	1	0.05	0	26.6822	0.990042	0.90216	0.204802	0.0514496	0.247184	0.302973	0.156018	1	0.750989
mp-1179197	11	1	1	FALSE	0	0	0.5	0	26.6822	0.990042	0.90216	0.204802	0.0514496	0.247184	0.302973	0.156018	0.8	0.750989
mp-1205366	20	1	0.6	TRUE	0.3	0.777778	0.45	0.3	26.6822	0.990042	0.90216	0.204802	0.0514496	0.247184	0.302973	0.156018	0.95	0.750989
mp-1202780	40	1	0.8	FALSE	0	0	0.1	0	26.6822	0.990042	0.90216	0.204802	0.0514496	0.247184	0.302973	0.156018	1	0.750989
mp-1203306	40	1	1	FALSE	0		0	1	26.6822	0.990042	0.90216	0.204802	0.0514496	0.247184	0.302973	0.156018	1	0.750989
mp-1205299	8	1	0.5	TRUE	0.45	0.6875	0.8	0.1	26.6822	0.990042	0.90216	0.204802	0.0514496	0.247184	0.302973	0.156018	0.9	0.750989
mp-1205372	20	1	1	FALSE	0	0.0526316	0.95	0	26.6822	0.990042	0.90216	0.204802	0.0514496	0.247184	0.302973	0.156018	0	0.750989
mp-1182093	14	1	1	FALSE	0	0	0.5	0	26.6822	0.990042	0.90216	0.204802	0.0514496	0.247184	0.302973	0.156018	0	0.750989
mp-1203481	40	1	1	FALSE	0	0.333333	0.15	0	26.6822	0.990042	0.90216	0.204802	0.0514496	0.247184	0.302973	0.156018	1	0.750989
mp-1204733	34	1	1	FALSE	0		0	0	26.6822	0.990042	0.90216	0.204802	0.0514496	0.247184	0.302973	0.156018	0.7	0.750989
mp-1179866	18	1	1	FALSE	0	0	0.55	1	26.6822	0.990042	0.90216	0.204802	0.0514496	0.247184	0.302973	0.156018	0.05	0.750989
mp-1203422	39	1	1	FALSE	0	1	0.4	0	26.6822	0.990042	0.90216	0.204802	0.0514496	0.247184	0.302973	0.156018	1	0.750989
mp-1202934	32	1	1	FALSE	0	0	0.15	0	26.6822	0.990042	0.90216	0.204802	0.0514496	0.247184	0.302973	0.156018	1	0.750989
mp-1203224	32	1	1	TRUE	0.05	1	0.1	0.1	26.6822	0.990042	0.90216	0.204802	0.0514496	0.247184	0.302973	0.156018	1	0.750989
mp-1202741	36	1	0.95	TRUE	0.1	1	0.4	0	26.6822	0.990042	0.90216	0.204802	0.0514496	0.247184	0.302973	0.156018	1	0.750989
mp-1179009	16	1	0.85	TRUE	0.1	0.333333	0.3	0	26.6822	0.990042	0.90216	0.204802	0.0514496	0.247184	0.302973	0.156018	1	0.750989
mp-1203369	36	1	1	FALSE	0	0	0.4	0	26.6822	0.990042	0.90216	0.204802	0.0514496	0.247184	0.302973	0.156018	0.95	0.750989
mp-1205353	10	1	0.3	FALSE	0	0.65	1	0.4	26.6822	0.990042	0.90216	0.204802	0.0514496	0.247184	0.302973	0.156018	0	0.750989
mp-1205365	16	1	1	FALSE	0		0	0	26.6822	0.990042	0.90216	0.204802	0.0514496	0.247184	0.302973	0.156018	1	0.750989
mp-1181730	20	1	0.65	TRUE	0.15	1	0.55	0.05	26.6822	0.990042	0.90216	0.204802	0.0514496	0.247184	0.302973	0.156018	0.8	0.750989
mp-1202591	36	0.95	1	FALSE	0	0	0.105263	0	26.6822	0.990042	0.90216	0.204802	0.0514496	0.247184	0.302973	0.156018	1	0.750989
mp-1205333	16	1	1	TRUE	0.05	0.142857	0.7	0	26.6822	0.990042	0.90216	0.204802	0.0514496	0.247184	0.302973	0.156018	0.25	0.750989
mp-1206243	6	1	0.45	FALSE	0	0	0.95	0.6	26.6822	0.990042	0.90216	0.204802	0.0514496	0.247184	0.302973	0.156018	0.75	0.750989
mp-1184928	16	1	1	FALSE	0	0	0.75	0	26.6822	0.990042	0.90216	0.204802	0.0514496	0.247184	0.302973	0.156018	0.6	0.750989
mp-1205383	32	1	1	FALSE	0	0	0.6	0	26.6822	0.990042	0.90216	0.204802	0.0514496	0.247184	0.302973	0.156018	1	0.750989
mp-1202790	32	1	1	FALSE	0	0.666667	0.15	0	26.6822	0.990042	0.90216	0.204802	0.0514496	0.247184	0.302973	0.156018	0.65	0.750989
mp-1202671	40	0.95	1	FALSE	0	0	0.0526316	1	26.6822	0.990042	0.90216	0.204802	0.0514496	0.247184	0.302973	0.156018	1	0.750989
mp-1203227	36	1	1	FALSE	0	0	0.1	0	26.6822	0.990042	0.90216	0.204802	0.0514496	0.247184	0.302973	0.156018	1	0.750989
mp-2516584	4	1	0.3	TRUE	0.25	0.15	1	0.2	26.6822	0.990042	0.90216	0.204802	0.0514496	0.247184	0.302973	0.156018	0	0.750989
mp-1237867	16	1	1	FALSE	0	0.166667	0.3	0	26.6822	0.990042	0.90216	0.204802	0.0514496	0.247184	0.302973	0.156018	0.8	0.750989
mp-1205183	40	1	1	FALSE	0		0	1	26.6822	0.990042	0.90216	0.204802	0.0514496	0.247184	0.302973	0.156018	0.05	0.750989
mp-1202701	37	1	1	FALSE	0	0	0.3	0	26.6822	0.990042	0.90216	0.204802	0.0514496	0.247184	0.302973	0.156018	0.1	0.750989
mp-1541909	6	1	0.4	FALSE	0	0.45	1	0.45	26.6822	0.990042	0.90216	0.204802	0.0514496	0.247184	0.302973	0.156018	0.95	0.750989
mp-1204110	36	1	1	FALSE	0	0	0.3	0	26.6822	0.990042	0.90216	0.204802	0.0514496	0.247184	0.302973	0.156018	0.1	0.750989
mp-1181755	18	1	1	TRUE	0.05	0.4	0.25	0	26.6822	0.990042	0.90216	0.204802	0.0514496	0.247184	0.302973	0.156018	1	0.750989
mp-1202829	36	1	1	FALSE	0		0	0	26.6822	0.990042	0.90216	0.204802	0.0514496	0.247184	0.302973	0.156018	1	0.750989
mp-1203015	36	1	1	FALSE	0	0.0909091	0.55	0	26.6822	0.990042	0.90216	0.204802	0.0514496	0.247184	0.302973	0.156018	0	0.750989
mp-1202869	36	1	1	TRUE	0.05	0.333333	0.15	0.05	26.6822	0.990042	0.90216	0.204802	0.0514496	0.247184	0.302973	0.156018	0.95	0.750989
mp-1202558	40	1	1	FALSE	0	0	0.1	1	26.6822	0.990042	0.90216	0.204802	0.0514496	0.247184	0.302973	0.156018	1	0.750989
mp-1203991	37	1	1	FALSE	0	0	0.1	1	26.6822	0.990042	0.90216	0.204802	0.0514496	0.247184	0.302973	0.156018	0.9	0.750989
mp-1180673	18	1	0.95	FALSE	0	0.428571	0.7	0	26.6822	0.990042	0.90216	0.204802	0.0514496	0.247184	0.302973	0.156018	0	0.750989
mp-1202942	38	1	1	FALSE	0	0	0.1	0	26.6822	0.990042	0.90216	0.204802	0.0514496	0.247184	0.302973	0.156018	0.45	0.750989
mp-1204597	37	1	1	FALSE	0		0	0.75	26.6822	0.990042	0.90216	0.204802	0.0514496	0.247184	0.302973	0.156018	1	0.750989
mp-1207108	4	1	0.1	TRUE	0.95	0.95	1	0.9	26.6822	0.990042	0.90216	0.204802	0.0514496	0.247184	0.302973	0.156018	1	0.750989
mp-1204726	36	1	1	FALSE	0	0	0.15	0	26.6822	0.990042	0.90216	0.204802	0.0514496	0.247184	0.302973	0.156018	1	0.750989
mp-1212972	16	1	0.75	TRUE	0.2	1	0.5	0	26.6822	0.990042	0.90216	0.204802	0.0514496	0.247184	0.302973	0.156018	1	0.750989
mp-1204783	32	1	0.7	TRUE	0.35	0.75	0.6	0	26.6822	0.990042	0.90216	0.204802	0.0514496	0.247184	0.302973	0.156018	1	0.750989
mp-1203300	36	1	1	FALSE	0		0	0	26.6822	0.990042	0.90216	0.204802	0.0514496	0.247184	0.302973	0.156018	0.95	0.750989
mp-1207781	16	1	0.5	TRUE	0.5	0.769231	0.65	0.55	26.6822	0.990042	0.90216	0.204802	0.0514496	0.247184	0.302973	0.156018	1	0.750989
mp-1205121	32	1	1	FALSE	0	0	0.1	0	26.6822	0.990042	0.90216	0.204802	0.0514496	0.247184	0.302973	0.156018	1	0.750989
mp-1203103	40	1	1	FALSE	0	0	0.55	0	26.6822	0.990042	0.90216	0.204802	0.0514496	0.247184	0.302973	0.156018	1	0.750989
mp-1204807	40	1	1	FALSE	0	0	0.05	0	26.6822	0.990042	0.90216	0.204802	0.0514496	0.247184	0.302973	0.156018	1	0.750989
mp-1205390	16	1	0.9	FALSE	0	0	0.6	0	26.6822	0.990042	0.90216	0.204802	0.0514496	0.247184	0.302973	0.156018	1	0.750989
mp-1212523	18	1	1	FALSE	0		0	0	26.6822	0.990042	0.90216	0.204802	0.0514496	0.247184	0.302973	0.156018	1	0.750989
mp-1204721	40	1	1	FALSE	0	0	0.25	0	26.6822	0.990042	0.90216	0.204802	0.0514496	0.247184	0.302973	0.156018	1	0.750989
mp-1181682	17	1	0.5	TRUE	0.5	0.625	0.8	0	26.6822	0.990042	0.90216	0.204802	0.0514496	0.247184	0.302973	0.156018	1	0.750989
mp-1203941	40	1	1	FALSE	0	0	0.15	0	26.6822	0.990042	0.90216	0.204802	0.0514496	0.247184	0.302973	0.156018	1	0.750989
mp-1205197	40	1	1	FALSE	0	0	0.15	0	26.6822	0.990042	0.90216	0.204802	0.0514496	0.247184	0.302973	0.156018	0.75	0.750989
mp-1203262	33	1	1	FALSE	0		0	1	26.6822	0.990042	0.90216	0.204802	0.0514496	0.247184	0.302973	0.156018	0.15	0.750989
mp-1205419	20	1	1	TRUE	0.05	0.0625	0.8	0	26.6822	0.990042	0.90216	0.204802	0.0514496	0.247184	0.302973	0.156018	1	0.750989
mp-1203259	36	0.95	1	FALSE	0	0	0.105263	0	26.6822	0.990042	0.90216	0.204802	0.0514496	0.247184	0.302973	0.156018	0.9	0.750989
mp-1202750	36	1	1	FALSE	0	0	0.05	0	26.6822	0.990042	0.90216	0.204802	0.0514496	0.247184	0.302973	0.156018	1	0.750989
mp-1207975	16	1	0.6	TRUE	0.45	0.818182	0.55	0.35	26.6822	0.990042	0.90216	0.204802	0.0514496	0.247184	0.302973	0.156018	1	0.750989
mp-1239087	12	1	0.25	FALSE	0	0.933333	0.75	0.65	26.6822	0.990042	0.90216	0.204802	0.0514496	0.247184	0.302973	0.156018	1	0.750989
mp-1205327	10	1	0.4	TRUE	0.4	0.444444	0.9	0.2	26.6822	0.990042	0.90216	0.204802	0.0514496	0.247184	0.302973	0.156018	0.05	0.750989
mp-1202719	36	1	1	FALSE	0	0	0.25	0	26.6822	0.990042	0.90216	0.204802	0.0514496	0.247184	0.302973	0.156018	1	0.750989
mp-1179530	9	1	0.35	TRUE	0.6	0.941176	0.85	0.3	26.6822	0.990042	0.90216	0.204802	0.0514496	0.247184	0.302973	0.156018	1	0.750989
mp-1205364	20	1	0.4	TRUE	0.45	0.588235	0.85	0.45	26.6822	0.990042	0.90216	0.204802	0.0514496	0.247184	0.302973	0.156018	0.2	0.750989
mp-1204505	36	1	1	FALSE	0	0.5	0.3	0	26.6822	0.990042	0.90216	0.204802	0.0514496	0.247184	0.302973	0.156018	1	0.750989
mp-1205400	18	1	1	FALSE	0	0	0.4	0	26.6822	0.990042	0.90216	0.204802	0.0514496	0.247184	0.302973	0.156018	1	0.750989
mp-1202711	32	1	1	FALSE	0	0	0.1	0	26.6822	0.990042	0.90216	0.204802	0.0514496	0.247184	0.302973	0.156018	1	0.750989
mp-1203541	40	1	1	FALSE	0		0	0	26.6822	0.990042	0.90216	0.204802	0.0514496	0.247184	0.302973	0.156018	1	0.750989
mp-1205080	32	1	1	FALSE	0	0	0.15	0	26.6822	0.990042	0.90216	0.204802	0.0514496	0.247184	0.302973	0.156018	0.25	0.750989
mp-1212091	12	1	1	FALSE	0	0	0.5	0.3	26.6822	0.990042	0.90216	0.204802	0.0514496	0.247184	0.302973	0.156018	0.45	0.750989
mp-1204459	40	1	1	FALSE	0	0	0.1	1	26.6822	0.990042	0.90216	0.204802	0.0514496	0.247184	0.302973	0.156018	1	0.750989
mp-1204296	38	1	1	FALSE	0	0	0.3	0	26.6822	0.990042	0.90216	0.204802	0.0514496	0.247184	0.302973	0.156018	0.3	0.750989
mp-1204084	40	0.95	0.947368	FALSE	0	0	0.315789	0	26.6822	0.990042	0.90216	0.204802	0.0514496	0.247184	0.302973	0.156018	1	0.750989
mp-1184807	17	1	0.8	TRUE	0.25	0.454545	0.55	0	26.6822	0.990042	0.90216	0.204802	0.0514496	0.247184	0.302973	0.156018	1	0.750989
mp-1204060	36	1	1	FALSE	0	0	0.2	0	26.6822	0.990042	0.90216	0.204802	0.0514496	0.247184	0.302973	0.156018	1	0.750989
mp-1179724	24	1	1	FALSE	0	0	0.1	0	26.6822	0.990042	0.90216	0.204802	0.0514496	0.247184	0.302973	0.156018	1	0.750989
mp-1202980	38	1	1	FALSE	0	0	0.05	1	26.6822	0.990042	0.90216	0.204802	0.0514496	0.247184	0.302973	0.156018	1	0.750989
mp-1185164	18	1	1	FALSE	0	0.166667	0.3	0	26.6822	0.990042	0.90216	0.204802	0.0514496	0.247184	0.302973	0.156018	1	0.750989
mp-1203435	36	1	0.9	FALSE	0	0	0.05	0	26.6822	0.990042	0.90216	0.204802	0.0514496	0.247184	0.302973	0.156018	1	0.750989
mp-1203584	36	1	1	FALSE	0	0	0.2	0	26.6822	0.990042	0.90216	0.204802	0.0514496	0.247184	0.302973	0.156018	1	0.750989
mp-1204058	39	1	1	FALSE	0	0	0.05	1	26.6822	0.990042	0.90216	0.204802	0.0514496	0.247184	0.302973	0.156018	0	0.750989
mp-1204922	38	1	1	FALSE	0		0	0	26.6822	0.990042	0.90216	0.204802	0.0514496	0.247184	0.302973	0.156018	1	0.750989
mp-1205454	10	1	0.2	TRUE	0.7	1	0.7	0.65	26.6822	0.990042	0.90216	0.204802	0.0514496	0.247184	0.302973	0.156018	1	0.750989
mp-1181434	18	1	0.5	TRUE	0.4	0.888889	0.45	0.5	26.6822	0.990042	0.90216	0.204802	0.0514496	0.247184	0.302973	0.156018	1	0.750989
mp-1205094	32	0.95	1	FALSE	0	1	0.105263	0	26.6822	0.990042	0.90216	0.204802	0.0514496	0.247184	0.302973	0.156018	0.1	0.750989
mp-1203356	32	0.95	1	FALSE	0		0	0	26.6822	0.990042	0.90216	0.204802	0.0514496	0.247184	0.302973	0.156018	0	0.750989
mp-1180667	20	1	1	FALSE	0		0	0	26.6822	0.990042	0.90216	0.204802	0.0514496	0.247184	0.302973	0.156018	0.55	0.750989
mp-1202575	36	1	1	FALSE	0	0	0.1	0	26.6822	0.990042	0.90216	0.204802	0.0514496	0.247184	0.302973	0.156018	1	0.750989
mp-1205367	16	1	0.8	FALSE	0	0.235294	0.85	0	26.6822	0.990042	0.90216	0.204802	0.0514496	0.247184	0.302973	0.156018	0.6	0.750989
mp-1205332	20	1	1	FALSE	0	0	0.1	0	26.6822	0.990042	0.90216	0.204802	0.0514496	0.247184	0.302973	0.156018	1	0.750989
mp-1204383	36	1	1	FALSE	0	0	0.15	0	26.6822	0.990042	0.90216	0.204802	0.0514496	0.247184	0.302973	0.156018	1	0.750989
mp-1205336	20	1	0.8	TRUE	0.15	0.454545	0.55	0	26.6822	0.990042	0.90216	0.204802	0.0514496	0.247184	0.302973	0.156018	0	0.750989
mp-1182329	20	1	1	FALSE	0	0.0909091	0.55	0	26.6822	0.990042	0.90216	0.204802	0.0514496	0.247184	0.302973	0.156018	1	0.750989
mp-1202803	32	1	1	FALSE	0		0	0	26.6822	0.990042	0.90216	0.204802	0.0514496	0.247184	0.302973	0.156018	1	0.750989
mp-1239022	5	1	0.75	FALSE	0	0	0.95	0.1	26.6822	0.990042	0.90216	0.204802	0.0514496	0.247184	0.302973	0.156018	0.4	0.750989
mp-1203810	32	1	1	FALSE	0	0	0.25	0	26.6822	0.990042	0.90216	0.204802	0.0514496	0.247184	0.302973	0.156018	0.6	0.750989
mp-1204657	38	1	1	FALSE	0		0	0	26.6822	0.990042	0.90216	0.204802	0.0514496	0.247184	0.302973	0.156018	0.95	0.750989
mp-1181428	16	1	0.95	TRUE	0.05	0.166667	0.3	0.2	26.6822	0.990042	0.90216	0.204802	0.0514496	0.247184	0.302973	0.156018	1	0.750989
mp-1181917	20	1	0.35	TRUE	0.6	0.764706	0.85	0.55	26.6822	0.990042	0.90216	0.204802	0.0514496	0.247184	0.302973	0.156018	0.95	0.750989
mp-1178773	30	1	1	FALSE	0	0	0.05	0	26.6822	0.990042	0.90216	0.204802	0.0514496	0.247184	0.302973	0.156018	1	0.750989
mp-1182146	16	1	0.55	TRUE	0.2	0.3125	0.8	0	26.6822	0.990042	0.90216	0.204802	0.0514496	0.247184	0.302973	0.156018	1	0.750989
mp-1186251	20	1	1	TRUE	0.05	0.142857	0.35	0	26.6822	0.990042	0.90216	0.204802	0.0514496	0.247184	0.302973	0.156018	0.45	0.750989
mp-1181702	28	0.95	1	FALSE	0	0	0.0526316	0	26.6822	0.990042	0.90216	0.204802	0.0514496	0.247184	0.302973	0.156018	0.6	0.750989
mp-2720358	20	1	1	FALSE	0	0	0.6	0	26.6822	0.990042	0.90216	0.204802	0.0514496	0.247184	0.302973	0.156018	1	0.750989
mp-1209845	16	1	0.75	TRUE	0.3	0.5	0.6	0.2	26.6822	0.990042	0.90216	0.204802	0.0514496	0.247184	0.302973	0.156018	1	0.750989
mp-1203491	40	1	1	FALSE	0	0	0.35	0	26.6822	0.990042	0.90216	0.204802	0.0514496	0.247184	0.302973	0.156018	1	0.750989
mp-1186069	14	1	0.9	TRUE	0.15	0.3	0.5	0	26.6822	0.990042	0.90216	0.204802	0.0514496	0.247184	0.302973	0.156018	1	0.750989
mp-1181006	32	1	1	FALSE	0	0	0.05	0	26.6822	0.990042	0.90216	0.204802	0.0514496	0.247184	0.302973	0.156018	1	0.750989
mp-1204562	36	1	1	FALSE	0		0	1	26.6822	0.990042	0.90216	0.204802	0.0514496	0.247184	0.302973	0.156018	0.95	0.750989
mp-1183797	20	1	1	FALSE	0	1	0.05	0	26.6822	0.990042	0.90216	0.204802	0.0514496	0.247184	0.302973	0.156018	1	0.750989
mp-1179980	12	1	0.7	FALSE	0	0	0.9	1	26.6822	0.990042	0.90216	0.204802	0.0514496	0.247184	0.302973	0.156018	0.75	0.750989
mp-1203781	36	0.75	1	FALSE	0	0	0.133333	0	26.6822	0.990042	0.90216	0.204802	0.0514496	0.247184	0.302973	0.156018	1	0.750989
mp-1202965	34	1	1	FALSE	0		0	0.3	26.6822	0.990042	0.90216	0.204802	0.0514496	0.247184	0.302973	0.156018	0	0.750989
mp-1182046	18	1	1	FALSE	0	0	0.25	0	26.6822	0.990042	0.90216	0.204802	0.0514496	0.247184	0.302973	0.156018	1	0.750989
mp-1202527	38	1	1	FALSE	0	0	0.05	0	26.6822	0.990042	0.90216	0.204802	0.0514496	0.247184	0.302973	0.156018	0	0.750989
mp-1203932	36	1	1	FALSE	0	0.428571	0.35	0	26.6822	0.990042	0.90216	0.204802	0.0514496	0.247184	0.302973	0.156018	0.3	0.750989
mp-1204352	40	1	1	FALSE	0	0	0.15	0	26.6822	0.990042	0.90216	0.204802	0.0514496	0.247184	0.302973	0.156018	0.55	0.750989
mp-1181739	8	1	0.75	FALSE	0	0	0.8	1	26.6822	0.990042	0.90216	0.204802	0.0514496	0.247184	0.302973	0.156018	0.65	0.750989
mp-1204232	38	1	1	FALSE	0		0	0	26.6822	0.990042	0.90216	0.204802	0.0514496	0.247184	0.302973	0.156018	0.6	0.750989
mp-1205410	6	1	0.75	TRUE	0.1	0.333333	0.45	0.55	26.6822	0.990042	0.90216	0.204802	0.0514496	0.247184	0.302973	0.156018	1	0.750989
mp-1202678	35	0.95	1	FALSE	0		0	0	26.6822	0.990042	0.90216	0.204802	0.0514496	0.247184	0.302973	0.156018	0	0.750989
mp-1203583	37	1	1	FALSE	0	0	0.1	0.85	26.6822	0.990042	0.90216	0.204802	0.0514496	0.247184	0.302973	0.156018	1	0.750989
mp-1181198	20	1	1	FALSE	0	1	0.2	0	26.6822	0.990042	0.90216	0.204802	0.0514496	0.247184	0.302973	0.156018	1	0.750989
mp-1202860	40	1	1	FALSE	0		0	0	26.6822	0.990042	0.90216	0.204802	0.0514496	0.247184	0.302973	0.156018	1	0.750989
mp-1187412	5	1	0.65	FALSE	0	0	0.35	0.2	26.6822	0.990042	0.90216	0.204802	0.0514496	0.247184	0.302973	0.156018	1	0.750989
mp-1179224	22	1	1	FALSE	0	0	0.05	0	26.6822	0.990042	0.90216	0.204802	0.0514496	0.247184	0.302973	0.156018	1	0.750989
mp-1204490	36	1	1	FALSE	0		0	0	26.6822	0.990042	0.90216	0.204802	0.0514496	0.247184	0.302973	0.156018	1	0.750989
mp-1203663	38	0.95	1	FALSE	0		0	0	26.6822	0.990042	0.90216	0.204802	0.0514496	0.247184	0.302973	0.156018	0.95	0.750989
mp-1210824	16	1	0.7	FALSE	0	0.833333	0.3	0	26.6822	0.990042	0.90216	0.204802	0.0514496	0.247184	0.302973	0.156018	0.75	0.750989
mp-1205339	18	1	1	FALSE	0	0	0.6	0	26.6822	0.990042	0.90216	0.204802	0.0514496	0.247184	0.302973	0.156018	0.75	0.750989
mp-1203755	38	1	1	FALSE	0		0	0	26.6822	0.990042	0.90216	0.204802	0.0514496	0.247184	0.302973	0.156018	1	0.750989
mp-1207780	16	1	0.55	TRUE	0.3	0.444444	0.9	0.35	26.6822	0.990042	0.90216	0.204802	0.0514496	0.247184	0.302973	0.156018	1	0.750989
mp-1232409	36	0.95	1	FALSE	0	0	0.0526316	0	26.6822	0.990042	0.90216	0.204802	0.0514496	0.247184	0.302973	0.156018	1	0.750989
mp-1182070	4	1	0.1	FALSE	0	0.75	1	0.1	26.6822	0.990042	0.90216	0.204802	0.0514496	0.247184	0.302973	0.156018	0	0.750989
mp-1181507	16	1	0.9	TRUE	0.05	0.333333	0.15	0.1	26.6822	0.990042	0.90216	0.204802	0.0514496	0.247184	0.302973	0.156018	1	0.750989
mp-1184343	16	1	1	FALSE	0	0	0.05	0	26.6822	0.990042	0.90216	0.204802	0.0514496	0.247184	0.302973	0.156018	0.9	0.750989
mp-1207785	16	1	0.45	TRUE	0.45	0.555556	0.9	0.45	26.6822	0.990042	0.90216	0.204802	0.0514496	0.247184	0.302973	0.156018	1	0.750989
mp-1203331	32	1	1	FALSE	0		0	0	26.6822	0.990042	0.90216	0.204802	0.0514496	0.247184	0.302973	0.156018	1	0.750989
mp-1203569	31	1	1	FALSE	0	0	0.15	1	26.6822	0.990042	0.90216	0.204802	0.0514496	0.247184	0.302973	0.156018	1	0.750989
mp-1203275	32	1	1	FALSE	0	0	0.35	0	26.6822	0.990042	0.90216	0.204802	0.0514496	0.247184	0.302973	0.156018	0	0.750989
mp-1204625	36	1	1	FALSE	0	0	0.25	0	26.6822	0.990042	0.90216	0.204802	0.0514496	0.247184	0.302973	0.156018	1	0.750989
mp-1204563	36	1	1	FALSE	0		0	0	26.6822	0.990042	0.90216	0.204802	0.0514496	0.247184	0.302973	0.156018	1	0.750989
mp-1204517	38	0.85	1	FALSE	0	0.5	0.117647	0	26.6822	0.990042	0.90216	0.204802	0.0514496	0.247184	0.302973	0.156018	1	0.750989
mp-1203464	36	1	1	FALSE	0	0	0.5	0	26.6822	0.990042	0.90216	0.204802	0.0514496	0.247184	0.302973	0.156018	0.65	0.750989
mp-1205425	39	1	1	FALSE	0	0	0.05	0	26.6822	0.990042	0.90216	0.204802	0.0514496	0.247184	0.302973	0.156018	1	0.750989
mp-1182243	18	1	1	TRUE	0.05	0.0909091	0.55	0.05	26.6822	0.990042	0.90216	0.204802	0.0514496	0.247184	0.302973	0.156018	0.95	0.750989
mp-1208195	18	1	1	FALSE	0	0	0.1	0	26.6822	0.990042	0.90216	0.204802	0.0514496	0.247184	0.302973	0.156018	0.85	0.750989
mp-1205300	19	1	1	FALSE	0	0	0.1	0	26.6822	0.990042	0.90216	0.204802	0.0514496	0.247184	0.302973	0.156018	1	0.750989
mp-1178989	20	1	0.8	TRUE	0.15	0.615385	0.65	0.05	26.6822	0.990042	0.90216	0.204802	0.0514496	0.247184	0.302973	0.156018	0.75	0.750989
mp-2234110	9	1	0.7	FALSE	0	0.0526316	0.95	1	26.6822	0.990042	0.90216	0.204802	0.0514496	0.247184	0.302973	0.156018	0.65	0.750989
mp-1204580	38	1	1	FALSE	0		0	0	26.6822	0.990042	0.90216	0.204802	0.0514496	0.247184	0.302973	0.156018	0	0.750989
mp-1203906	40	1	1	FALSE	0		0	0	26.6822	0.990042	0.90216	0.204802	0.0514496	0.247184	0.302973	0.156018	0.45	0.750989
mp-1202960	40	1	1	FALSE	0	0	0.35	0	26.6822	0.990042	0.90216	0.204802	0.0514496	0.247184	0.302973	0.156018	1	0.750989
mp-1238754	24	0.95	1	FALSE	0	0	0.157895	0	26.6822	0.990042	0.90216	0.204802	0.0514496	0.247184	0.302973	0.156018	1	0.750989
mp-1180571	36	1	1	FALSE	0	0.142857	0.35	0	26.6822	0.990042	0.90216	0.204802	0.0514496	0.247184	0.302973	0.156018	1	0.750989
mp-1203018	38	1	1	FALSE	0		0	0	26.6822	0.990042	0.90216	0.204802	0.0514496	0.247184	0.302973	0.156018	0.35	0.750989
mp-1205413	16	1	1	FALSE	0	0	0.4	0	26.6822	0.990042	0.90216	0.204802	0.0514496	0.247184	0.302973	0.156018	0.65	0.750989
mp-1203642	36	1	1	FALSE	0	0	0.05	0	26.6822	0.990042	0.90216	0.204802	0.0514496	0.247184	0.302973	0.156018	1	0.750989
mp-1208453	16	1	0.45	TRUE	0.35	0.529412	0.85	0.35	26.6822	0.990042	0.90216	0.204802	0.0514496	0.247184	0.302973	0.156018	1	0.750989
mp-1180484	24	1	0.8	FALSE	0	0.785714	0.7	0.3	26.6822	0.990042	0.90216	0.204802	0.0514496	0.247184	0.302973	0.156018	1	0.750989
mp-1202996	40	0.75	0.866667	FALSE	0		0	0	26.6822	0.990042	0.90216	0.204802	0.0514496	0.247184	0.302973	0.156018	1	0.750989
mp-1172828	32	1	1	FALSE	0	0	0.8	0	26.6822	0.990042	0.90216	0.204802	0.0514496	0.247184	0.302973	0.156018	1	0.750989
mp-1205316	6	1	0.4	TRUE	0.55	0.705882	0.85	0.75	26.6822	0.990042	0.90216	0.204802	0.0514496	0.247184	0.302973	0.156018	1	0.750989
mp-1202505	36	1	1	FALSE	0		0	0	26.6822	0.990042	0.90216	0.204802	0.0514496	0.247184	0.302973	0.156018	1	0.750989
mp-1202455	38	1	1	FALSE	0		0	1	26.6822	0.990042	0.90216	0.204802	0.0514496	0.247184	0.302973	0.156018	0.85	0.750989
mp-1181961	26	1	1	FALSE	0	0.181818	0.55	0	26.6822	0.990042	0.90216	0.204802	0.0514496	0.247184	0.302973	0.156018	0.2	0.750989
mp-1204082	38	1	1	TRUE	0.05	1	0.05	0	26.6822	0.990042	0.90216	0.204802	0.0514496	0.247184	0.302973	0.156018	0.6	0.750989
mp-1204604	32	1	1	FALSE	0	0	0.05	1	26.6822	0.990042	0.90216	0.204802	0.0514496	0.247184	0.302973	0.156018	0.05	0.750989
mp-1205049	40	1	1	FALSE	0		0	0	26.6822	0.990042	0.90216	0.204802	0.0514496	0.247184	0.302973	0.156018	1	0.750989
mp-1179342	10	1	0.75	FALSE	0	1	0.8	0	26.6822	0.990042	0.90216	0.204802	0.0514496	0.247184	0.302973	0.156018	0.1	0.750989
mp-1205341	32	1	1	FALSE	0	0	0.05	0	26.6822	0.990042	0.90216	0.204802	0.0514496	0.247184	0.302973	0.156018	0	0.750989
mp-1203715	40	1	1	FALSE	0	0	0.15	1	26.6822	0.990042	0.90216	0.204802	0.0514496	0.247184	0.302973	0.156018	0.15	0.750989
mp-1182885	20	1	1	FALSE	0	0	0.75	0	26.6822	0.990042	0.90216	0.204802	0.0514496	0.247184	0.302973	0.156018	1	0.750989
mp-1182103	32	1	1	FALSE	0		0	0	26.6822	0.990042	0.90216	0.204802	0.0514496	0.247184	0.302973	0.156018	1	0.750989
mp-1204544	36	1	1	FALSE	0		0	0	26.6822	0.990042	0.90216	0.204802	0.0514496	0.247184	0.302973	0.156018	1	0.750989
mp-1181515	17	1	0.85	TRUE	0.1	0.181818	0.55	0.05	26.6822	0.990042	0.90216	0.204802	0.0514496	0.247184	0.302973	0.156018	1	0.750989
mp-1205354	20	1	0.95	TRUE	0.05	0.5	0.7	0.1	26.6822	0.990042	0.90216	0.204802	0.0514496	0.247184	0.302973	0.156018	1	0.750989
mp-1205311	40	1	1	FALSE	0	0	0.1	0	26.6822	0.990042	0.90216	0.204802	0.0514496	0.247184	0.302973	0.156018	0.8	0.750989
mp-1354315	20	1	1	FALSE	0		0	0	26.6822	0.990042	0.90216	0.204802	0.0514496	0.247184	0.302973	0.156018	1	0.750989
mp-1203006	40	1	1	FALSE	0	0	0.15	0	26.6822	0.990042	0.90216	0.204802	0.0514496	0.247184	0.302973	0.156018	1	0.750989
mp-1204182	40	1	1	FALSE	0	0	0.15	0	26.6822	0.990042	0.90216	0.204802	0.0514496	0.247184	0.302973	0.156018	1	0.750989
mp-1203494	36	1	0.95	TRUE	0.1	0.333333	0.45	0	26.6822	0.990042	0.90216	0.204802	0.0514496	0.247184	0.302973	0.156018	0.95	0.750989
mp-1205097	38	1	1	FALSE	0	0	0.15	1	26.6822	0.990042	0.90216	0.204802	0.0514496	0.247184	0.302973	0.156018	1	0.750989
mp-1202967	40	1	1	FALSE	0		0	0	26.6822	0.990042	0.90216	0.204802	0.0514496	0.247184	0.302973	0.156018	1	0.750989
mp-1203035	38	1	1	FALSE	0	0.625	0.4	0	26.6822	0.990042	0.90216	0.204802	0.0514496	0.247184	0.302973	0.156018	1	0.750989
mp-1204651	32	0.9	1	FALSE	0		0	0	26.6822	0.990042	0.90216	0.204802	0.0514496	0.247184	0.302973	0.156018	1	0.750989
mp-1204590	36	1	1	FALSE	0	0	0.2	0	26.6822	0.990042	0.90216	0.204802	0.0514496	0.247184	0.302973	0.156018	1	0.750989
mp-1180547	12	1	0.95	FALSE	0	1	0.7	0.05	26.6822	0.990042	0.90216	0.204802	0.0514496	0.247184	0.302973	0.156018	0	0.750989
mp-1203479	31	1	1	FALSE	0	0	0.25	1	26.6822	0.990042	0.90216	0.204802	0.0514496	0.247184	0.302973	0.156018	1	0.750989
mp-1188065	10	1	0.75	FALSE	0	0	0.7	0.2	26.6822	0.990042	0.90216	0.204802	0.0514496	0.247184	0.302973	0.156018	0.85	0.750989
mp-1181500	16	1	0.55	FALSE	0	0	0.7	0	26.6822	0.990042	0.90216	0.204802	0.0514496	0.247184	0.302973	0.156018	1	0.750989
mp-1203260	32	1	1	FALSE	0		0	0	26.6822	0.990042	0.90216	0.204802	0.0514496	0.247184	0.302973	0.156018	0.9	0.750989
mp-1178967	18	1	0.9	TRUE	0.1	0.25	0.4	0.05	26.6822	0.990042	0.90216	0.204802	0.0514496	0.247184	0.302973	0.156018	0.95	0.750989
mp-1202749	36	1	1	FALSE	0	0	0.05	1	26.6822	0.990042	0.90216	0.204802	0.0514496	0.247184	0.302973	0.156018	0.05	0.750989
mp-1206799	5	1	0.3	TRUE	0.35	0.764706	0.85	0.8	26.6822	0.990042	0.90216	0.204802	0.0514496	0.247184	0.302973	0.156018	1	0.750989
mp-1203475	40	1	1	FALSE	0	0	0.2	0	26.6822	0.990042	0.90216	0.204802	0.0514496	0.247184	0.302973	0.156018	1	0.750989
mp-1205394	32	1	1	FALSE	0	0	0.05	0	26.6822	0.990042	0.90216	0.204802	0.0514496	0.247184	0.302973	0.156018	0.75	0.750989
mp-1179520	16	1	1	FALSE	0	0.0833333	0.6	0	26.6822	0.990042	0.90216	0.204802	0.0514496	0.247184	0.302973	0.156018	0	0.750989
mp-1208358	17	1	1	TRUE	0.05	0.0909091	0.55	0	26.6822	0.990042	0.90216	0.204802	0.0514496	0.247184	0.302973	0.156018	1	0.750989
mp-2659898	12	1	1	FALSE	0	0.0833333	0.6	0	26.6822	0.990042	0.90216	0.204802	0.0514496	0.247184	0.302973	0.156018	1	0.750989
mp-1205054	36	1	1	FALSE	0	0	0.05	0	26.6822	0.990042	0.90216	0.204802	0.0514496	0.247184	0.302973	0.156018	1	0.750989
mp-1188069	18	1	1	FALSE	0	0.166667	0.3	0	26.6822	0.990042	0.90216	0.204802	0.0514496	0.247184	0.302973	0.156018	0.95	0.750989
mp-1203857	40	1	1	FALSE	0		0	0	26.6822	0.990042	0.90216	0.204802	0.0514496	0.247184	0.302973	0.156018	0	0.750989
mp-1202520	32	1	1	FALSE	0	0	0.15	0	26.6822	0.990042	0.90216	0.204802	0.0514496	0.247184	0.302973	0.156018	0.95	0.750989
mp-1202999	40	1	1	FALSE	0	0	0.05	0.05	26.6822	0.990042	0.90216	0.204802	0.0514496	0.247184	0.302973	0.156018	1	0.750989
mp-1181438	16	1	1	FALSE	0		0	0	26.6822	0.990042	0.90216	0.204802	0.0514496	0.247184	0.302973	0.156018	1	0.750989
mp-1204905	38	0.95	1	FALSE	0	0	0.157895	0	26.6822	0.990042	0.90216	0.204802	0.0514496	0.247184	0.302973	0.156018	0.95	0.750989
mp-1203382	38	1	1	FALSE	0	0	0.05	0	26.6822	0.990042	0.90216	0.204802	0.0514496	0.247184	0.302973	0.156018	1	0.750989
mp-1205030	38	1	1	FALSE	0	0	0.05	0	26.6822	0.990042	0.90216	0.204802	0.0514496	0.247184	0.302973	0.156018	0	0.750989
mp-1204402	32	1	1	FALSE	0	0	0.25	0	26.6822	0.990042	0.90216	0.204802	0.0514496	0.247184	0.302973	0.156018	1	0.750989
mp-1203252	32	1	1	FALSE	0		0	0	26.6822	0.990042	0.90216	0.204802	0.0514496	0.247184	0.302973	0.156018	0.95	0.750989
mp-1202964	31	1	1	FALSE	0	0	0.2	1	26.6822	0.990042	0.90216	0.204802	0.0514496	0.247184	0.302973	0.156018	1	0.750989
mp-1204794	38	1	1	FALSE	0		0	1	26.6822	0.990042	0.90216	0.204802	0.0514496	0.247184	0.302973	0.156018	1	0.750989
mp-1204122	40	1	1	FALSE	0		0	0	26.6822	0.990042	0.90216	0.204802	0.0514496	0.247184	0.302973	0.156018	1	0.750989
mp-1202802	36	1	1	FALSE	0	0	0.2	0	26.6822	0.990042	0.90216	0.204802	0.0514496	0.247184	0.302973	0.156018	0.9	0.750989
mp-1179854	18	1	0.95	TRUE	0.05	0.25	0.2	0	26.6822	0.990042	0.90216	0.204802	0.0514496	0.247184	0.302973	0.156018	1	0.750989
mp-1205135	36	1	1	FALSE	0	0	0.15	0	26.6822	0.990042	0.90216	0.204802	0.0514496	0.247184	0.302973	0.156018	1	0.750989
mp-1203555	40	1	1	FALSE	0		0	0	26.6822	0.990042	0.90216	0.204802	0.0514496	0.247184	0.302973	0.156018	1	0.750989
mp-1207627	16	1	0.65	TRUE	0.15	0.272727	0.55	0.3	26.6822	0.990042	0.90216	0.204802	0.0514496	0.247184	0.302973	0.156018	1	0.750989
mp-1205465	17	1	1	FALSE	0	0.1	0.5	0.15	26.6822	0.990042	0.90216	0.204802	0.0514496	0.247184	0.302973	0.156018	0.9	0.750989
mp-1172877	39	1	1	FALSE	0		0	0	26.6822	0.990042	0.90216	0.204802	0.0514496	0.247184	0.302973	0.156018	0	0.750989
mp-1203595	34	1	1	FALSE	0		0	0	26.6822	0.990042	0.90216	0.204802	0.0514496	0.247184	0.302973	0.156018	1	0.750989
mp-1202581	40	0.95	1	FALSE	0		0	0	26.6822	0.990042	0.90216	0.204802	0.0514496	0.247184	0.302973	0.156018	0.4	0.750989
mp-1181235	6	1	0.35	TRUE	0.15	0.3	1	0.6	26.6822	0.990042	0.90216	0.204802	0.0514496	0.247184	0.302973	0.156018	1	0.750989
mp-1185199	20	1	1	FALSE	0	0	0.1	0	26.6822	0.990042	0.90216	0.204802	0.0514496	0.247184	0.302973	0.156018	1	0.750989
mp-1204293	38	0.9	1	FALSE	0		0	0	26.6822	0.990042	0.90216	0.204802	0.0514496	0.247184	0.302973	0.156018	0.4	0.750989
mp-1202511	38	1	1	FALSE	0	0	0.35	1	26.6822	0.990042	0.90216	0.204802	0.0514496	0.247184	0.302973	0.156018	0.95	0.750989
mp-1183735	14	1	0.8	FALSE	0	0.4	0.75	0	26.6822	0.990042	0.90216	0.204802	0.0514496	0.247184	0.302973	0.156018	0.8	0.750989
mp-1202962	40	1	1	FALSE	0	0	0.1	0	26.6822	0.990042	0.90216	0.204802	0.0514496	0.247184	0.302973	0.156018	0	0.750989
mp-1205002	32	1	1	FALSE	0	0	0.05	0	26.6822	0.990042	0.90216	0.204802	0.0514496	0.247184	0.302973	0.156018	1	0.750989
mp-1181033	16	1	0.75	TRUE	0.15	0.375	0.4	0.1	26.6822	0.990042	0.90216	0.204802	0.0514496	0.247184	0.302973	0.156018	0.75	0.750989
mp-1205021	32	1	0.95	TRUE	0.1	0.230769	0.65	0	26.6822	0.990042	0.90216	0.204802	0.0514496	0.247184	0.302973	0.156018	0.95	0.750989
mp-1204482	34	1	1	FALSE	0		0	0	26.6822	0.990042	0.90216	0.204802	0.0514496	0.247184	0.302973	0.156018	0.45	0.750989
mp-1205432	18	1	0.9	TRUE	0.15	0.25	0.6	0	26.6822	0.990042	0.90216	0.204802	0.0514496	0.247184	0.302973	0.156018	1	0.750989
mp-1204734	34	1	1	FALSE	0	0	0.1	1	26.6822	0.990042	0.90216	0.204802	0.0514496	0.247184	0.302973	0.156018	0.8	0.750989
mp-1238498	4	1	0.35	TRUE	0.6	0.8	1	0.5	26.6822	0.990042	0.90216	0.204802	0.0514496	0.247184	0.302973	0.156018	0.9	0.750989
mp-1237201	38	0.9	1	FALSE	0	1	0.0555556	0	26.6822	0.990042	0.90216	0.204802	0.0514496	0.247184	0.302973	0.156018	1	0.750989
mp-1203350	38	1	1	FALSE	0	0	0.15	0	26.6822	0.990042	0.90216	0.204802	0.0514496	0.247184	0.302973	0.156018	0.25	0.750989
mp-1204645	36	1	1	FALSE	0	0	0.25	0	26.6822	0.990042	0.90216	0.204802	0.0514496	0.247184	0.302973	0.156018	1	0.750989
mp-1205351	18	1	1	FALSE	0		0	0	26.6822	0.990042	0.90216	0.204802	0.0514496	0.247184	0.302973	0.156018	0	0.750989
mp-1211573	18	0.95	0.684211	TRUE	0.315789	0.6	0.526316	0	26.6822	0.990042	0.90216	0.204802	0.0514496	0.247184	0.302973	0.156018	1	0.750989
mp-1204896	34	0.95	1	FALSE	0		0	0	26.6822	0.990042	0.90216	0.204802	0.0514496	0.247184	0.302973	0.156018	0	0.750989
mp-1205375	10	1	0.5	FALSE	0	0.333333	0.9	0.65	26.6822	0.990042	0.90216	0.204802	0.0514496	0.247184	0.302973	0.156018	1	0.750989
mp-1203009	36	1	1	FALSE	0		0	0	26.6822	0.990042	0.90216	0.204802	0.0514496	0.247184	0.302973	0.156018	1	0.750989
mp-1202577	32	1	1	FALSE	0	0.5	0.2	0	26.6822	0.990042	0.90216	0.204802	0.0514496	0.247184	0.302973	0.156018	1	0.750989
mp-1182169	14	1	1	FALSE	0	0	0.05	0	26.6822	0.990042	0.90216	0.204802	0.0514496	0.247184	0.302973	0.156018	0	0.750989
mp-1203977	32	1	1	FALSE	0	0.2	0.25	0	26.6822	0.990042	0.90216	0.204802	0.0514496	0.247184	0.302973	0.156018	1	0.750989
mp-1203845	35	1	1	FALSE	0	0	0.2	0.3	26.6822	0.990042	0.90216	0.204802	0.0514496	0.247184	0.302973	0.156018	1	0.750989
mp-1203201	40	1	0.95	FALSE	0	0.333333	0.3	0	26.6822	0.990042	0.90216	0.204802	0.0514496	0.247184	0.302973	0.156018	1	0.750989
mp-1204192	34	1	1	FALSE	0		0	0	26.6822	0.990042	0.90216	0.204802	0.0514496	0.247184	0.302973	0.156018	0	0.750989
mp-1182387	36	1	1	FALSE	0		0	0	26.6822	0.990042	0.90216	0.204802	0.0514496	0.247184	0.302973	0.156018	1	0.750989
mp-1182461	38	1	1	FALSE	0	0	0.05	0	26.6822	0.990042	0.90216	0.204802	0.0514496	0.247184	0.302973	0.156018	0.15	0.750989
mp-1205402	30	1	1	TRUE	0.05	0.5	0.1	0	26.6822	0.990042	0.90216	0.204802	0.0514496	0.247184	0.302973	0.156018	1	0.750989
mp-1181553	16	1	0.6	TRUE	0.25	0.384615	0.65	0	26.6822	0.990042	0.90216	0.204802	0.0514496	0.247184	0.302973	0.156018	1	0.750989
mp-1203511	40	0.85	1	FALSE	0		0	0	26.6822	0.990042	0.90216	0.204802	0.0514496	0.247184	0.302973	0.156018	0.15	0.750989
mp-1180401	14	1	1	FALSE	0	0.545455	0.55	0	26.6822	0.990042	0.90216	0.204802	0.0514496	0.247184	0.302973	0.156018	0	0.750989
mp-1181499	6	1	0.4	FALSE	0	0.611111	0.9	0.7	26.6822	0.990042	0.90216	0.204802	0.0514496	0.247184	0.302973	0.156018	1	0.750989
mp-1181552	18	1	1	FALSE	0		0	0	26.6822	0.990042	0.90216	0.204802	0.0514496	0.247184	0.302973	0.156018	0.6	0.750989
mp-1204489	40	1	1	FALSE	0		0	0	26.6822	0.990042	0.90216	0.204802	0.0514496	0.247184	0.302973	0.156018	0.7	0.750989
mp-1205385	17	1	0.9	TRUE	0.05	0.5	0.1	0	26.6822	0.990042	0.90216	0.204802	0.0514496	0.247184	0.302973	0.156018	1	0.750989
mp-1203793	32	1	1	FALSE	0		0	0	26.6822	0.990042	0.90216	0.204802	0.0514496	0.247184	0.302973	0.156018	0.7	0.750989
mp-1203399	36	1	1	FALSE	0	0.833333	0.6	0	26.6822	0.990042	0.90216	0.204802	0.0514496	0.247184	0.302973	0.156018	0.45	0.750989
mp-1182433	20	1	1	FALSE	0	0	0.05	0	26.6822	0.990042	0.90216	0.204802	0.0514496	0.247184	0.302973	0.156018	0.05	0.750989
mp-1238725	30	1	1	FALSE	0		0	0	26.6822	0.990042	0.90216	0.204802	0.0514496	0.247184	0.302973	0.156018	1	0.750989
mp-1182265	19	1	1	FALSE	0	1	0.15	0	26.6822	0.990042	0.90216	0.204802	0.0514496	0.247184	0.302973	0.156018	0.95	0.750989
mp-1213081	27	1	1	FALSE	0	0	0.45	0	26.6822	0.990042	0.90216	0.204802	0.0514496	0.247184	0.302973	0.156018	0	0.750989
mp-1203220	40	1	1	FALSE	0		0	0	26.6822	0.990042	0.90216	0.204802	0.0514496	0.247184	0.302973	0.156018	0	0.750989
mp-1181705	20	1	1	FALSE	0		0	0	26.6822	0.990042	0.90216	0.204802	0.0514496	0.247184	0.302973	0.156018	1	0.750989
mp-1203387	36	1	1	FALSE	0	0	0.05	0	26.6822	0.990042	0.90216	0.204802	0.0514496	0.247184	0.302973	0.156018	1	0.750989
mp-1206244	6	1	0.1	TRUE	0.8	0.7	1	0.95	26.6822	0.990042	0.90216	0.204802	0.0514496	0.247184	0.302973	0.156018	0.95	0.750989
mp-1182809	4	1	0.2	TRUE	0.65	0.95	1	0.2	26.6822	0.990042	0.90216	0.204802	0.0514496	0.247184	0.302973	0.156018	1	0.750989
mp-1203419	37	1	1	FALSE	0	0	0.2	0.45	26.6822	0.990042	0.90216	0.204802	0.0514496	0.247184	0.302973	0.156018	0.15	0.750989
mp-1181222	20	1	0.95	FALSE	0	0.75	1	0	26.6822	0.990042	0.90216	0.204802	0.0514496	0.247184	0.302973	0.156018	1	0.750989
mp-1180452	12	1	0.4	TRUE	0.65	0.8125	0.8	0.45	26.6822	0.990042	0.90216	0.204802	0.0514496	0.247184	0.302973	0.156018	0.45	0.750989
mp-1205335	12	1	1	FALSE	0	0.384615	0.65	0.45	26.6822	0.990042	0.90216	0.204802	0.0514496	0.247184	0.302973	0.156018	1	0.750989
mp-1182326	18	1	1	FALSE	0	0	0.35	1	26.6822	0.990042	0.90216	0.204802	0.0514496	0.247184	0.302973	0.156018	0.3	0.750989
mp-1202692	36	1	1	FALSE	0		0	0	26.6822	0.990042	0.90216	0.204802	0.0514496	0.247184	0.302973	0.156018	0.05	0.750989
mp-1203323	32	1	1	FALSE	0	0	0.15	0	26.6822	0.990042	0.90216	0.204802	0.0514496	0.247184	0.302973	0.156018	0.2	0.750989
mp-1182074	6	1	0.7	TRUE	0.15	0.230769	0.65	0.1	26.6822	0.990042	0.90216	0.204802	0.0514496	0.247184	0.302973	0.156018	0.7	0.750989
mp-1205352	20	1	1	FALSE	0	0	0.45	0	26.6822	0.990042	0.90216	0.204802	0.0514496	0.247184	0.302973	0.156018	0.15	0.750989
mp-1203010	40	1	1	FALSE	0		0	0	26.6822	0.990042	0.90216	0.204802	0.0514496	0.247184	0.302973	0.156018	1	0.750989
mp-1202538	40	1	0.85	FALSE	0	0	0.3	0	26.6822	0.990042	0.90216	0.204802	0.0514496	0.247184	0.302973	0.156018	1	0.750989
mp-1202506	36	1	1	FALSE	0		0	0	26.6822	0.990042	0.90216	0.204802	0.0514496	0.247184	0.302973	0.156018	0.05	0.750989
mp-1205361	20	1	1	FALSE	0	0	0.3	0	26.6822	0.990042	0.90216	0.204802	0.0514496	0.247184	0.302973	0.156018	0.15	0.750989
mp-1203091	38	1	1	FALSE	0		0	0	26.6822	0.990042	0.90216	0.204802	0.0514496	0.247184	0.302973	0.156018	0.5	0.750989
mp-1202784	38	1	1	FALSE	0	0	0.15	0	26.6822	0.990042	0.90216	0.204802	0.0514496	0.247184	0.302973	0.156018	1	0.750989
mp-1203452	32	1	1	FALSE	0	0	0.2	0	26.6822	0.990042	0.90216	0.204802	0.0514496	0.247184	0.302973	0.156018	0.65	0.750989
mp-1205427	18	1	1	FALSE	0	0	0.25	0	26.6822	0.990042	0.90216	0.204802	0.0514496	0.247184	0.302973	0.156018	0	0.750989
mp-1179708	18	1	1	FALSE	0	0	0.6	0.05	26.6822	0.990042	0.90216	0.204802	0.0514496	0.247184	0.302973	0.156018	0.9	0.750989
mp-1205387	16	1	1	FALSE	0	0	0.3	0	26.6822	0.990042	0.90216	0.204802	0.0514496	0.247184	0.302973	0.156018	0.95	0.750989
mp-1180577	24	0.85	1	FALSE	0	0	0.176471	0	26.6822	0.990042	0.90216	0.204802	0.0514496	0.247184	0.302973	0.156018	1	0.750989
mp-1204800	40	0.8	1	FALSE	0		0	0	26.6822	0.990042	0.90216	0.204802	0.0514496	0.247184	0.302973	0.156018	1	0.750989
mp-1204039	32	1	1	FALSE	0	0	0.3	0	26.6822	0.990042	0.90216	0.204802	0.0514496	0.247184	0.302973	0.156018	0.95	0.750989
mp-1178768	18	1	0.75	TRUE	0.3	0.545455	0.55	0.15	26.6822	0.990042	0.90216	0.204802	0.0514496	0.247184	0.302973	0.156018	1	0.750989
mp-1202519	36	1	1	FALSE	0		0	0	26.6822	0.990042	0.90216	0.204802	0.0514496	0.247184	0.302973	0.156018	0	0.750989
mp-1236914	26	1	1	FALSE	0	0	0.4	0	26.6822	0.990042	0.90216	0.204802	0.0514496	0.247184	0.302973	0.156018	0.35	0.750989
mp-1205078	36	1	1	FALSE	0	0	0.4	0	26.6822	0.990042	0.90216	0.204802	0.0514496	0.247184	0.302973	0.156018	1	0.750989
mp-1205422	18	1	1	FALSE	0	0.166667	0.3	0	26.6822	0.990042	0.90216	0.204802	0.0514496	0.247184	0.302973	0.156018	0.4	0.750989
mp-1205373	17	1	0.95	TRUE	0.05	0.5	0.6	1	26.6822	0.990042	0.90216	0.204802	0.0514496	0.247184	0.302973	0.156018	0.95	0.750989
mp-1205358	18	1	1	FALSE	0	0	0.1	0	26.6822	0.990042	0.90216	0.204802	0.0514496	0.247184	0.302973	0.156018	1	0.750989
mp-1202958	36	1	1	FALSE	0	0	0.1	0	26.6822	0.990042	0.90216	0.204802	0.0514496	0.247184	0.302973	0.156018	1	0.750989
mp-1203342	38	0.85	1	FALSE	0	0	0.0588235	0	26.6822	0.990042	0.90216	0.204802	0.0514496	0.247184	0.302973	0.156018	1	0.750989
mp-1212161	18	1	1	FALSE	0	0	0.05	0	26.6822	0.990042	0.90216	0.204802	0.0514496	0.247184	0.302973	0.156018	0.9	0.750989
mp-1203111	40	1	1	FALSE	0	0	0.3	0	26.6822	0.990042	0.90216	0.204802	0.0514496	0.247184	0.302973	0.156018	1	0.750989
mp-1181462	16	1	1	FALSE	0	0.538462	0.65	0	26.6822	0.990042	0.90216	0.204802	0.0514496	0.247184	0.302973	0.156018	1	0.750989
mp-1202656	34	1	1	FALSE	0		0	0	26.6822	0.990042	0.90216	0.204802	0.0514496	0.247184	0.302973	0.156018	0.9	0.750989
mp-1207404	18	1	1	FALSE	0	0	0.05	0	26.6822	0.990042	0.90216	0.204802	0.0514496	0.247184	0.302973	0.156018	0	0.750989
mp-1179251	20	1	0.65	TRUE	0.2	0.846154	0.65	0	26.6822	0.990042	0.90216	0.204802	0.0514496	0.247184	0.302973	0.156018	0.15	0.750989
mp-1180331	16	1	0.95	FALSE	0	0.666667	0.15	0	26.6822	0.990042	0.90216	0.204802	0.0514496	0.247184	0.302973	0.156018	1	0.750989
mp-1204532	36	1	1	FALSE	0	0.2	0.5	0	26.6822	0.990042	0.90216	0.204802	0.0514496	0.247184	0.302973	0.156018	0.55	0.750989
mp-1202563	36	1	1	FALSE	0		0	0	26.6822	0.990042	0.90216	0.204802	0.0514496	0.247184	0.302973	0.156018	0.35	0.750989
mp-1202693	36	1	1	FALSE	0	0	0.15	0	26.6822	0.990042	0.90216	0.204802	0.0514496	0.247184	0.302973	0.156018	1	0.750989
mp-1203235	32	1	1	FALSE	0	0	0.4	0	26.6822	0.990042	0.90216	0.204802	0.0514496	0.247184	0.302973	0.156018	1	0.750989
mp-1203141	40	0.9	1	FALSE	0		0	0	26.6822	0.990042	0.90216	0.204802	0.0514496	0.247184	0.302973	0.156018	1	0.750989
mp-1203847	35	1	1	FALSE	0		0	0	26.6822	0.990042	0.90216	0.204802	0.0514496	0.247184	0.302973	0.156018	0.15	0.750989
mp-1182001	13	1	0.7	FALSE	0	0.111111	0.9	0	26.6822	0.990042	0.90216	0.204802	0.0514496	0.247184	0.302973	0.156018	0	0.750989
mp-1205062	32	1	1	FALSE	0		0	0	26.6822	0.990042	0.90216	0.204802	0.0514496	0.247184	0.302973	0.156018	1	0.750989
mp-1205407	16	1	0.35	TRUE	0.5	0.894737	0.95	0.45	26.6822	0.990042	0.90216	0.204802	0.0514496	0.247184	0.302973	0.156018	1	0.750989
mp-1203867	36	1	1	FALSE	0	0	0.15	0	26.6822	0.990042	0.90216	0.204802	0.0514496	0.247184	0.302973	0.156018	1	0.750989
mp-1182786	18	1	1	FALSE	0	0	0.3	0	26.6822	0.990042	0.90216	0.204802	0.0514496	0.247184	0.302973	0.156018	0.3	0.750989
mp-1207777	16	1	0.35	TRUE	0.25	0.666667	0.9	0.2	26.6822	0.990042	0.90216	0.204802	0.0514496	0.247184	0.302973	0.156018	1	0.750989
mp-2360071	3	1	0.15	FALSE	0	0.8	1	0.3	26.6822	0.990042	0.90216	0.204802	0.0514496	0.247184	0.302973	0.156018	0	0.750989
mp-1178827	11	1	0.9	FALSE	0	0.533333	0.75	0	26.6822	0.990042	0.90216	0.204802	0.0514496	0.247184	0.302973	0.156018	0.25	0.750989
mp-1182867	6	1	0.25	TRUE	0.7	0.777778	0.9	0.5	26.6822	0.990042	0.90216	0.204802	0.0514496	0.247184	0.302973	0.156018	0.7	0.750989
mp-1204407	36	1	1	FALSE	0		0	0	26.6822	0.990042	0.90216	0.204802	0.0514496	0.247184	0.302973	0.156018	1	0.750989
mp-1205343	8	1	0.55	TRUE	0.4	0.764706	0.85	0.65	26.6822	0.990042	0.90216	0.204802	0.0514496	0.247184	0.302973	0.156018	0.9	0.750989
mp-1181729	30	1	1	FALSE	0	1	0.4	0	26.6822	0.990042	0.90216	0.204802	0.0514496	0.247184	0.302973	0.156018	0.75	0.750989
mp-1179143	14	1	1	FALSE	0	0	0.15	0	26.6822	0.990042	0.90216	0.204802	0.0514496	0.247184	0.302973	0.156018	0.65	0.750989
mp-1213880	18	1	0.9	TRUE	0.1	0.5	0.2	0	26.6822	0.990042	0.90216	0.204802	0.0514496	0.247184	0.302973	0.156018	1	0.750989
mp-1202952	38	1	1	FALSE	0	0.4	0.25	0	26.6822	0.990042	0.90216	0.204802	0.0514496	0.247184	0.302973	0.156018	1	0.750989
mp-1202616	32	1	1	FALSE	0	0	0.05	0	26.6822	0.990042	0.90216	0.204802	0.0514496	0.247184	0.302973	0.156018	1	0.750989
mp-1204380	36	1	1	FALSE	0		0	0	26.6822	0.990042	0.90216	0.204802	0.0514496	0.247184	0.302973	0.156018	0.75	0.750989
mp-1205313	8	1	0.5	TRUE	0.35	0.466667	0.75	0.55	26.6822	0.990042	0.90216	0.204802	0.0514496	0.247184	0.302973	0.156018	0.95	0.750989
mp-1205323	17	1	0.85	TRUE	0.15	0.375	0.4	1	26.6822	0.990042	0.90216	0.204802	0.0514496	0.247184	0.302973	0.156018	0.1	0.750989
mp-1205464	17	1	1	FALSE	0		0	1	26.6822	0.990042	0.90216	0.204802	0.0514496	0.247184	0.302973	0.156018	1	0.750989
mp-1204162	36	1	1	FALSE	0	0	0.05	0	26.6822	0.990042	0.90216	0.204802	0.0514496	0.247184	0.302973	0.156018	0.95	0.750989
mp-1237690	24	1	1	FALSE	0	1	0.1	0	26.6822	0.990042	0.90216	0.204802	0.0514496	0.247184	0.302973	0.156018	0	0.750989
mp-1207078	5	1	0.05	TRUE	1	1	1	1	26.6822	0.990042	0.90216	0.204802	0.0514496	0.247184	0.302973	0.156018	1	0.750989
mp-1202714	32	1	1	FALSE	0	0	0.1	0	26.6822	0.990042	0.90216	0.204802	0.0514496	0.247184	0.302973	0.156018	0	0.750989
mp-1205449	40	1	1	FALSE	0	0.5	0.4	0	26.6822	0.990042	0.90216	0.204802	0.0514496	0.247184	0.302973	0.156018	1	0.750989
mp-1203758	40	1	1	TRUE	0.05	0.25	0.2	0	26.6822	0.990042	0.90216	0.204802	0.0514496	0.247184	0.302973	0.156018	1	0.750989
mp-1181747	12	1	0.15	FALSE	0	1	1	0.75	26.6822	0.990042	0.90216	0.204802	0.0514496	0.247184	0.302973	0.156018	0.95	0.750989
mp-1423122	16	1	1	FALSE	0	0	0.1	0.05	26.6822	0.990042	0.90216	0.204802	0.0514496	0.247184	0.302973	0.156018	1	0.750989
mp-1205397	18	1	1	FALSE	0	0.1	0.5	0	26.6822	0.990042	0.90216	0.204802	0.0514496	0.247184	0.302973	0.156018	1	0.750989
mp-1202472	36	1	1	FALSE	0	0	0.05	0	26.6822	0.990042	0.90216	0.204802	0.0514496	0.247184	0.302973	0.156018	0.95	0.750989
mp-1203110	38	1	1	FALSE	0		0	0	26.6822	0.990042	0.90216	0.204802	0.0514496	0.247184	0.302973	0.156018	0.85	0.750989
mp-1203025	40	1	1	FALSE	0	0.5	0.2	0	26.6822	0.990042	0.90216	0.204802	0.0514496	0.247184	0.302973	0.156018	1	0.750989
mp-1205304	20	1	1	FALSE	0	0	0.4	0	26.6822	0.990042	0.90216	0.204802	0.0514496	0.247184	0.302973	0.156018	1	0.750989
mp-1247807	9	1	0.3	TRUE	0.15	0.764706	0.85	0.05	26.6822	0.990042	0.90216	0.204802	0.0514496	0.247184	0.302973	0.156018	1	0.750989
mp-1205147	38	1	1	FALSE	0		0	0	26.6822	0.990042	0.90216	0.204802	0.0514496	0.247184	0.302973	0.156018	1	0.750989
mp-1203679	32	1	1	FALSE	0		0	0	26.6822	0.990042	0.90216	0.204802	0.0514496	0.247184	0.302973	0.156018	0.15	0.750989
mp-1204787	36	0.85	1	FALSE	0	0	0.352941	0	26.6822	0.990042	0.90216	0.204802	0.0514496	0.247184	0.302973	0.156018	1	0.750989
mp-1203548	38	1	1	FALSE	0	0	0.25	0	26.6822	0.990042	0.90216	0.204802	0.0514496	0.247184	0.302973	0.156018	0	0.750989
mp-1205326	20	1	0.95	FALSE	0	0.285714	0.35	0	26.6822	0.990042	0.90216	0.204802	0.0514496	0.247184	0.302973	0.156018	1	0.750989
mp-1204364	36	1	1	FALSE	0	0	0.1	0	26.6822	0.990042	0.90216	0.204802	0.0514496	0.247184	0.302973	0.156018	0.8	0.750989
mp-1204146	32	1	1	FALSE	0	0	0.05	0	26.6822	0.990042	0.90216	0.204802	0.0514496	0.247184	0.302973	0.156018	1	0.750989
mp-1202623	32	1	1	FALSE	0	0	0.2	0	26.6822	0.990042	0.90216	0.204802	0.0514496	0.247184	0.302973	0.156018	1	0.750989
mp-1202542	32	1	1	FALSE	0	0	0.35	0	26.6822	0.990042	0.90216	0.204802	0.0514496	0.247184	0.302973	0.156018	1	0.750989
mp-1203122	32	1	1	FALSE	0	0	0.4	0	26.6822	0.990042	0.90216	0.204802	0.0514496	0.247184	0.302973	0.156018	1	0.750989
mp-1203029	36	1	1	FALSE	0	0	0.05	0.1	26.6822	0.990042	0.90216	0.204802	0.0514496	0.247184	0.302973	0.156018	1	0.750989
mp-1204670	36	1	1	FALSE	0		0	0	26.6822	0.990042	0.90216	0.204802	0.0514496	0.247184	0.302973	0.156018	0.95	0.750989
mp-1202647	36	1	1	FALSE	0	0	0.1	0	26.6822	0.990042	0.90216	0.204802	0.0514496	0.247184	0.302973	0.156018	1	0.750989
mp-1185167	24	1	1	FALSE	0	0	0.65	0	26.6822	0.990042	0.90216	0.204802	0.0514496	0.247184	0.302973	0.156018	0	0.750989
mp-1202894	38	0.9	1	FALSE	0	0	0.166667	0	26.6822	0.990042	0.90216	0.204802	0.0514496	0.247184	0.302973	0.156018	1	0.750989
mp-1181055	16	1	0.55	TRUE	0.35	0.733333	0.75	0	26.6822	0.990042	0.90216	0.204802	0.0514496	0.247184	0.302973	0.156018	1	0.750989
mp-1178823	9	1	0.65	TRUE	0.15	0.222222	0.9	0.65	26.6822	0.990042	0.90216	0.204802	0.0514496	0.247184	0.302973	0.156018	1	0.750989
mp-1208205	18	1	1	FALSE	0	0	0.2	0	26.6822	0.990042	0.90216	0.204802	0.0514496	0.247184	0.302973	0.156018	1	0.750989
mp-1183955	12	1	0.8	FALSE	0	0.0625	0.8	0	26.6822	0.990042	0.90216	0.204802	0.0514496	0.247184	0.302973	0.156018	0	0.750989
mp-1247934	32	1	1	FALSE	0	0	0.3	0	26.6822	0.990042	0.90216	0.204802	0.0514496	0.247184	0.302973	0.156018	0.95	0.750989
mp-1202645	38	1	1	FALSE	0	0	0.25	0	26.6822	0.990042	0.90216	0.204802	0.0514496	0.247184	0.302973	0.156018	1	0.750989
mp-1179236	22	1	1	FALSE	0	0	0.2	0	26.6822	0.990042	0.90216	0.204802	0.0514496	0.247184	0.302973	0.156018	0.95	0.750989
mp-1202553	40	1	1	FALSE	0	0	0.05	0	26.6822	0.990042	0.90216	0.204802	0.0514496	0.247184	0.302973	0.156018	1	0.750989
mp-1205322	6	1	0.2	FALSE	0	0.95	1	0.9	26.6822	0.990042	0.90216	0.204802	0.0514496	0.247184	0.302973	0.156018	0	0.750989
mp-1182608	20	1	1	FALSE	0	0	0.25	0	26.6822	0.990042	0.90216	0.204802	0.0514496	0.247184	0.302973	0.156018	0	0.750989
mp-1212232	17	1	0.55	TRUE	0.25	0.833333	0.3	0.05	26.6822	0.990042	0.90216	0.204802	0.0514496	0.247184	0.302973	0.156018	1	0.750989
mp-1185571	16	1	1	FALSE	0	0	0.3	0	26.6822	0.990042	0.90216	0.204802	0.0514496	0.247184	0.302973	0.156018	0.85	0.750989
mp-1204530	31	0.95	1	FALSE	0	0	0.105263	1	26.6822	0.990042	0.90216	0.204802	0.0514496	0.247184	0.302973	0.156018	0.6	0.750989
mp-1205346	16	1	1	FALSE	0	0	0.45	0	26.6822	0.990042	0.90216	0.204802	0.0514496	0.247184	0.302973	0.156018	1	0.750989
mp-1205298	10	1	0.7	FALSE	0	0.5	0.4	0.2	26.6822	0.990042	0.90216	0.204802	0.0514496	0.247184	0.302973	0.156018	1	0.750989
mp-1179401	40	1	1	FALSE	0	1	0.3	0	26.6822	0.990042	0.90216	0.204802	0.0514496	0.247184	0.302973	0.156018	0.95	0.750989
mp-1237229	16	1	0.85	FALSE	0	0.105263	0.95	0.05	26.6822	0.990042	0.90216	0.204802	0.0514496	0.247184	0.302973	0.156018	1	0.750989
mp-1207393	16	1	0.85	TRUE	0.05	0.857143	0.35	0	26.6822	0.990042	0.90216	0.204802	0.0514496	0.247184	0.302973	0.156018	0.75	0.750989
mp-1178771	12	1	0.7	FALSE	0	0	0.95	1	26.6822	0.990042	0.90216	0.204802	0.0514496	0.247184	0.302973	0.156018	1	0.750989
mp-1202638	39	1	1	FALSE	0		0	0	26.6822	0.990042	0.90216	0.204802	0.0514496	0.247184	0.302973	0.156018	0	0.750989
mp-1204360	36	1	1	FALSE	0		0	0	26.6822	0.990042	0.90216	0.204802	0.0514496	0.247184	0.302973	0.156018	1	0.750989
mp-1212409	18	1	1	FALSE	0		0	0	26.6822	0.990042	0.90216	0.204802	0.0514496	0.247184	0.302973	0.156018	1	0.750989
mp-1211293	20	1	1	FALSE	0	0.25	0.4	1	26.6822	0.990042	0.90216	0.204802	0.0514496	0.247184	0.302973	0.156018	1	0.750989
mp-1180557	18	1	0.75	TRUE	0.05	0.769231	0.65	0	26.6822	0.990042	0.90216	0.204802	0.0514496	0.247184	0.302973	0.156018	1	0.750989
mp-1542038	10	1	0.85	FALSE	0	0	0.6	1	26.6822	0.990042	0.90216	0.204802	0.0514496	0.247184	0.302973	0.156018	0	0.750989
mp-1181527	20	1	0.95	FALSE	0	0	0.1	0	26.6822	0.990042	0.90216	0.204802	0.0514496	0.247184	0.302973	0.156018	0.9	0.750989
mp-1204732	34	1	1	FALSE	0		0	1	26.6822	0.990042	0.90216	0.204802	0.0514496	0.247184	0.302973	0.156018	1	0.750989
mp-1208217	18	1	0.95	FALSE	0	0	0.1	0	26.6822	0.990042	0.90216	0.204802	0.0514496	0.247184	0.302973	0.156018	1	0.750989
mp-1178946	16	1	1	TRUE	0.05	0.166667	0.3	0.05	26.6822	0.990042	0.90216	0.204802	0.0514496	0.247184	0.302973	0.156018	1	0.750989
mp-1202694	40	1	1	FALSE	0		0	0	26.6822	0.990042	0.90216	0.204802	0.0514496	0.247184	0.302973	0.156018	1	0.750989
mp-1204934	36	1	1	FALSE	0	0	0.1	0	26.6822	0.990042	0.90216	0.204802	0.0514496	0.247184	0.302973	0.156018	1	0.750989
mp-1205177	38	1	1	FALSE	0		0	0	26.6822	0.990042	0.90216	0.204802	0.0514496	0.247184	0.302973	0.156018	1	0.750989
mp-1204550	32	1	1	FALSE	0	0	0.05	0	26.6822	0.990042	0.90216	0.204802	0.0514496	0.247184	0.302973	0.156018	1	0.750989
mp-1204902	36	1	1	FALSE	0	0	0.15	0	26.6822	0.990042	0.90216	0.204802	0.0514496	0.247184	0.302973	0.156018	0.55	0.750989
mp-1204042	36	1	1	FALSE	0	0	0.05	0	26.6822	0.990042	0.90216	0.204802	0.0514496	0.247184	0.302973	0.156018	1	0.750989
mp-1203265	36	1	1	FALSE	0	0	0.25	0	26.6822	0.990042	0.90216	0.204802	0.0514496	0.247184	0.302973	0.156018	1	0.750989
mp-1179384	35	1	1	FALSE	0	0	0.1	0.9	26.6822	0.990042	0.90216	0.204802	0.0514496	0.247184	0.302973	0.156018	0.95	0.750989
mp-1203324	32	1	1	FALSE	0	0	0.1	0	26.6822	0.990042	0.90216	0.204802	0.0514496	0.247184	0.302973	0.156018	1	0.750989
mp-1207724	24	0.7	0.857143	FALSE	0	0.75	0.285714	0	26.6822	0.990042	0.90216	0.204802	0.0514496	0.247184	0.302973	0.156018	1	0.750989
mp-1205010	36	0.95	1	TRUE	0.0526316	0.333333	0.157895	0.0526316	26.6822	0.990042	0.90216	0.204802	0.0514496	0.247184	0.302973	0.156018	1	0.750989
mp-1179013	4	1	0.2	FALSE	0	0.473684	0.95	0.1	26.6822	0.990042	0.90216	0.204802	0.0514496	0.247184	0.302973	0.156018	0	0.750989
mp-1181498	16	1	0.95	TRUE	0.05	0.125	0.4	0	26.6822	0.990042	0.90216	0.204802	0.0514496	0.247184	0.302973	0.156018	1	0.750989
mp-1180963	11	1	1	FALSE	0	0	0.6	0.05	26.6822	0.990042	0.90216	0.204802	0.0514496	0.247184	0.302973	0.156018	0.05	0.750989
mp-1209061	17	1	0.95	FALSE	0	0	0.15	0	26.6822	0.990042	0.90216	0.204802	0.0514496	0.247184	0.302973	0.156018	1	0.750989
mp-1184118	18	1	0.85	TRUE	0.15	0.571429	0.35	0	26.6822	0.990042	0.90216	0.204802	0.0514496	0.247184	0.302973	0.156018	1	0.750989
mp-1205330	10	1	0.65	FALSE	0	0.25	0.6	0.05	26.6822	0.990042	0.90216	0.204802	0.0514496	0.247184	0.302973	0.156018	0	0.750989
mp-1202698	38	1	1	FALSE	0	0	0.1	0	26.6822	0.990042	0.90216	0.204802	0.0514496	0.247184	0.302973	0.156018	1	0.750989
mp-1205355	8	1	0.5	TRUE	0.3	0.45	1	0.05	26.6822	0.990042	0.90216	0.204802	0.0514496	0.247184	0.302973	0.156018	1	0.750989
mp-1181662	36	1	1	FALSE	0		0	0	26.6822	0.990042	0.90216	0.204802	0.0514496	0.247184	0.302973	0.156018	0	0.750989
mp-1204528	36	1	1	FALSE	0	0	0.05	0	26.6822	0.990042	0.90216	0.204802	0.0514496	0.247184	0.302973	0.156018	1	0.750989
mp-1205382	30	0.95	1	FALSE	0	0	0.105263	0	26.6822	0.990042	0.90216	0.204802	0.0514496	0.247184	0.302973	0.156018	1	0.750989
mp-1202791	36	1	1	FALSE	0	0.333333	0.15	0	26.6822	0.990042	0.90216	0.204802	0.0514496	0.247184	0.302973	0.156018	1	0.750989
mp-1204079	38	1	1	FALSE	0		0	0	26.6822	0.990042	0.90216	0.204802	0.0514496	0.247184	0.302973	0.156018	1	0.750989
mp-1205466	19	1	1	FALSE	0	0.8	0.25	0	26.6822	0.990042	0.90216	0.204802	0.0514496	0.247184	0.302973	0.156018	0.95	0.750989
mp-1202879	40	1	1	FALSE	0	0	0.05	0	26.6822	0.990042	0.90216	0.204802	0.0514496	0.247184	0.302973	0.156018	1	0.750989
mp-1203348	40	1	1	FALSE	0	0	0.1	0	26.6822	0.990042	0.90216	0.204802	0.0514496	0.247184	0.302973	0.156018	1	0.750989
mp-2235359	16	1	0.7	FALSE	0	0.368421	0.95	0.05	26.6822	0.990042	0.90216	0.204802	0.0514496	0.247184	0.302973	0.156018	0.5	0.750989
mp-1178678	24	1	0.85	FALSE	0	0.5	0.3	0	26.6822	0.990042	0.90216	0.204802	0.0514496	0.247184	0.302973	0.156018	0.95	0.750989
mp-1205403	18	1	1	FALSE	0	0	0.05	1	26.6822	0.990042	0.90216	0.204802	0.0514496	0.247184	0.302973	0.156018	0.75	0.750989
mp-1203497	36	1	1	FALSE	0		0	0	26.6822	0.990042	0.90216	0.204802	0.0514496	0.247184	0.302973	0.156018	0.95	0.750989
mp-1180309	20	1	1	FALSE	0	0	0.25	0	26.6822	0.990042	0.90216	0.204802	0.0514496	0.247184	0.302973	0.156018	1	0.750989
mp-1203353	36	1	0.95	FALSE	0	0.25	0.2	0	26.6822	0.990042	0.90216	0.204802	0.0514496	0.247184	0.302973	0.156018	1	0.750989
mp-1205395	20	1	1	FALSE	0	0	0.3	0	26.6822	0.990042	0.90216	0.204802	0.0514496	0.247184	0.302973	0.156018	1	0.750989
mp-1180346	24	1	1	FALSE	0	0.142857	0.35	0	26.6822	0.990042	0.90216	0.204802	0.0514496	0.247184	0.302973	0.156018	1	0.750989
mp-1232416	38	0.85	1	FALSE	0		0	0	26.6822	0.990042	0.90216	0.204802	0.0514496	0.247184	0.302973	0.156018	1	0.750989
mp-1181245	40	1	1	FALSE	0	0	0.2	0	26.6822	0.990042	0.90216	0.204802	0.0514496	0.247184	0.302973	0.156018	0.05	0.750989
mp-1216303	14	1	1	FALSE	0	0.0833333	0.6	0	26.6822	0.990042	0.90216	0.204802	0.0514496	0.247184	0.302973	0.156018	0.9	0.750989
mp-1181796	17	0.9	0.777778	FALSE	0	0	0.444444	0	26.6822	0.990042	0.90216	0.204802	0.0514496	0.247184	0.302973	0.156018	1	0.750989
mp-1179018	16	1	0.95	FALSE	0	0	0.2	0	26.6822	0.990042	0.90216	0.204802	0.0514496	0.247184	0.302973	0.156018	1	0.750989
mp-1205307	12	1	1	FALSE	0	0.1	0.5	1	26.6822	0.990042	0.90216	0.204802	0.0514496	0.247184	0.302973	0.156018	0.1	0.750989
mp-1205473	18	0.95	0.894737	TRUE	0.157895	0.714286	0.368421	0.0526316	26.6822	0.990042	0.90216	0.204802	0.0514496	0.247184	0.302973	0.156018	1	0.750989
mp-1203917	40	1	1	FALSE	0	0.3	0.5	0	26.6822	0.990042	0.90216	0.204802	0.0514496	0.247184	0.302973	0.156018	0.85	0.750989
mp-1184737	20	1	1	TRUE	0.05	0.5	0.1	0.05	26.6822	0.990042	0.90216	0.204802	0.0514496	0.247184	0.302973	0.156018	1	0.750989
mp-1180725	10	1	0.7	FALSE	0	0.3125	0.8	0.2	26.6822	0.990042	0.90216	0.204802	0.0514496	0.247184	0.302973	0.156018	0	0.750989
mp-1206322	6	1	0.2	TRUE	0.05	0.631579	0.95	0	26.6822	0.990042	0.90216	0.204802	0.0514496	0.247184	0.302973	0.156018	1	0.750989
mp-1182576	22	1	1	FALSE	0	0	0.7	0	26.6822	0.990042	0.90216	0.204802	0.0514496	0.247184	0.302973	0.156018	0.05	0.750989
mp-1205374	19	1	0.95	FALSE	0	0.75	0.6	0.05	26.6822	0.990042	0.90216	0.204802	0.0514496	0.247184	0.302973	0.156018	1	0.750989
mp-1181308	36	1	1	FALSE	0	0	0.15	0	26.6822	0.990042	0.90216	0.204802	0.0514496	0.247184	0.302973	0.156018	0.95	0.750989
mp-1188036	6	1	0.55	FALSE	0	0.105263	0.95	0.65	26.6822	0.990042	0.90216	0.204802	0.0514496	0.247184	0.302973	0.156018	0.95	0.750989
mp-1203078	37	1	1	FALSE	0	0	0.05	1	26.6822	0.990042	0.90216	0.204802	0.0514496	0.247184	0.302973	0.156018	1	0.750989
mp-1205338	18	1	1	FALSE	0	0	0.15	0	26.6822	0.990042	0.90216	0.204802	0.0514496	0.247184	0.302973	0.156018	0.7	0.750989
mp-1203999	32	1	1	FALSE	0	0	0.1	1	26.6822	0.990042	0.90216	0.204802	0.0514496	0.247184	0.302973	0.156018	1	0.750989
mp-1213048	12	1	1	FALSE	0	0.5	0.2	0.2	26.6822	0.990042	0.90216	0.204802	0.0514496	0.247184	0.302973	0.156018	0.2	0.750989
mp-1205321	16	1	1	FALSE	0	0	0.45	0	26.6822	0.990042	0.90216	0.204802	0.0514496	0.247184	0.302973	0.156018	0.95	0.750989
mp-1187172	12	1	1	TRUE	0.05	0.125	0.4	0.15	26.6822	0.990042	0.90216	0.204802	0.0514496	0.247184	0.302973	0.156018	1	0.750989
mp-1180676	14	1	0.8	TRUE	0.05	0.555556	0.45	0	26.6822	0.990042	0.90216	0.204802	0.0514496	0.247184	0.302973	0.156018	1	0.750989
mp-1180742	12	1	1	FALSE	0	0	0.05	0.05	26.6822	0.990042	0.90216	0.204802	0.0514496	0.247184	0.302973	0.156018	0.4	0.750989
mp-1208310	16	1	0.8	TRUE	0.2	0.307692	0.65	0.25	26.6822	0.990042	0.90216	0.204802	0.0514496	0.247184	0.302973	0.156018	1	0.750989
mp-1179796	18	1	1	TRUE	0.05	0.3	0.5	0	26.6822	0.990042	0.90216	0.204802	0.0514496	0.247184	0.302973	0.156018	1	0.750989
mp-1181826	11	1	1	FALSE	0	0	0.95	0	26.6822	0.990042	0.90216	0.204802	0.0514496	0.247184	0.302973	0.156018	0.15	0.750989
mp-1203440	32	1	1	FALSE	0	0	0.2	0	26.6822	0.990042	0.90216	0.204802	0.0514496	0.247184	0.302973	0.156018	0	0.750989
mp-1181563	19	1	1	FALSE	0	0	0.45	0	26.6822	0.990042	0.90216	0.204802	0.0514496	0.247184	0.302973	0.156018	0.2	0.750989
mp-1182183	22	1	1	FALSE	0	0	0.3	0	26.6822	0.990042	0.90216	0.204802	0.0514496	0.247184	0.302973	0.156018	1	0.750989
mp-1180782	10	1	0.45	FALSE	0	0.578947	0.95	0.15	26.6822	0.990042	0.90216	0.204802	0.0514496	0.247184	0.302973	0.156018	0.4	0.750989
mp-1184569	2	1	0.1	FALSE	0	1	1	0	26.6822	0.990042	0.90216	0.204802	0.0514496	0.247184	0.302973	0.156018	0	0.750989
mp-1203613	36	1	1	FALSE	0		0	0	26.6822	0.990042	0.90216	0.204802	0.0514496	0.247184	0.302973	0.156018	0	0.750989
mp-1205359	10	1	0.35	TRUE	0.65	0.764706	0.85	0	26.6822	0.990042	0.90216	0.204802	0.0514496	0.247184	0.302973	0.156018	1	0.750989
mp-1205363	18	1	1	FALSE	0	0	0.55	1	26.6822	0.990042	0.90216	0.204802	0.0514496	0.247184	0.302973	0.156018	1	0.750989
mp-1181185	16	1	0.9	TRUE	0.05	0.0588235	0.85	0	26.6822	0.990042	0.90216	0.204802	0.0514496	0.247184	0.302973	0.156018	1	0.750989
mp-1205342	12	1	0.95	FALSE	0	0.285714	0.7	0.45	26.6822	0.990042	0.90216	0.204802	0.0514496	0.247184	0.302973	0.156018	1	0.750989
mp-1186277	20	1	0.95	TRUE	0.05	0.0714286	0.7	0	26.6822	0.990042	0.90216	0.204802	0.0514496	0.247184	0.302973	0.156018	0.85	0.750989
mp-1181888	20	1	1	FALSE	0	0	0.1	0	26.6822	0.990042	0.90216	0.204802	0.0514496	0.247184	0.302973	0.156018	0.45	0.750989
mp-1202743	32	1	1	FALSE	0	0	0.05	0	26.6822	0.990042	0.90216	0.204802	0.0514496	0.247184	0.302973	0.156018	0.9	0.750989
mp-1204153	38	1	1	FALSE	0		0	0	26.6822	0.990042	0.90216	0.204802	0.0514496	0.247184	0.302973	0.156018	0	0.750989
mp-1202998	31	1	1	FALSE	0		0	1	26.6822	0.990042	0.90216	0.204802	0.0514496	0.247184	0.302973	0.156018	1	0.750989
mp-1209868	20	1	1	FALSE	0		0	0.95	26.6822	0.990042	0.90216	0.204802	0.0514496	0.247184	0.302973	0.156018	1	0.750989
mp-1203888	39	1	1	FALSE	0	0	0.1	0	26.6822	0.990042	0.90216	0.204802	0.0514496	0.247184	0.302973	0.156018	0.1	0.750989
mp-1204031	32	1	1	FALSE	0	0	0.15	1	26.6822	0.990042	0.90216	0.204802	0.0514496	0.247184	0.302973	0.156018	0.85	0.750989
mp-1179149	12	1	0.25	TRUE	0.75	0.666667	0.9	0	26.6822	0.990042	0.90216	0.204802	0.0514496	0.247184	0.302973	0.156018	0.35	0.750989
mp-1205141	38	1	1	FALSE	0		0	0	26.6822	0.990042	0.90216	0.204802	0.0514496	0.247184	0.302973	0.156018	0.15	0.750989
mp-1203588	36	0.95	1	FALSE	0	0	0.157895	0	26.6822	0.990042	0.90216	0.204802	0.0514496	0.247184	0.302973	0.156018	0.35	0.750989
mp-1205424	30	1	1	FALSE	0	0	0.25	1	26.6822	0.990042	0.90216	0.204802	0.0514496	0.247184	0.302973	0.156018	0	0.750989
mp-1183528	10	1	0.95	FALSE	0	0.6	0.25	0.3	26.6822	0.990042	0.90216	0.204802	0.0514496	0.247184	0.302973	0.156018	0	0.750989
mp-1203495	40	1	1	FALSE	0	0	0.05	0	26.6822	0.990042	0.90216	0.204802	0.0514496	0.247184	0.302973	0.156018	1	0.750989
mp-1205344	24	1	0.9	FALSE	0	0.5	0.3	0.05	26.6822	0.990042	0.90216	0.204802	0.0514496	0.247184	0.302973	0.156018	0.3	0.750989
mp-1202826	32	1	1	FALSE	0	0.6	0.25	0	26.6822	0.990042	0.90216	0.204802	0.0514496	0.247184	0.302973	0.156018	1	0.750989
mp-1203429	36	1	0.95	TRUE	0.1	0.5	0.2	0	26.6822	0.990042	0.90216	0.204802	0.0514496	0.247184	0.302973	0.156018	0.95	0.750989
mp-1203837	35	1	1	FALSE	0		0	1	26.6822	0.990042	0.90216	0.204802	0.0514496	0.247184	0.302973	0.156018	1	0.750989
mp-1205381	32	1	1	FALSE	0		0	1	26.6822	0.990042	0.90216	0.204802	0.0514496	0.247184	0.302973	0.156018	1	0.750989
mp-1202972	36	1	1	FALSE	0	0	0.05	0	26.6822	0.990042	0.90216	0.204802	0.0514496	0.247184	0.302973	0.156018	0.9	0.750989
mp-1292002	20	0.9	1	FALSE	0	0	0.111111	0	26.6822	0.990042	0.90216	0.204802	0.0514496	0.247184	0.302973	0.156018	0	0.750989
mp-1204813	36	1	1	FALSE	0	0	0.2	0	26.6822	0.990042	0.90216	0.204802	0.0514496	0.247184	0.302973	0.156018	1	0.750989
mp-1181425	17	1	0.85	TRUE	0.2	0.833333	0.3	0	26.6822	0.990042	0.90216	0.204802	0.0514496	0.247184	0.302973	0.156018	1	0.750989

## Sheet: figure3b_CLIP_Composition
material_id	natoms	valid_samples	unique	structure_matching	structure_matching_ratio	meta_stable	composition_matching	crystal_system_matching	mean_natoms	mean_valid_samples	mean_unique	mean_structure_matching	mean_structure_matching_ratio	mean_meta_stable	mean_composition_matching	mean_crystal_system_matching	crystal_system_lattice_matching	mean_crystal_system_lattice_matching	source
mp-1182382	22	1	1	FALSE	0		0	0	26.6719	0.98529	0.899755	0.195191	0.0510381	0.245047	0.303524	0.152831	0	0.600354	Crystal CLIP
mp-1180133	9	1	0.5	TRUE	0.15	0.333333	0.45	0.1	26.6719	0.98529	0.899755	0.195191	0.0510381	0.245047	0.303524	0.152831	1	0.600354	Crystal CLIP
mp-1202969	32	1	1	FALSE	0		0	0	26.6719	0.98529	0.899755	0.195191	0.0510381	0.245047	0.303524	0.152831	0.75	0.600354	Crystal CLIP
mp-1205360	16	1	0.95	FALSE	0	0.181818	0.55	0.05	26.6719	0.98529	0.899755	0.195191	0.0510381	0.245047	0.303524	0.152831	0.45	0.600354	Crystal CLIP
mp-1203614	38	1	1	FALSE	0	0	0.15	0	26.6719	0.98529	0.899755	0.195191	0.0510381	0.245047	0.303524	0.152831	1	0.600354	Crystal CLIP
mp-1203076	35	1	1	FALSE	0	0	0.05	0.85	26.6719	0.98529	0.899755	0.195191	0.0510381	0.245047	0.303524	0.152831	1	0.600354	Crystal CLIP
mp-1288145	10	1	0.5	TRUE	0.55	0.611111	0.9	0.1	26.6719	0.98529	0.899755	0.195191	0.0510381	0.245047	0.303524	0.152831	0.45	0.600354	Crystal CLIP
mp-1272846	20	1	0.35	TRUE	0.55	0.916667	0.6	0.3	26.6719	0.98529	0.899755	0.195191	0.0510381	0.245047	0.303524	0.152831	0.4	0.600354	Crystal CLIP
mp-1203178	35	1	1	FALSE	0	0	0.1	0.55	26.6719	0.98529	0.899755	0.195191	0.0510381	0.245047	0.303524	0.152831	1	0.600354	Crystal CLIP
mp-655085	28	1	1	FALSE	0	0	0.05	0	26.6719	0.98529	0.899755	0.195191	0.0510381	0.245047	0.303524	0.152831	1	0.600354	Crystal CLIP
mp-1208643	20	1	0.35	TRUE	0.45	0.818182	0.55	0.3	26.6719	0.98529	0.899755	0.195191	0.0510381	0.245047	0.303524	0.152831	1	0.600354	Crystal CLIP
mp-1182375	13	1	0.95	FALSE	0	0	0.5	0	26.6719	0.98529	0.899755	0.195191	0.0510381	0.245047	0.303524	0.152831	0.75	0.600354	Crystal CLIP
mp-1182061	9	1	0.4	TRUE	0.1	0.375	0.4	0.05	26.6719	0.98529	0.899755	0.195191	0.0510381	0.245047	0.303524	0.152831	0.95	0.600354	Crystal CLIP
mp-1204515	40	0.8	1	FALSE	0	0.5	0.25	0	26.6719	0.98529	0.899755	0.195191	0.0510381	0.245047	0.303524	0.152831	1	0.600354	Crystal CLIP
mp-1205388	18	1	1	FALSE	0	0.0833333	0.6	0	26.6719	0.98529	0.899755	0.195191	0.0510381	0.245047	0.303524	0.152831	0.4	0.600354	Crystal CLIP
mp-1204363	36	1	1	FALSE	0		0	0	26.6719	0.98529	0.899755	0.195191	0.0510381	0.245047	0.303524	0.152831	1	0.600354	Crystal CLIP
mp-1179774	16	1	0.95	FALSE	0	1	0.6	0	26.6719	0.98529	0.899755	0.195191	0.0510381	0.245047	0.303524	0.152831	0.7	0.600354	Crystal CLIP
mp-1207598	16	1	0.55	TRUE	0.15	0.3	0.5	0.05	26.6719	0.98529	0.899755	0.195191	0.0510381	0.245047	0.303524	0.152831	0.75	0.600354	Crystal CLIP
mp-1180135	28	1	1	FALSE	0	0	0.2	0.1	26.6719	0.98529	0.899755	0.195191	0.0510381	0.245047	0.303524	0.152831	0.3	0.600354	Crystal CLIP
mp-1202982	40	0.9	0.888889	FALSE	0	0	0.166667	0.0555556	26.6719	0.98529	0.899755	0.195191	0.0510381	0.245047	0.303524	0.152831	1	0.600354	Crystal CLIP
mp-1208031	16	1	0.5	TRUE	0.4	0.666667	0.9	0.25	26.6719	0.98529	0.899755	0.195191	0.0510381	0.245047	0.303524	0.152831	1	0.600354	Crystal CLIP
mp-1203388	40	1	1	FALSE	0	0	0.25	0	26.6719	0.98529	0.899755	0.195191	0.0510381	0.245047	0.303524	0.152831	0.35	0.600354	Crystal CLIP
mp-1203026	36	1	1	FALSE	0	0	0.05	0	26.6719	0.98529	0.899755	0.195191	0.0510381	0.245047	0.303524	0.152831	0.9	0.600354	Crystal CLIP
mp-1203208	32	1	1	FALSE	0		0	0.5	26.6719	0.98529	0.899755	0.195191	0.0510381	0.245047	0.303524	0.152831	0	0.600354	Crystal CLIP
mp-1178920	8	1	0.7	TRUE	0.05	0.466667	0.75	0	26.6719	0.98529	0.899755	0.195191	0.0510381	0.245047	0.303524	0.152831	0.15	0.600354	Crystal CLIP
mp-1204045	38	0.85	1	FALSE	0		0	0	26.6719	0.98529	0.899755	0.195191	0.0510381	0.245047	0.303524	0.152831	1	0.600354	Crystal CLIP
mp-1179614	30	1	1	FALSE	0		0	1	26.6719	0.98529	0.899755	0.195191	0.0510381	0.245047	0.303524	0.152831	0	0.600354	Crystal CLIP
mp-1204400	38	1	1	FALSE	0		0	1	26.6719	0.98529	0.899755	0.195191	0.0510381	0.245047	0.303524	0.152831	0.15	0.600354	Crystal CLIP
mp-1203469	40	1	1	FALSE	0		0	0	26.6719	0.98529	0.899755	0.195191	0.0510381	0.245047	0.303524	0.152831	0	0.600354	Crystal CLIP
mp-1179076	22	1	1	FALSE	0	0	0.3	0	26.6719	0.98529	0.899755	0.195191	0.0510381	0.245047	0.303524	0.152831	0.85	0.600354	Crystal CLIP
mp-1179754	36	1	1	FALSE	0	1	0.1	0	26.6719	0.98529	0.899755	0.195191	0.0510381	0.245047	0.303524	0.152831	1	0.600354	Crystal CLIP
mp-1203622	40	1	1	FALSE	0		0	0	26.6719	0.98529	0.899755	0.195191	0.0510381	0.245047	0.303524	0.152831	0.85	0.600354	Crystal CLIP
mp-1208100	16	1	1	FALSE	0		0	0	26.6719	0.98529	0.899755	0.195191	0.0510381	0.245047	0.303524	0.152831	1	0.600354	Crystal CLIP
mp-1205318	6	1	0.3	TRUE	0.75	1	0.75	0.75	26.6719	0.98529	0.899755	0.195191	0.0510381	0.245047	0.303524	0.152831	1	0.600354	Crystal CLIP
mp-1205396	20	1	0.3	TRUE	0.75	1	0.8	0.05	26.6719	0.98529	0.899755	0.195191	0.0510381	0.245047	0.303524	0.152831	1	0.600354	Crystal CLIP
mp-1202778	38	1	1	FALSE	0	0.7	0.5	0	26.6719	0.98529	0.899755	0.195191	0.0510381	0.245047	0.303524	0.152831	0	0.600354	Crystal CLIP
mp-1178983	16	1	1	FALSE	0	0.142857	0.35	0	26.6719	0.98529	0.899755	0.195191	0.0510381	0.245047	0.303524	0.152831	0	0.600354	Crystal CLIP
mp-1205409	18	1	1	FALSE	0		0	0	26.6719	0.98529	0.899755	0.195191	0.0510381	0.245047	0.303524	0.152831	0.8	0.600354	Crystal CLIP
mp-2356866	12	1	0.95	FALSE	0	0	0.75	0	26.6719	0.98529	0.899755	0.195191	0.0510381	0.245047	0.303524	0.152831	0.5	0.600354	Crystal CLIP
mp-2679737	12	1	0.95	FALSE	0	0	0.4	0.1	26.6719	0.98529	0.899755	0.195191	0.0510381	0.245047	0.303524	0.152831	0.65	0.600354	Crystal CLIP
mp-1202664	38	1	1	FALSE	0		0	1	26.6719	0.98529	0.899755	0.195191	0.0510381	0.245047	0.303524	0.152831	0.85	0.600354	Crystal CLIP
mp-1202747	38	1	1	FALSE	0	0	0.25	0	26.6719	0.98529	0.899755	0.195191	0.0510381	0.245047	0.303524	0.152831	0.55	0.600354	Crystal CLIP
mp-1205389	16	1	1	FALSE	0	0	0.4	0	26.6719	0.98529	0.899755	0.195191	0.0510381	0.245047	0.303524	0.152831	0.05	0.600354	Crystal CLIP
mp-1203415	40	1	1	FALSE	0	0	0.1	0	26.6719	0.98529	0.899755	0.195191	0.0510381	0.245047	0.303524	0.152831	0.7	0.600354	Crystal CLIP
mp-1182453	28	1	0.85	TRUE	0.2	0.7	0.5	0.35	26.6719	0.98529	0.899755	0.195191	0.0510381	0.245047	0.303524	0.152831	1	0.600354	Crystal CLIP
mp-1203775	40	0.9	0.888889	FALSE	0	0.285714	0.388889	0	26.6719	0.98529	0.899755	0.195191	0.0510381	0.245047	0.303524	0.152831	1	0.600354	Crystal CLIP
mp-1212214	16	1	0.8	FALSE	0	0.692308	0.65	0	26.6719	0.98529	0.899755	0.195191	0.0510381	0.245047	0.303524	0.152831	0.6	0.600354	Crystal CLIP
mp-1181784	19	1	1	FALSE	0	0	0.05	1	26.6719	0.98529	0.899755	0.195191	0.0510381	0.245047	0.303524	0.152831	0.6	0.600354	Crystal CLIP
mp-1179977	16	1	0.95	FALSE	0	0.157895	0.95	0	26.6719	0.98529	0.899755	0.195191	0.0510381	0.245047	0.303524	0.152831	0	0.600354	Crystal CLIP
mp-1205124	38	1	1	FALSE	0	0	0.05	0	26.6719	0.98529	0.899755	0.195191	0.0510381	0.245047	0.303524	0.152831	0.95	0.600354	Crystal CLIP
mp-1213129	24	0.7	1	FALSE	0	0.714286	0.5	0	26.6719	0.98529	0.899755	0.195191	0.0510381	0.245047	0.303524	0.152831	1	0.600354	Crystal CLIP
mp-1202465	40	0.7	1	FALSE	0		0	0	26.6719	0.98529	0.899755	0.195191	0.0510381	0.245047	0.303524	0.152831	0.95	0.600354	Crystal CLIP
mp-1202662	36	1	1	FALSE	0	0	0.05	0	26.6719	0.98529	0.899755	0.195191	0.0510381	0.245047	0.303524	0.152831	0.2	0.600354	Crystal CLIP
mp-1208004	16	1	0.6	TRUE	0.25	0.583333	0.6	0.1	26.6719	0.98529	0.899755	0.195191	0.0510381	0.245047	0.303524	0.152831	1	0.600354	Crystal CLIP
mp-1205315	8	1	0.8	FALSE	0	0	0.9	0	26.6719	0.98529	0.899755	0.195191	0.0510381	0.245047	0.303524	0.152831	0.95	0.600354	Crystal CLIP
mp-1203455	32	1	1	FALSE	0		0	0	26.6719	0.98529	0.899755	0.195191	0.0510381	0.245047	0.303524	0.152831	0.95	0.600354	Crystal CLIP
mp-1202841	36	1	1	FALSE	0		0	0	26.6719	0.98529	0.899755	0.195191	0.0510381	0.245047	0.303524	0.152831	0.75	0.600354	Crystal CLIP
mp-1211529	18	1	1	FALSE	0		0	0	26.6719	0.98529	0.899755	0.195191	0.0510381	0.245047	0.303524	0.152831	1	0.600354	Crystal CLIP
mp-1204916	32	1	0.85	TRUE	0.2	0.769231	0.65	0.1	26.6719	0.98529	0.899755	0.195191	0.0510381	0.245047	0.303524	0.152831	1	0.600354	Crystal CLIP
mp-1205371	18	1	1	FALSE	0	0	0.1	0	26.6719	0.98529	0.899755	0.195191	0.0510381	0.245047	0.303524	0.152831	0.45	0.600354	Crystal CLIP
mp-1181398	12	1	1	FALSE	0	0	0.85	0	26.6719	0.98529	0.899755	0.195191	0.0510381	0.245047	0.303524	0.152831	0	0.600354	Crystal CLIP
mp-1181768	28	1	0.45	TRUE	0.6	0.823529	0.85	0.25	26.6719	0.98529	0.899755	0.195191	0.0510381	0.245047	0.303524	0.152831	1	0.600354	Crystal CLIP
mp-1203313	32	1	1	FALSE	0	0	0.05	0	26.6719	0.98529	0.899755	0.195191	0.0510381	0.245047	0.303524	0.152831	0.95	0.600354	Crystal CLIP
mp-1203492	40	0.9	0.944444	FALSE	0	0	0.111111	0	26.6719	0.98529	0.899755	0.195191	0.0510381	0.245047	0.303524	0.152831	1	0.600354	Crystal CLIP
mp-1172857	40	1	1	FALSE	0	0	0.25	0	26.6719	0.98529	0.899755	0.195191	0.0510381	0.245047	0.303524	0.152831	1	0.600354	Crystal CLIP
mp-1205399	40	1	1	FALSE	0	0	0.05	0	26.6719	0.98529	0.899755	0.195191	0.0510381	0.245047	0.303524	0.152831	0	0.600354	Crystal CLIP
mp-1202947	38	1	1	FALSE	0	0	0.05	0	26.6719	0.98529	0.899755	0.195191	0.0510381	0.245047	0.303524	0.152831	0.9	0.600354	Crystal CLIP
mp-1204968	37	1	1	FALSE	0		0	1	26.6719	0.98529	0.899755	0.195191	0.0510381	0.245047	0.303524	0.152831	1	0.600354	Crystal CLIP
mp-1203126	40	1	1	FALSE	0		0	0	26.6719	0.98529	0.899755	0.195191	0.0510381	0.245047	0.303524	0.152831	0.85	0.600354	Crystal CLIP
mp-1180658	20	1	1	FALSE	0	0	0.35	0	26.6719	0.98529	0.899755	0.195191	0.0510381	0.245047	0.303524	0.152831	0.05	0.600354	Crystal CLIP
mp-1172870	19	1	1	FALSE	0	0	0.1	0.95	26.6719	0.98529	0.899755	0.195191	0.0510381	0.245047	0.303524	0.152831	0	0.600354	Crystal CLIP
mp-1204208	36	0.85	1	FALSE	0	0.666667	0.176471	0	26.6719	0.98529	0.899755	0.195191	0.0510381	0.245047	0.303524	0.152831	0.55	0.600354	Crystal CLIP
mp-1205337	18	1	1	TRUE	0.05	0.25	0.4	0	26.6719	0.98529	0.899755	0.195191	0.0510381	0.245047	0.303524	0.152831	0.55	0.600354	Crystal CLIP
mp-1203183	36	1	1	FALSE	0		0	1	26.6719	0.98529	0.899755	0.195191	0.0510381	0.245047	0.303524	0.152831	0	0.600354	Crystal CLIP
mp-1205378	12	1	0.9	TRUE	0.05	0.0909091	0.55	0.05	26.6719	0.98529	0.899755	0.195191	0.0510381	0.245047	0.303524	0.152831	1	0.600354	Crystal CLIP
mp-1203092	40	1	1	FALSE	0	0	0.05	0	26.6719	0.98529	0.899755	0.195191	0.0510381	0.245047	0.303524	0.152831	0	0.600354	Crystal CLIP
mp-1205012	40	1	1	FALSE	0		0	0	26.6719	0.98529	0.899755	0.195191	0.0510381	0.245047	0.303524	0.152831	0	0.600354	Crystal CLIP
mp-1203874	36	1	1	FALSE	0		0	0	26.6719	0.98529	0.899755	0.195191	0.0510381	0.245047	0.303524	0.152831	0.1	0.600354	Crystal CLIP
mp-1204399	40	1	1	FALSE	0		0	0	26.6719	0.98529	0.899755	0.195191	0.0510381	0.245047	0.303524	0.152831	1	0.600354	Crystal CLIP
mp-1237009	36	0.9	1	FALSE	0	0	0.222222	0	26.6719	0.98529	0.899755	0.195191	0.0510381	0.245047	0.303524	0.152831	0.35	0.600354	Crystal CLIP
mp-1202782	40	1	1	FALSE	0		0	0	26.6719	0.98529	0.899755	0.195191	0.0510381	0.245047	0.303524	0.152831	0.5	0.600354	Crystal CLIP
mp-1256151	20	1	1	FALSE	0	0	0.15	0	26.6719	0.98529	0.899755	0.195191	0.0510381	0.245047	0.303524	0.152831	0	0.600354	Crystal CLIP
mp-1179128	14	1	1	FALSE	0	0	0.55	0	26.6719	0.98529	0.899755	0.195191	0.0510381	0.245047	0.303524	0.152831	0.35	0.600354	Crystal CLIP
mp-1209329	20	1	0.6	TRUE	0.05	1	0.05	0.05	26.6719	0.98529	0.899755	0.195191	0.0510381	0.245047	0.303524	0.152831	0.05	0.600354	Crystal CLIP
mp-1203436	40	0.7	1	FALSE	0		0	0.0714286	26.6719	0.98529	0.899755	0.195191	0.0510381	0.245047	0.303524	0.152831	0.95	0.600354	Crystal CLIP
mp-1181041	16	1	0.95	TRUE	0.05	0.125	0.4	0.1	26.6719	0.98529	0.899755	0.195191	0.0510381	0.245047	0.303524	0.152831	1	0.600354	Crystal CLIP
mp-1205398	19	1	0.9	TRUE	0.1	0.166667	0.6	0	26.6719	0.98529	0.899755	0.195191	0.0510381	0.245047	0.303524	0.152831	0.8	0.600354	Crystal CLIP
mp-1208278	17	1	0.85	TRUE	0.2	0.8	0.25	0	26.6719	0.98529	0.899755	0.195191	0.0510381	0.245047	0.303524	0.152831	1	0.600354	Crystal CLIP
mp-1202805	38	1	1	FALSE	0	0	0.15	0	26.6719	0.98529	0.899755	0.195191	0.0510381	0.245047	0.303524	0.152831	0	0.600354	Crystal CLIP
mp-1203032	37	1	1	FALSE	0	0	0.15	1	26.6719	0.98529	0.899755	0.195191	0.0510381	0.245047	0.303524	0.152831	0.7	0.600354	Crystal CLIP
mp-1205357	20	1	0.5	TRUE	0.2	1	0.25	0.1	26.6719	0.98529	0.899755	0.195191	0.0510381	0.245047	0.303524	0.152831	0.2	0.600354	Crystal CLIP
mp-1205438	36	1	1	FALSE	0		0	0	26.6719	0.98529	0.899755	0.195191	0.0510381	0.245047	0.303524	0.152831	1	0.600354	Crystal CLIP
mp-1179173	28	1	0.85	TRUE	0.2	1	0.25	0.1	26.6719	0.98529	0.899755	0.195191	0.0510381	0.245047	0.303524	0.152831	1	0.600354	Crystal CLIP
mp-1179918	18	1	0.85	TRUE	0.2	0.363636	0.55	0.1	26.6719	0.98529	0.899755	0.195191	0.0510381	0.245047	0.303524	0.152831	0.7	0.600354	Crystal CLIP
mp-1187292	16	1	0.75	FALSE	0	0.235294	0.85	0	26.6719	0.98529	0.899755	0.195191	0.0510381	0.245047	0.303524	0.152831	0	0.600354	Crystal CLIP
mp-1204159	31	1	1	FALSE	0		0	1	26.6719	0.98529	0.899755	0.195191	0.0510381	0.245047	0.303524	0.152831	0.6	0.600354	Crystal CLIP
mp-1182511	22	1	1	FALSE	0	0	0.05	0	26.6719	0.98529	0.899755	0.195191	0.0510381	0.245047	0.303524	0.152831	0	0.600354	Crystal CLIP
mp-1178789	9	1	0.5	TRUE	0.15	0.222222	0.9	0.85	26.6719	0.98529	0.899755	0.195191	0.0510381	0.245047	0.303524	0.152831	1	0.600354	Crystal CLIP
mp-1181137	6	1	0.15	TRUE	0.85	0.944444	0.9	0.85	26.6719	0.98529	0.899755	0.195191	0.0510381	0.245047	0.303524	0.152831	0.95	0.600354	Crystal CLIP
mp-1203228	40	0.85	1	FALSE	0	0	0.0588235	0	26.6719	0.98529	0.899755	0.195191	0.0510381	0.245047	0.303524	0.152831	0.6	0.600354	Crystal CLIP
mp-1181237	9	1	0.45	TRUE	0.5	0.588235	0.85	0.05	26.6719	0.98529	0.899755	0.195191	0.0510381	0.245047	0.303524	0.152831	1	0.600354	Crystal CLIP
mp-1181341	40	1	1	FALSE	0	0	0.05	0.1	26.6719	0.98529	0.899755	0.195191	0.0510381	0.245047	0.303524	0.152831	0	0.600354	Crystal CLIP
mp-1204893	38	1	1	FALSE	0		0	0	26.6719	0.98529	0.899755	0.195191	0.0510381	0.245047	0.303524	0.152831	0	0.600354	Crystal CLIP
mp-1238470	36	1	1	FALSE	0		0	0	26.6719	0.98529	0.899755	0.195191	0.0510381	0.245047	0.303524	0.152831	0.6	0.600354	Crystal CLIP
mp-1205312	28	1	1	TRUE	0.05	0.4	0.25	0.05	26.6719	0.98529	0.899755	0.195191	0.0510381	0.245047	0.303524	0.152831	0.65	0.600354	Crystal CLIP
mp-1205406	18	1	1	FALSE	0	0	0.25	0	26.6719	0.98529	0.899755	0.195191	0.0510381	0.245047	0.303524	0.152831	0.95	0.600354	Crystal CLIP
mp-1202529	36	0.9	1	FALSE	0	0	0.0555556	0	26.6719	0.98529	0.899755	0.195191	0.0510381	0.245047	0.303524	0.152831	0.85	0.600354	Crystal CLIP
mp-1181578	12	1	0.75	FALSE	0	0	0.8	1	26.6719	0.98529	0.899755	0.195191	0.0510381	0.245047	0.303524	0.152831	0.3	0.600354	Crystal CLIP
mp-1204445	36	1	1	FALSE	0	0	0.1	1	26.6719	0.98529	0.899755	0.195191	0.0510381	0.245047	0.303524	0.152831	0.75	0.600354	Crystal CLIP
mp-1202709	40	0.9	1	FALSE	0		0	0	26.6719	0.98529	0.899755	0.195191	0.0510381	0.245047	0.303524	0.152831	1	0.600354	Crystal CLIP
mp-1179094	6	1	0.05	TRUE	1	1	1	0.05	26.6719	0.98529	0.899755	0.195191	0.0510381	0.245047	0.303524	0.152831	1	0.600354	Crystal CLIP
mp-1202975	37	1	1	FALSE	0	0	0.25	1	26.6719	0.98529	0.899755	0.195191	0.0510381	0.245047	0.303524	0.152831	1	0.600354	Crystal CLIP
mp-1203942	40	1	1	FALSE	0		0	0	26.6719	0.98529	0.899755	0.195191	0.0510381	0.245047	0.303524	0.152831	0	0.600354	Crystal CLIP
mp-1205437	18	1	1	FALSE	0	0.6	0.25	0	26.6719	0.98529	0.899755	0.195191	0.0510381	0.245047	0.303524	0.152831	0	0.600354	Crystal CLIP
mp-1205128	36	1	1	FALSE	0		0	0	26.6719	0.98529	0.899755	0.195191	0.0510381	0.245047	0.303524	0.152831	1	0.600354	Crystal CLIP
mp-1181119	16	1	1	FALSE	0	0	0.1	0	26.6719	0.98529	0.899755	0.195191	0.0510381	0.245047	0.303524	0.152831	0.85	0.600354	Crystal CLIP
mp-1205297	20	1	0.95	FALSE	0	0.166667	0.6	0	26.6719	0.98529	0.899755	0.195191	0.0510381	0.245047	0.303524	0.152831	0.7	0.600354	Crystal CLIP
mp-1185888	36	1	1	FALSE	0		0	0	26.6719	0.98529	0.899755	0.195191	0.0510381	0.245047	0.303524	0.152831	0	0.600354	Crystal CLIP
mp-1203979	34	1	1	FALSE	0		0	0	26.6719	0.98529	0.899755	0.195191	0.0510381	0.245047	0.303524	0.152831	0.05	0.600354	Crystal CLIP
mp-1203128	36	1	1	FALSE	0	0	0.15	0	26.6719	0.98529	0.899755	0.195191	0.0510381	0.245047	0.303524	0.152831	0	0.600354	Crystal CLIP
mp-1204746	32	1	1	FALSE	0	0	0.1	1	26.6719	0.98529	0.899755	0.195191	0.0510381	0.245047	0.303524	0.152831	0.15	0.600354	Crystal CLIP
mp-1203590	38	1	1	FALSE	0	0	0.4	0	26.6719	0.98529	0.899755	0.195191	0.0510381	0.245047	0.303524	0.152831	0	0.600354	Crystal CLIP
mp-1181423	16	1	0.9	TRUE	0.1	0.2	0.5	0	26.6719	0.98529	0.899755	0.195191	0.0510381	0.245047	0.303524	0.152831	0.85	0.600354	Crystal CLIP
mp-1204334	40	0.75	0.933333	FALSE	0	0	0.2	0.0666667	26.6719	0.98529	0.899755	0.195191	0.0510381	0.245047	0.303524	0.152831	0.9	0.600354	Crystal CLIP
mp-1208318	16	1	0.7	TRUE	0.25	0.5	0.5	0.25	26.6719	0.98529	0.899755	0.195191	0.0510381	0.245047	0.303524	0.152831	1	0.600354	Crystal CLIP
mp-1203675	32	0.95	1	FALSE	0		0	0	26.6719	0.98529	0.899755	0.195191	0.0510381	0.245047	0.303524	0.152831	1	0.600354	Crystal CLIP
mp-1205384	12	1	0.45	FALSE	0	0.55	1	0.3	26.6719	0.98529	0.899755	0.195191	0.0510381	0.245047	0.303524	0.152831	0.75	0.600354	Crystal CLIP
mp-1208316	16	1	0.95	TRUE	0.1	0.25	0.4	0.15	26.6719	0.98529	0.899755	0.195191	0.0510381	0.245047	0.303524	0.152831	0.45	0.600354	Crystal CLIP
mp-1181327	16	1	0.35	FALSE	0	0.7	1	0	26.6719	0.98529	0.899755	0.195191	0.0510381	0.245047	0.303524	0.152831	0	0.600354	Crystal CLIP
mp-1204480	40	1	1	FALSE	0	0	0.15	0	26.6719	0.98529	0.899755	0.195191	0.0510381	0.245047	0.303524	0.152831	0.75	0.600354	Crystal CLIP
mp-1180348	26	1	1	FALSE	0	0	0.75	0	26.6719	0.98529	0.899755	0.195191	0.0510381	0.245047	0.303524	0.152831	0	0.600354	Crystal CLIP
mp-1203812	40	1	1	FALSE	0	0	0.45	0	26.6719	0.98529	0.899755	0.195191	0.0510381	0.245047	0.303524	0.152831	0.45	0.600354	Crystal CLIP
mp-1203752	36	1	1	FALSE	0	0	0.3	0	26.6719	0.98529	0.899755	0.195191	0.0510381	0.245047	0.303524	0.152831	1	0.600354	Crystal CLIP
mp-1180198	26	1	1	FALSE	0	0	0.05	0	26.6719	0.98529	0.899755	0.195191	0.0510381	0.245047	0.303524	0.152831	0.75	0.600354	Crystal CLIP
mp-1202669	38	1	1	FALSE	0		0	0	26.6719	0.98529	0.899755	0.195191	0.0510381	0.245047	0.303524	0.152831	0.55	0.600354	Crystal CLIP
mp-1184037	32	1	1	FALSE	0	0	0.65	0	26.6719	0.98529	0.899755	0.195191	0.0510381	0.245047	0.303524	0.152831	1	0.600354	Crystal CLIP
mp-1205305	10	1	0.95	TRUE	0.05	0.3	0.5	0.25	26.6719	0.98529	0.899755	0.195191	0.0510381	0.245047	0.303524	0.152831	0.95	0.600354	Crystal CLIP
mp-1203699	36	1	1	FALSE	0	0	0.3	0	26.6719	0.98529	0.899755	0.195191	0.0510381	0.245047	0.303524	0.152831	0.05	0.600354	Crystal CLIP
mp-1203453	36	1	1	FALSE	0		0	0	26.6719	0.98529	0.899755	0.195191	0.0510381	0.245047	0.303524	0.152831	0.8	0.600354	Crystal CLIP
mp-1181047	16	1	1	FALSE	0	0	0.2	0	26.6719	0.98529	0.899755	0.195191	0.0510381	0.245047	0.303524	0.152831	0.45	0.600354	Crystal CLIP
mp-1203328	32	1	1	FALSE	0	0	0.05	1	26.6719	0.98529	0.899755	0.195191	0.0510381	0.245047	0.303524	0.152831	0.4	0.600354	Crystal CLIP
mp-1205075	32	1	1	FALSE	0		0	0	26.6719	0.98529	0.899755	0.195191	0.0510381	0.245047	0.303524	0.152831	1	0.600354	Crystal CLIP
mp-1180871	16	1	1	FALSE	0	0	0.9	0	26.6719	0.98529	0.899755	0.195191	0.0510381	0.245047	0.303524	0.152831	0.05	0.600354	Crystal CLIP
mp-1183302	20	1	1	FALSE	0		0	0.3	26.6719	0.98529	0.899755	0.195191	0.0510381	0.245047	0.303524	0.152831	0.7	0.600354	Crystal CLIP
mp-1202916	36	0.95	1	FALSE	0		0	0	26.6719	0.98529	0.899755	0.195191	0.0510381	0.245047	0.303524	0.152831	0	0.600354	Crystal CLIP
mp-1210722	18	1	0.9	FALSE	0	0.0769231	0.65	0	26.6719	0.98529	0.899755	0.195191	0.0510381	0.245047	0.303524	0.152831	0.75	0.600354	Crystal CLIP
mp-1179514	16	1	0.65	TRUE	0.1	0.533333	0.75	0	26.6719	0.98529	0.899755	0.195191	0.0510381	0.245047	0.303524	0.152831	1	0.600354	Crystal CLIP
mp-1180529	32	1	1	FALSE	0	0	0.15	1	26.6719	0.98529	0.899755	0.195191	0.0510381	0.245047	0.303524	0.152831	0.1	0.600354	Crystal CLIP
mp-1178745	16	1	0.35	TRUE	0.3	0.882353	0.85	0.05	26.6719	0.98529	0.899755	0.195191	0.0510381	0.245047	0.303524	0.152831	1	0.600354	Crystal CLIP
mp-1182448	33	1	1	FALSE	0	0	0.15	0	26.6719	0.98529	0.899755	0.195191	0.0510381	0.245047	0.303524	0.152831	0	0.600354	Crystal CLIP
mp-1203047	40	0.95	1	FALSE	0		0	1	26.6719	0.98529	0.899755	0.195191	0.0510381	0.245047	0.303524	0.152831	0.65	0.600354	Crystal CLIP
mp-1203060	36	1	1	FALSE	0	0	0.35	0	26.6719	0.98529	0.899755	0.195191	0.0510381	0.245047	0.303524	0.152831	0.05	0.600354	Crystal CLIP
mp-1204377	32	1	1	FALSE	0	0	0.1	0	26.6719	0.98529	0.899755	0.195191	0.0510381	0.245047	0.303524	0.152831	0.15	0.600354	Crystal CLIP
mp-1203921	40	1	1	FALSE	0		0	0	26.6719	0.98529	0.899755	0.195191	0.0510381	0.245047	0.303524	0.152831	0.4	0.600354	Crystal CLIP
mp-1183513	36	1	1	FALSE	0	0	0.15	0	26.6719	0.98529	0.899755	0.195191	0.0510381	0.245047	0.303524	0.152831	0.7	0.600354	Crystal CLIP
mp-1186715	20	1	1	FALSE	0	0	0.05	0.85	26.6719	0.98529	0.899755	0.195191	0.0510381	0.245047	0.303524	0.152831	0.35	0.600354	Crystal CLIP
mp-1205450	20	1	0.95	FALSE	0	0	0.85	0	26.6719	0.98529	0.899755	0.195191	0.0510381	0.245047	0.303524	0.152831	0.95	0.600354	Crystal CLIP
mp-1205392	16	1	1	FALSE	0	0	0.55	0	26.6719	0.98529	0.899755	0.195191	0.0510381	0.245047	0.303524	0.152831	0.7	0.600354	Crystal CLIP
mp-1203722	40	0.95	1	FALSE	0	0	0.0526316	0	26.6719	0.98529	0.899755	0.195191	0.0510381	0.245047	0.303524	0.152831	0.9	0.600354	Crystal CLIP
mp-1205081	36	1	1	FALSE	0		0	0	26.6719	0.98529	0.899755	0.195191	0.0510381	0.245047	0.303524	0.152831	1	0.600354	Crystal CLIP
mp-1204735	36	0.95	0.894737	TRUE	0.157895	0.333333	0.473684	0.105263	26.6719	0.98529	0.899755	0.195191	0.0510381	0.245047	0.303524	0.152831	1	0.600354	Crystal CLIP
mp-1179919	17	1	0.65	TRUE	0.35	0.636364	0.55	0	26.6719	0.98529	0.899755	0.195191	0.0510381	0.245047	0.303524	0.152831	1	0.600354	Crystal CLIP
mp-1202990	36	0.85	1	FALSE	0	0	0.0588235	0	26.6719	0.98529	0.899755	0.195191	0.0510381	0.245047	0.303524	0.152831	0.9	0.600354	Crystal CLIP
mp-1204412	32	1	1	FALSE	0	0	0.1	1	26.6719	0.98529	0.899755	0.195191	0.0510381	0.245047	0.303524	0.152831	0.2	0.600354	Crystal CLIP
mp-1203651	38	1	1	FALSE	0		0	0	26.6719	0.98529	0.899755	0.195191	0.0510381	0.245047	0.303524	0.152831	0.75	0.600354	Crystal CLIP
mp-1205369	9	1	0.35	TRUE	0.65	0.8125	0.8	0.2	26.6719	0.98529	0.899755	0.195191	0.0510381	0.245047	0.303524	0.152831	1	0.600354	Crystal CLIP
mp-1179262	20	0.95	0.631579	TRUE	0.315789	1	0.421053	0	26.6719	0.98529	0.899755	0.195191	0.0510381	0.245047	0.303524	0.152831	0.45	0.600354	Crystal CLIP
mp-1183777	16	1	0.95	TRUE	0.05	0.8	0.75	0	26.6719	0.98529	0.899755	0.195191	0.0510381	0.245047	0.303524	0.152831	0.7	0.600354	Crystal CLIP
mp-1181214	28	1	1	FALSE	0	0	0.2	0	26.6719	0.98529	0.899755	0.195191	0.0510381	0.245047	0.303524	0.152831	1	0.600354	Crystal CLIP
mp-1204885	36	1	0.9	TRUE	0.1	0.5	0.3	0	26.6719	0.98529	0.899755	0.195191	0.0510381	0.245047	0.303524	0.152831	0.75	0.600354	Crystal CLIP
mp-1205362	20	1	0.5	TRUE	0.4	0.866667	0.75	0.05	26.6719	0.98529	0.899755	0.195191	0.0510381	0.245047	0.303524	0.152831	0.45	0.600354	Crystal CLIP
mp-2677258	12	1	1	FALSE	0	0	0.95	0	26.6719	0.98529	0.899755	0.195191	0.0510381	0.245047	0.303524	0.152831	0.4	0.600354	Crystal CLIP
mp-1204226	32	1	1	FALSE	0	0	0.1	0	26.6719	0.98529	0.899755	0.195191	0.0510381	0.245047	0.303524	0.152831	1	0.600354	Crystal CLIP
mp-1203442	34	1	1	FALSE	0		0	0	26.6719	0.98529	0.899755	0.195191	0.0510381	0.245047	0.303524	0.152831	0.15	0.600354	Crystal CLIP
mp-1182893	26	1	1	FALSE	0	0.111111	0.45	0	26.6719	0.98529	0.899755	0.195191	0.0510381	0.245047	0.303524	0.152831	0	0.600354	Crystal CLIP
mp-1202948	36	1	1	FALSE	0		0	0	26.6719	0.98529	0.899755	0.195191	0.0510381	0.245047	0.303524	0.152831	0	0.600354	Crystal CLIP
mp-1203378	32	1	1	FALSE	0	1	0.05	1	26.6719	0.98529	0.899755	0.195191	0.0510381	0.245047	0.303524	0.152831	0.05	0.600354	Crystal CLIP
mp-1203203	32	1	1	FALSE	0	0	0.05	0	26.6719	0.98529	0.899755	0.195191	0.0510381	0.245047	0.303524	0.152831	0.85	0.600354	Crystal CLIP
mp-1203251	32	1	1	FALSE	0	0	0.1	0	26.6719	0.98529	0.899755	0.195191	0.0510381	0.245047	0.303524	0.152831	0	0.600354	Crystal CLIP
mp-1202775	38	1	1	FALSE	0	0	0.15	0	26.6719	0.98529	0.899755	0.195191	0.0510381	0.245047	0.303524	0.152831	0.8	0.600354	Crystal CLIP
mp-1181683	16	1	0.9	TRUE	0.1	0.4	0.25	0.1	26.6719	0.98529	0.899755	0.195191	0.0510381	0.245047	0.303524	0.152831	0.8	0.600354	Crystal CLIP
mp-1202587	40	1	1	FALSE	0	0	0.25	0	26.6719	0.98529	0.899755	0.195191	0.0510381	0.245047	0.303524	0.152831	0.6	0.600354	Crystal CLIP
mp-1202691	36	1	1	FALSE	0	0	0.1	0	26.6719	0.98529	0.899755	0.195191	0.0510381	0.245047	0.303524	0.152831	0.7	0.600354	Crystal CLIP
mp-1207757	16	1	0.7	TRUE	0.2	1	0.45	0	26.6719	0.98529	0.899755	0.195191	0.0510381	0.245047	0.303524	0.152831	1	0.600354	Crystal CLIP
mp-1204216	40	0.95	0.842105	FALSE	0	0	0.105263	0.105263	26.6719	0.98529	0.899755	0.195191	0.0510381	0.245047	0.303524	0.152831	0.9	0.600354	Crystal CLIP
mp-1179258	20	1	0.55	TRUE	0.25	1	0.4	0	26.6719	0.98529	0.899755	0.195191	0.0510381	0.245047	0.303524	0.152831	0.35	0.600354	Crystal CLIP
mp-1203806	36	1	1	FALSE	0	0	0.1	0	26.6719	0.98529	0.899755	0.195191	0.0510381	0.245047	0.303524	0.152831	1	0.600354	Crystal CLIP
mp-1204447	37	1	1	FALSE	0		0	1	26.6719	0.98529	0.899755	0.195191	0.0510381	0.245047	0.303524	0.152831	1	0.600354	Crystal CLIP
mp-1203398	34	1	1	FALSE	0	0	0.3	0	26.6719	0.98529	0.899755	0.195191	0.0510381	0.245047	0.303524	0.152831	0.25	0.600354	Crystal CLIP
mp-1204450	40	0.8	1	FALSE	0	0.25	0.25	0	26.6719	0.98529	0.899755	0.195191	0.0510381	0.245047	0.303524	0.152831	0.95	0.600354	Crystal CLIP
mp-1179976	18	1	1	FALSE	0	0	0.1	0	26.6719	0.98529	0.899755	0.195191	0.0510381	0.245047	0.303524	0.152831	0.95	0.600354	Crystal CLIP
mp-1179971	19	1	1	FALSE	0	0.428571	0.35	0	26.6719	0.98529	0.899755	0.195191	0.0510381	0.245047	0.303524	0.152831	0.25	0.600354	Crystal CLIP
mp-1178620	9	1	0.55	TRUE	0.25	0.5	0.5	0.1	26.6719	0.98529	0.899755	0.195191	0.0510381	0.245047	0.303524	0.152831	0.95	0.600354	Crystal CLIP
mp-1204508	32	1	1	FALSE	0		0	0	26.6719	0.98529	0.899755	0.195191	0.0510381	0.245047	0.303524	0.152831	1	0.600354	Crystal CLIP
mp-1204474	34	1	1	FALSE	0	0	0.05	0	26.6719	0.98529	0.899755	0.195191	0.0510381	0.245047	0.303524	0.152831	0.9	0.600354	Crystal CLIP
mp-1207837	16	1	0.55	TRUE	0.45	0.75	0.6	0.25	26.6719	0.98529	0.899755	0.195191	0.0510381	0.245047	0.303524	0.152831	1	0.600354	Crystal CLIP
mp-1203068	36	0.95	0.947368	FALSE	0	0	0.421053	0	26.6719	0.98529	0.899755	0.195191	0.0510381	0.245047	0.303524	0.152831	0.9	0.600354	Crystal CLIP
mp-1179443	6	1	0.25	TRUE	0.35	0.631579	0.95	0.05	26.6719	0.98529	0.899755	0.195191	0.0510381	0.245047	0.303524	0.152831	0.5	0.600354	Crystal CLIP
mp-1204494	40	0.95	0.947368	FALSE	0		0	0	26.6719	0.98529	0.899755	0.195191	0.0510381	0.245047	0.303524	0.152831	0.75	0.600354	Crystal CLIP
mp-1204740	32	1	1	FALSE	0		0	1	26.6719	0.98529	0.899755	0.195191	0.0510381	0.245047	0.303524	0.152831	1	0.600354	Crystal CLIP
mp-1180053	20	1	1	FALSE	0	0	0.1	1	26.6719	0.98529	0.899755	0.195191	0.0510381	0.245047	0.303524	0.152831	0.5	0.600354	Crystal CLIP
mp-1205391	24	1	0.95	FALSE	0	0	0.4	0	26.6719	0.98529	0.899755	0.195191	0.0510381	0.245047	0.303524	0.152831	1	0.600354	Crystal CLIP
mp-608385	12	1	0.4	FALSE	0	1	0.6	0.85	26.6719	0.98529	0.899755	0.195191	0.0510381	0.245047	0.303524	0.152831	0	0.600354	Crystal CLIP
mp-1203072	32	1	1	FALSE	0	0	0.1	0	26.6719	0.98529	0.899755	0.195191	0.0510381	0.245047	0.303524	0.152831	0	0.600354	Crystal CLIP
mp-1181496	18	1	0.9	TRUE	0.1	0.2	0.5	0.05	26.6719	0.98529	0.899755	0.195191	0.0510381	0.245047	0.303524	0.152831	0.5	0.600354	Crystal CLIP
mp-1203433	36	1	1	FALSE	0	0	0.05	0	26.6719	0.98529	0.899755	0.195191	0.0510381	0.245047	0.303524	0.152831	0.75	0.600354	Crystal CLIP
mp-1212937	16	1	1	FALSE	0	0.428571	0.35	0	26.6719	0.98529	0.899755	0.195191	0.0510381	0.245047	0.303524	0.152831	0.9	0.600354	Crystal CLIP
mp-1181628	12	1	0.4	FALSE	0	0	0.9	1	26.6719	0.98529	0.899755	0.195191	0.0510381	0.245047	0.303524	0.152831	0.4	0.600354	Crystal CLIP
mp-1206559	6	1	0.4	FALSE	0	0.578947	0.95	0.65	26.6719	0.98529	0.899755	0.195191	0.0510381	0.245047	0.303524	0.152831	0	0.600354	Crystal CLIP
mp-1204055	40	1	1	FALSE	0		0	0	26.6719	0.98529	0.899755	0.195191	0.0510381	0.245047	0.303524	0.152831	0	0.600354	Crystal CLIP
mp-1204028	40	1	1	FALSE	0		0	0	26.6719	0.98529	0.899755	0.195191	0.0510381	0.245047	0.303524	0.152831	0.95	0.600354	Crystal CLIP
mp-1181855	18	1	1	FALSE	0	0	0.3	0	26.6719	0.98529	0.899755	0.195191	0.0510381	0.245047	0.303524	0.152831	0.1	0.600354	Crystal CLIP
mp-1202920	40	1	1	FALSE	0		0	0	26.6719	0.98529	0.899755	0.195191	0.0510381	0.245047	0.303524	0.152831	1	0.600354	Crystal CLIP
mp-1202484	40	1	0.9	FALSE	0	0.25	0.2	0	26.6719	0.98529	0.899755	0.195191	0.0510381	0.245047	0.303524	0.152831	1	0.600354	Crystal CLIP
mp-1204676	32	1	1	FALSE	0	0	0.2	0	26.6719	0.98529	0.899755	0.195191	0.0510381	0.245047	0.303524	0.152831	1	0.600354	Crystal CLIP
mp-1205334	16	1	0.95	TRUE	0.05	0.571429	0.35	0.05	26.6719	0.98529	0.899755	0.195191	0.0510381	0.245047	0.303524	0.152831	0.9	0.600354	Crystal CLIP
mp-1203778	38	0.6	1	FALSE	0		0	0	26.6719	0.98529	0.899755	0.195191	0.0510381	0.245047	0.303524	0.152831	1	0.600354	Crystal CLIP
mp-1179197	11	1	1	FALSE	0	0	0.05	0	26.6719	0.98529	0.899755	0.195191	0.0510381	0.245047	0.303524	0.152831	0	0.600354	Crystal CLIP
mp-1205366	20	0.95	0.631579	TRUE	0.315789	0.461538	0.684211	0.263158	26.6719	0.98529	0.899755	0.195191	0.0510381	0.245047	0.303524	0.152831	0.75	0.600354	Crystal CLIP
mp-1202780	40	0.9	1	FALSE	0	1	0.0555556	0	26.6719	0.98529	0.899755	0.195191	0.0510381	0.245047	0.303524	0.152831	0.95	0.600354	Crystal CLIP
mp-1203306	40	1	1	FALSE	0		0	1	26.6719	0.98529	0.899755	0.195191	0.0510381	0.245047	0.303524	0.152831	0.9	0.600354	Crystal CLIP
mp-1205299	8	1	0.7	FALSE	0	0.666667	0.6	0	26.6719	0.98529	0.899755	0.195191	0.0510381	0.245047	0.303524	0.152831	0	0.600354	Crystal CLIP
mp-1205372	20	1	1	FALSE	0	0.0625	0.8	0	26.6719	0.98529	0.899755	0.195191	0.0510381	0.245047	0.303524	0.152831	0.25	0.600354	Crystal CLIP
mp-1182093	14	1	1	FALSE	0	0	0.15	0	26.6719	0.98529	0.899755	0.195191	0.0510381	0.245047	0.303524	0.152831	0.4	0.600354	Crystal CLIP
mp-1203481	40	1	1	FALSE	0	0	0.3	0	26.6719	0.98529	0.899755	0.195191	0.0510381	0.245047	0.303524	0.152831	0.85	0.600354	Crystal CLIP
mp-1204733	34	1	1	FALSE	0		0	0	26.6719	0.98529	0.899755	0.195191	0.0510381	0.245047	0.303524	0.152831	0.95	0.600354	Crystal CLIP
mp-1179866	18	1	1	FALSE	0	0	0.25	1	26.6719	0.98529	0.899755	0.195191	0.0510381	0.245047	0.303524	0.152831	0.1	0.600354	Crystal CLIP
mp-1203422	39	1	1	FALSE	0		0	0	26.6719	0.98529	0.899755	0.195191	0.0510381	0.245047	0.303524	0.152831	1	0.600354	Crystal CLIP
mp-1202934	32	1	1	FALSE	0	0	0.45	0	26.6719	0.98529	0.899755	0.195191	0.0510381	0.245047	0.303524	0.152831	0	0.600354	Crystal CLIP
mp-1203224	32	1	1	FALSE	0		0	0	26.6719	0.98529	0.899755	0.195191	0.0510381	0.245047	0.303524	0.152831	0.95	0.600354	Crystal CLIP
mp-1202741	36	1	1	FALSE	0	0.666667	0.45	0	26.6719	0.98529	0.899755	0.195191	0.0510381	0.245047	0.303524	0.152831	1	0.600354	Crystal CLIP
mp-1179009	16	1	1	FALSE	0	0	0.45	0	26.6719	0.98529	0.899755	0.195191	0.0510381	0.245047	0.303524	0.152831	0.05	0.600354	Crystal CLIP
mp-1203369	36	1	1	FALSE	0		0	0	26.6719	0.98529	0.899755	0.195191	0.0510381	0.245047	0.303524	0.152831	1	0.600354	Crystal CLIP
mp-1205353	10	1	0.55	TRUE	0.3	0.588235	0.85	0.1	26.6719	0.98529	0.899755	0.195191	0.0510381	0.245047	0.303524	0.152831	0.2	0.600354	Crystal CLIP
mp-1205365	16	1	1	FALSE	0	0	0.05	0	26.6719	0.98529	0.899755	0.195191	0.0510381	0.245047	0.303524	0.152831	1	0.600354	Crystal CLIP
mp-1181730	20	0.9	0.833333	TRUE	0.111111	0.833333	0.333333	0	26.6719	0.98529	0.899755	0.195191	0.0510381	0.245047	0.303524	0.152831	1	0.600354	Crystal CLIP
mp-1202591	36	1	1	FALSE	0		0	0	26.6719	0.98529	0.899755	0.195191	0.0510381	0.245047	0.303524	0.152831	1	0.600354	Crystal CLIP
mp-1205333	16	1	0.9	TRUE	0.15	0.375	0.4	0.05	26.6719	0.98529	0.899755	0.195191	0.0510381	0.245047	0.303524	0.152831	0.8	0.600354	Crystal CLIP
mp-1206243	6	1	0.3	FALSE	0	0.3	1	0.05	26.6719	0.98529	0.899755	0.195191	0.0510381	0.245047	0.303524	0.152831	0	0.600354	Crystal CLIP
mp-1184928	16	1	1	FALSE	0	0	0.4	0	26.6719	0.98529	0.899755	0.195191	0.0510381	0.245047	0.303524	0.152831	0	0.600354	Crystal CLIP
mp-1205383	32	1	1	FALSE	0	0	0.35	0	26.6719	0.98529	0.899755	0.195191	0.0510381	0.245047	0.303524	0.152831	1	0.600354	Crystal CLIP
mp-1202790	32	1	1	FALSE	0	1	0.25	0	26.6719	0.98529	0.899755	0.195191	0.0510381	0.245047	0.303524	0.152831	0.3	0.600354	Crystal CLIP
mp-1202671	40	1	1	FALSE	0		0	1	26.6719	0.98529	0.899755	0.195191	0.0510381	0.245047	0.303524	0.152831	1	0.600354	Crystal CLIP
mp-1203227	36	1	1	FALSE	0		0	0	26.6719	0.98529	0.899755	0.195191	0.0510381	0.245047	0.303524	0.152831	0.6	0.600354	Crystal CLIP
mp-2516584	4	1	0.5	FALSE	0	0.2	1	0	26.6719	0.98529	0.899755	0.195191	0.0510381	0.245047	0.303524	0.152831	0	0.600354	Crystal CLIP
mp-1237867	16	1	1	FALSE	0	0	0.3	0	26.6719	0.98529	0.899755	0.195191	0.0510381	0.245047	0.303524	0.152831	0	0.600354	Crystal CLIP
mp-1205183	40	1	1	FALSE	0		0	1	26.6719	0.98529	0.899755	0.195191	0.0510381	0.245047	0.303524	0.152831	0.25	0.600354	Crystal CLIP
mp-1202701	37	1	1	FALSE	0	0	0.3	0	26.6719	0.98529	0.899755	0.195191	0.0510381	0.245047	0.303524	0.152831	0.4	0.600354	Crystal CLIP
mp-1541909	6	1	0.45	FALSE	0	0.35	1	0.35	26.6719	0.98529	0.899755	0.195191	0.0510381	0.245047	0.303524	0.152831	0.95	0.600354	Crystal CLIP
mp-1204110	36	1	1	FALSE	0		0	0	26.6719	0.98529	0.899755	0.195191	0.0510381	0.245047	0.303524	0.152831	0	0.600354	Crystal CLIP
mp-1181755	18	1	1	FALSE	0		0	0	26.6719	0.98529	0.899755	0.195191	0.0510381	0.245047	0.303524	0.152831	1	0.600354	Crystal CLIP
mp-1202829	36	1	1	FALSE	0		0	0	26.6719	0.98529	0.899755	0.195191	0.0510381	0.245047	0.303524	0.152831	0.95	0.600354	Crystal CLIP
mp-1203015	36	1	1	FALSE	0	0	0.6	0	26.6719	0.98529	0.899755	0.195191	0.0510381	0.245047	0.303524	0.152831	0.55	0.600354	Crystal CLIP
mp-1202869	36	1	0.85	FALSE	0	0	0.4	0	26.6719	0.98529	0.899755	0.195191	0.0510381	0.245047	0.303524	0.152831	0.85	0.600354	Crystal CLIP
mp-1202558	40	1	1	FALSE	0	0	0.1	1	26.6719	0.98529	0.899755	0.195191	0.0510381	0.245047	0.303524	0.152831	0.95	0.600354	Crystal CLIP
mp-1203991	37	1	1	FALSE	0	0	0.15	1	26.6719	0.98529	0.899755	0.195191	0.0510381	0.245047	0.303524	0.152831	1	0.600354	Crystal CLIP
mp-1180673	18	1	0.85	TRUE	0.1	1	0.45	0.4	26.6719	0.98529	0.899755	0.195191	0.0510381	0.245047	0.303524	0.152831	0.5	0.600354	Crystal CLIP
mp-1202942	38	1	1	FALSE	0	0	0.1	0	26.6719	0.98529	0.899755	0.195191	0.0510381	0.245047	0.303524	0.152831	0	0.600354	Crystal CLIP
mp-1204597	37	1	1	FALSE	0		0	0.95	26.6719	0.98529	0.899755	0.195191	0.0510381	0.245047	0.303524	0.152831	1	0.600354	Crystal CLIP
mp-1207108	4	1	0.2	TRUE	0.85	0.85	1	0.6	26.6719	0.98529	0.899755	0.195191	0.0510381	0.245047	0.303524	0.152831	0.9	0.600354	Crystal CLIP
mp-1204726	36	0.95	1	FALSE	0	0.2	0.263158	0	26.6719	0.98529	0.899755	0.195191	0.0510381	0.245047	0.303524	0.152831	0.95	0.600354	Crystal CLIP
mp-1212972	16	1	0.8	TRUE	0.2	0.857143	0.35	0	26.6719	0.98529	0.899755	0.195191	0.0510381	0.245047	0.303524	0.152831	1	0.600354	Crystal CLIP
mp-1204783	32	1	0.85	TRUE	0.15	0.461538	0.65	0	26.6719	0.98529	0.899755	0.195191	0.0510381	0.245047	0.303524	0.152831	0.5	0.600354	Crystal CLIP
mp-1203300	36	1	1	FALSE	0		0	0	26.6719	0.98529	0.899755	0.195191	0.0510381	0.245047	0.303524	0.152831	1	0.600354	Crystal CLIP
mp-1207781	16	1	0.5	TRUE	0.45	0.5	0.9	0.35	26.6719	0.98529	0.899755	0.195191	0.0510381	0.245047	0.303524	0.152831	1	0.600354	Crystal CLIP
mp-1205121	32	1	1	FALSE	0	0	0.5	0	26.6719	0.98529	0.899755	0.195191	0.0510381	0.245047	0.303524	0.152831	1	0.600354	Crystal CLIP
mp-1203103	40	1	1	FALSE	0	0	0.3	0	26.6719	0.98529	0.899755	0.195191	0.0510381	0.245047	0.303524	0.152831	0.4	0.600354	Crystal CLIP
mp-1204807	40	1	1	FALSE	0	0	0.2	0	26.6719	0.98529	0.899755	0.195191	0.0510381	0.245047	0.303524	0.152831	1	0.600354	Crystal CLIP
mp-1205390	16	1	0.9	TRUE	0.05	0.0625	0.8	0	26.6719	0.98529	0.899755	0.195191	0.0510381	0.245047	0.303524	0.152831	0.9	0.600354	Crystal CLIP
mp-1212523	18	1	1	TRUE	0.05	0.166667	0.3	0	26.6719	0.98529	0.899755	0.195191	0.0510381	0.245047	0.303524	0.152831	1	0.600354	Crystal CLIP
mp-1204721	40	1	1	FALSE	0		0	0	26.6719	0.98529	0.899755	0.195191	0.0510381	0.245047	0.303524	0.152831	1	0.600354	Crystal CLIP
mp-1181682	17	1	0.75	TRUE	0.3	0.545455	0.55	0	26.6719	0.98529	0.899755	0.195191	0.0510381	0.245047	0.303524	0.152831	0.95	0.600354	Crystal CLIP
mp-1203941	40	1	1	FALSE	0	0	0.15	0.05	26.6719	0.98529	0.899755	0.195191	0.0510381	0.245047	0.303524	0.152831	1	0.600354	Crystal CLIP
mp-1205197	40	1	1	FALSE	0	0	0.25	0	26.6719	0.98529	0.899755	0.195191	0.0510381	0.245047	0.303524	0.152831	0.6	0.600354	Crystal CLIP
mp-1203262	33	0.95	1	FALSE	0		0	1	26.6719	0.98529	0.899755	0.195191	0.0510381	0.245047	0.303524	0.152831	0.65	0.600354	Crystal CLIP
mp-1205419	20	1	0.95	FALSE	0	0.142857	0.7	0	26.6719	0.98529	0.899755	0.195191	0.0510381	0.245047	0.303524	0.152831	1	0.600354	Crystal CLIP
mp-1203259	36	1	1	FALSE	0	0	0.2	0	26.6719	0.98529	0.899755	0.195191	0.0510381	0.245047	0.303524	0.152831	0.9	0.600354	Crystal CLIP
mp-1202750	36	1	1	FALSE	0	0	0.15	0	26.6719	0.98529	0.899755	0.195191	0.0510381	0.245047	0.303524	0.152831	1	0.600354	Crystal CLIP
mp-1207975	16	1	0.3	TRUE	0.7	0.823529	0.85	0.25	26.6719	0.98529	0.899755	0.195191	0.0510381	0.245047	0.303524	0.152831	1	0.600354	Crystal CLIP
mp-1239087	12	1	0.45	FALSE	0	1	0.75	0.45	26.6719	0.98529	0.899755	0.195191	0.0510381	0.245047	0.303524	0.152831	1	0.600354	Crystal CLIP
mp-1205327	10	1	0.45	TRUE	0.5	0.666667	0.75	0.1	26.6719	0.98529	0.899755	0.195191	0.0510381	0.245047	0.303524	0.152831	0.25	0.600354	Crystal CLIP
mp-1202719	36	1	1	FALSE	0	0	0.15	0	26.6719	0.98529	0.899755	0.195191	0.0510381	0.245047	0.303524	0.152831	1	0.600354	Crystal CLIP
mp-1179530	9	1	0.35	TRUE	0.65	1	0.7	0.25	26.6719	0.98529	0.899755	0.195191	0.0510381	0.245047	0.303524	0.152831	1	0.600354	Crystal CLIP
mp-1205364	20	1	0.25	TRUE	0.7	0.875	0.8	0.7	26.6719	0.98529	0.899755	0.195191	0.0510381	0.245047	0.303524	0.152831	0.45	0.600354	Crystal CLIP
mp-1204505	36	1	1	FALSE	0	1	0.15	0	26.6719	0.98529	0.899755	0.195191	0.0510381	0.245047	0.303524	0.152831	0.7	0.600354	Crystal CLIP
mp-1205400	18	1	1	FALSE	0	0	0.4	0	26.6719	0.98529	0.899755	0.195191	0.0510381	0.245047	0.303524	0.152831	1	0.600354	Crystal CLIP
mp-1202711	32	1	1	FALSE	0		0	0	26.6719	0.98529	0.899755	0.195191	0.0510381	0.245047	0.303524	0.152831	0.45	0.600354	Crystal CLIP
mp-1203541	40	1	1	FALSE	0	0	0.05	0	26.6719	0.98529	0.899755	0.195191	0.0510381	0.245047	0.303524	0.152831	1	0.600354	Crystal CLIP
mp-1205080	32	1	1	FALSE	0		0	0.05	26.6719	0.98529	0.899755	0.195191	0.0510381	0.245047	0.303524	0.152831	0.7	0.600354	Crystal CLIP
mp-1212091	12	1	0.95	FALSE	0	0.666667	0.15	0.2	26.6719	0.98529	0.899755	0.195191	0.0510381	0.245047	0.303524	0.152831	0.8	0.600354	Crystal CLIP
mp-1204459	40	1	1	FALSE	0		0	1	26.6719	0.98529	0.899755	0.195191	0.0510381	0.245047	0.303524	0.152831	0.45	0.600354	Crystal CLIP
mp-1204296	38	1	1	FALSE	0	0	0.25	0	26.6719	0.98529	0.899755	0.195191	0.0510381	0.245047	0.303524	0.152831	0.65	0.600354	Crystal CLIP
mp-1204084	40	0.95	0.894737	FALSE	0	0	0.263158	0.105263	26.6719	0.98529	0.899755	0.195191	0.0510381	0.245047	0.303524	0.152831	1	0.600354	Crystal CLIP
mp-1184807	17	1	1	TRUE	0.05	0.0833333	0.6	0	26.6719	0.98529	0.899755	0.195191	0.0510381	0.245047	0.303524	0.152831	0.4	0.600354	Crystal CLIP
mp-1204060	36	1	1	FALSE	0	0	0.15	0	26.6719	0.98529	0.899755	0.195191	0.0510381	0.245047	0.303524	0.152831	0	0.600354	Crystal CLIP
mp-1179724	24	1	1	FALSE	0	0	0.05	0	26.6719	0.98529	0.899755	0.195191	0.0510381	0.245047	0.303524	0.152831	0.15	0.600354	Crystal CLIP
mp-1202980	38	1	1	FALSE	0	0	0.15	1	26.6719	0.98529	0.899755	0.195191	0.0510381	0.245047	0.303524	0.152831	1	0.600354	Crystal CLIP
mp-1185164	18	1	1	FALSE	0	0	0.75	0	26.6719	0.98529	0.899755	0.195191	0.0510381	0.245047	0.303524	0.152831	0.5	0.600354	Crystal CLIP
mp-1203435	36	0.95	1	FALSE	0	0.25	0.210526	0	26.6719	0.98529	0.899755	0.195191	0.0510381	0.245047	0.303524	0.152831	0.8	0.600354	Crystal CLIP
mp-1203584	36	1	1	FALSE	0		0	0	26.6719	0.98529	0.899755	0.195191	0.0510381	0.245047	0.303524	0.152831	0.4	0.600354	Crystal CLIP
mp-1204058	39	1	1	FALSE	0	0	0.2	1	26.6719	0.98529	0.899755	0.195191	0.0510381	0.245047	0.303524	0.152831	0.2	0.600354	Crystal CLIP
mp-1204922	38	0.85	1	FALSE	0		0	0	26.6719	0.98529	0.899755	0.195191	0.0510381	0.245047	0.303524	0.152831	1	0.600354	Crystal CLIP
mp-1205454	10	1	0.45	TRUE	0.35	1	0.35	0.25	26.6719	0.98529	0.899755	0.195191	0.0510381	0.245047	0.303524	0.152831	1	0.600354	Crystal CLIP
mp-1181434	18	1	0.65	TRUE	0.25	0.714286	0.35	0.4	26.6719	0.98529	0.899755	0.195191	0.0510381	0.245047	0.303524	0.152831	1	0.600354	Crystal CLIP
mp-1205094	32	1	1	FALSE	0	0.166667	0.3	0	26.6719	0.98529	0.899755	0.195191	0.0510381	0.245047	0.303524	0.152831	0.6	0.600354	Crystal CLIP
mp-1203356	32	0.95	1	FALSE	0		0	0	26.6719	0.98529	0.899755	0.195191	0.0510381	0.245047	0.303524	0.152831	0.05	0.600354	Crystal CLIP
mp-1180667	20	1	1	FALSE	0	0	0.5	0	26.6719	0.98529	0.899755	0.195191	0.0510381	0.245047	0.303524	0.152831	0.3	0.600354	Crystal CLIP
mp-1202575	36	1	1	FALSE	0		0	0	26.6719	0.98529	0.899755	0.195191	0.0510381	0.245047	0.303524	0.152831	0.9	0.600354	Crystal CLIP
mp-1205367	16	1	0.9	FALSE	0	0.111111	0.9	0.2	26.6719	0.98529	0.899755	0.195191	0.0510381	0.245047	0.303524	0.152831	0.25	0.600354	Crystal CLIP
mp-1205332	20	1	1	FALSE	0		0	0	26.6719	0.98529	0.899755	0.195191	0.0510381	0.245047	0.303524	0.152831	0.1	0.600354	Crystal CLIP
mp-1204383	36	1	1	FALSE	0		0	0	26.6719	0.98529	0.899755	0.195191	0.0510381	0.245047	0.303524	0.152831	0.85	0.600354	Crystal CLIP
mp-1205336	20	1	0.85	TRUE	0.1	0.444444	0.45	0.05	26.6719	0.98529	0.899755	0.195191	0.0510381	0.245047	0.303524	0.152831	0	0.600354	Crystal CLIP
mp-1182329	20	1	1	FALSE	0	0.0833333	0.6	0	26.6719	0.98529	0.899755	0.195191	0.0510381	0.245047	0.303524	0.152831	1	0.600354	Crystal CLIP
mp-1202803	32	1	1	FALSE	0		0	0	26.6719	0.98529	0.899755	0.195191	0.0510381	0.245047	0.303524	0.152831	1	0.600354	Crystal CLIP
mp-1239022	5	1	0.65	FALSE	0	0.125	0.8	0.45	26.6719	0.98529	0.899755	0.195191	0.0510381	0.245047	0.303524	0.152831	0.15	0.600354	Crystal CLIP
mp-1203810	32	1	1	FALSE	0	0	0.3	0	26.6719	0.98529	0.899755	0.195191	0.0510381	0.245047	0.303524	0.152831	0.85	0.600354	Crystal CLIP
mp-1204657	38	1	1	FALSE	0		0	0	26.6719	0.98529	0.899755	0.195191	0.0510381	0.245047	0.303524	0.152831	0.05	0.600354	Crystal CLIP
mp-1181428	16	1	0.9	TRUE	0.15	0.272727	0.55	0.15	26.6719	0.98529	0.899755	0.195191	0.0510381	0.245047	0.303524	0.152831	1	0.600354	Crystal CLIP
mp-1181917	20	1	0.9	TRUE	0.1	0.444444	0.45	0.15	26.6719	0.98529	0.899755	0.195191	0.0510381	0.245047	0.303524	0.152831	1	0.600354	Crystal CLIP
mp-1178773	30	0.95	1	FALSE	0	0	0.315789	0	26.6719	0.98529	0.899755	0.195191	0.0510381	0.245047	0.303524	0.152831	0	0.600354	Crystal CLIP
mp-1182146	16	1	0.45	TRUE	0.5	0.705882	0.85	0	26.6719	0.98529	0.899755	0.195191	0.0510381	0.245047	0.303524	0.152831	1	0.600354	Crystal CLIP
mp-1186251	20	1	1	FALSE	0	0	0.55	0	26.6719	0.98529	0.899755	0.195191	0.0510381	0.245047	0.303524	0.152831	0.2	0.600354	Crystal CLIP
mp-1181702	28	1	1	FALSE	0	0.25	0.2	0	26.6719	0.98529	0.899755	0.195191	0.0510381	0.245047	0.303524	0.152831	1	0.600354	Crystal CLIP
mp-2720358	20	1	1	TRUE	0.05	0	0.9	0	26.6719	0.98529	0.899755	0.195191	0.0510381	0.245047	0.303524	0.152831	1	0.600354	Crystal CLIP
mp-1209845	16	1	0.85	TRUE	0.1	0.111111	0.45	0.1	26.6719	0.98529	0.899755	0.195191	0.0510381	0.245047	0.303524	0.152831	0.9	0.600354	Crystal CLIP
mp-1203491	40	1	1	FALSE	0	0	0.1	0	26.6719	0.98529	0.899755	0.195191	0.0510381	0.245047	0.303524	0.152831	1	0.600354	Crystal CLIP
mp-1186069	14	1	0.85	TRUE	0.15	0.214286	0.7	0	26.6719	0.98529	0.899755	0.195191	0.0510381	0.245047	0.303524	0.152831	0.95	0.600354	Crystal CLIP
mp-1181006	32	1	1	FALSE	0	0	0.25	0	26.6719	0.98529	0.899755	0.195191	0.0510381	0.245047	0.303524	0.152831	0	0.600354	Crystal CLIP
mp-1204562	36	1	1	FALSE	0		0	1	26.6719	0.98529	0.899755	0.195191	0.0510381	0.245047	0.303524	0.152831	0.75	0.600354	Crystal CLIP
mp-1183797	20	1	1	FALSE	0	0	0.05	0	26.6719	0.98529	0.899755	0.195191	0.0510381	0.245047	0.303524	0.152831	0.85	0.600354	Crystal CLIP
mp-1179980	12	1	0.25	FALSE	0	0	1	1	26.6719	0.98529	0.899755	0.195191	0.0510381	0.245047	0.303524	0.152831	0	0.600354	Crystal CLIP
mp-1203781	36	0.65	1	FALSE	0		0	0	26.6719	0.98529	0.899755	0.195191	0.0510381	0.245047	0.303524	0.152831	0	0.600354	Crystal CLIP
mp-1202965	34	1	1	FALSE	0	0	0.4	0	26.6719	0.98529	0.899755	0.195191	0.0510381	0.245047	0.303524	0.152831	1	0.600354	Crystal CLIP
mp-1182046	18	1	1	FALSE	0	0	0.05	0	26.6719	0.98529	0.899755	0.195191	0.0510381	0.245047	0.303524	0.152831	0.7	0.600354	Crystal CLIP
mp-1202527	38	1	1	FALSE	0	0	0.3	0	26.6719	0.98529	0.899755	0.195191	0.0510381	0.245047	0.303524	0.152831	0.05	0.600354	Crystal CLIP
mp-1203932	36	1	0.9	FALSE	0	0.363636	0.55	0.05	26.6719	0.98529	0.899755	0.195191	0.0510381	0.245047	0.303524	0.152831	0.55	0.600354	Crystal CLIP
mp-1204352	40	1	1	FALSE	0	0	0.35	0	26.6719	0.98529	0.899755	0.195191	0.0510381	0.245047	0.303524	0.152831	0.6	0.600354	Crystal CLIP
mp-1181739	8	1	0.3	TRUE	0.65	0.684211	0.95	0.55	26.6719	0.98529	0.899755	0.195191	0.0510381	0.245047	0.303524	0.152831	0.1	0.600354	Crystal CLIP
mp-1204232	38	1	1	FALSE	0		0	0	26.6719	0.98529	0.899755	0.195191	0.0510381	0.245047	0.303524	0.152831	0.45	0.600354	Crystal CLIP
mp-1205410	6	1	0.7	FALSE	0	0.4375	0.8	0	26.6719	0.98529	0.899755	0.195191	0.0510381	0.245047	0.303524	0.152831	0	0.600354	Crystal CLIP
mp-1202678	35	1	1	FALSE	0		0	0	26.6719	0.98529	0.899755	0.195191	0.0510381	0.245047	0.303524	0.152831	0	0.600354	Crystal CLIP
mp-1203583	37	1	1	FALSE	0	0	0.05	1	26.6719	0.98529	0.899755	0.195191	0.0510381	0.245047	0.303524	0.152831	1	0.600354	Crystal CLIP
mp-1181198	20	1	1	FALSE	0	0	0.25	0	26.6719	0.98529	0.899755	0.195191	0.0510381	0.245047	0.303524	0.152831	0.8	0.600354	Crystal CLIP
mp-1202860	40	1	1	FALSE	0		0	0	26.6719	0.98529	0.899755	0.195191	0.0510381	0.245047	0.303524	0.152831	0.95	0.600354	Crystal CLIP
mp-1187412	5	1	0.35	FALSE	0	0	0.65	0	26.6719	0.98529	0.899755	0.195191	0.0510381	0.245047	0.303524	0.152831	0	0.600354	Crystal CLIP
mp-1179224	22	1	1	FALSE	0		0	0	26.6719	0.98529	0.899755	0.195191	0.0510381	0.245047	0.303524	0.152831	0	0.600354	Crystal CLIP
mp-1204490	36	1	1	FALSE	0	0	0.3	0	26.6719	0.98529	0.899755	0.195191	0.0510381	0.245047	0.303524	0.152831	0.95	0.600354	Crystal CLIP
mp-1203663	38	0.8	1	FALSE	0		0	0	26.6719	0.98529	0.899755	0.195191	0.0510381	0.245047	0.303524	0.152831	0.5	0.600354	Crystal CLIP
mp-1210824	16	1	0.95	FALSE	0	0.25	0.2	0	26.6719	0.98529	0.899755	0.195191	0.0510381	0.245047	0.303524	0.152831	0.9	0.600354	Crystal CLIP
mp-1205339	18	1	1	FALSE	0	0	0.6	0	26.6719	0.98529	0.899755	0.195191	0.0510381	0.245047	0.303524	0.152831	0.3	0.600354	Crystal CLIP
mp-1203755	38	1	1	FALSE	0		0	0	26.6719	0.98529	0.899755	0.195191	0.0510381	0.245047	0.303524	0.152831	0	0.600354	Crystal CLIP
mp-1207780	16	1	0.5	TRUE	0.45	0.529412	0.85	0.35	26.6719	0.98529	0.899755	0.195191	0.0510381	0.245047	0.303524	0.152831	1	0.600354	Crystal CLIP
mp-1232409	36	1	1	FALSE	0	0	0.25	0	26.6719	0.98529	0.899755	0.195191	0.0510381	0.245047	0.303524	0.152831	1	0.600354	Crystal CLIP
mp-1182070	4	1	0.3	TRUE	0.1	0.3	1	0.15	26.6719	0.98529	0.899755	0.195191	0.0510381	0.245047	0.303524	0.152831	0.2	0.600354	Crystal CLIP
mp-1181507	16	0.85	0.882353	TRUE	0.0588235	0.5	0.117647	0	26.6719	0.98529	0.899755	0.195191	0.0510381	0.245047	0.303524	0.152831	0.75	0.600354	Crystal CLIP
mp-1184343	16	1	1	FALSE	0	0.333333	0.15	0	26.6719	0.98529	0.899755	0.195191	0.0510381	0.245047	0.303524	0.152831	0	0.600354	Crystal CLIP
mp-1207785	16	1	0.7	TRUE	0.15	0.1875	0.8	0.1	26.6719	0.98529	0.899755	0.195191	0.0510381	0.245047	0.303524	0.152831	1	0.600354	Crystal CLIP
mp-1203331	32	1	1	FALSE	0	0	0.15	0	26.6719	0.98529	0.899755	0.195191	0.0510381	0.245047	0.303524	0.152831	0.95	0.600354	Crystal CLIP
mp-1203569	31	1	1	FALSE	0		0	1	26.6719	0.98529	0.899755	0.195191	0.0510381	0.245047	0.303524	0.152831	0.95	0.600354	Crystal CLIP
mp-1203275	32	1	1	FALSE	0	0	0.3	0	26.6719	0.98529	0.899755	0.195191	0.0510381	0.245047	0.303524	0.152831	0.05	0.600354	Crystal CLIP
mp-1204625	36	1	1	FALSE	0	0	0.25	0	26.6719	0.98529	0.899755	0.195191	0.0510381	0.245047	0.303524	0.152831	1	0.600354	Crystal CLIP
mp-1204563	36	1	1	FALSE	0		0	0	26.6719	0.98529	0.899755	0.195191	0.0510381	0.245047	0.303524	0.152831	0	0.600354	Crystal CLIP
mp-1204517	38	0.75	1	FALSE	0		0	0	26.6719	0.98529	0.899755	0.195191	0.0510381	0.245047	0.303524	0.152831	1	0.600354	Crystal CLIP
mp-1203464	36	1	1	FALSE	0	0	0.35	0	26.6719	0.98529	0.899755	0.195191	0.0510381	0.245047	0.303524	0.152831	0	0.600354	Crystal CLIP
mp-1205425	39	1	1	FALSE	0		0	0	26.6719	0.98529	0.899755	0.195191	0.0510381	0.245047	0.303524	0.152831	0.1	0.600354	Crystal CLIP
mp-1182243	18	1	1	TRUE	0.05	0.25	0.2	0.05	26.6719	0.98529	0.899755	0.195191	0.0510381	0.245047	0.303524	0.152831	0.55	0.600354	Crystal CLIP
mp-1208195	18	1	1	FALSE	0	0	0.2	0	26.6719	0.98529	0.899755	0.195191	0.0510381	0.245047	0.303524	0.152831	0.8	0.600354	Crystal CLIP
mp-1205300	19	1	0.85	TRUE	0.15	0.5	0.3	0	26.6719	0.98529	0.899755	0.195191	0.0510381	0.245047	0.303524	0.152831	0.55	0.600354	Crystal CLIP
mp-1178989	20	1	0.75	TRUE	0.15	1	0.45	0.05	26.6719	0.98529	0.899755	0.195191	0.0510381	0.245047	0.303524	0.152831	0.85	0.600354	Crystal CLIP
mp-2234110	9	1	0.85	FALSE	0	0	1	1	26.6719	0.98529	0.899755	0.195191	0.0510381	0.245047	0.303524	0.152831	0.5	0.600354	Crystal CLIP
mp-1204580	38	1	1	FALSE	0	0	0.05	0	26.6719	0.98529	0.899755	0.195191	0.0510381	0.245047	0.303524	0.152831	0	0.600354	Crystal CLIP
mp-1203906	40	1	1	FALSE	0	0	0.05	0	26.6719	0.98529	0.899755	0.195191	0.0510381	0.245047	0.303524	0.152831	0	0.600354	Crystal CLIP
mp-1202960	40	1	1	FALSE	0	0	0.5	0	26.6719	0.98529	0.899755	0.195191	0.0510381	0.245047	0.303524	0.152831	0.1	0.600354	Crystal CLIP
mp-1238754	24	1	1	FALSE	0	0	0.5	0	26.6719	0.98529	0.899755	0.195191	0.0510381	0.245047	0.303524	0.152831	1	0.600354	Crystal CLIP
mp-1180571	36	0.95	1	FALSE	0	1	0.210526	0	26.6719	0.98529	0.899755	0.195191	0.0510381	0.245047	0.303524	0.152831	1	0.600354	Crystal CLIP
mp-1203018	38	1	1	FALSE	0		0	0	26.6719	0.98529	0.899755	0.195191	0.0510381	0.245047	0.303524	0.152831	0.1	0.600354	Crystal CLIP
mp-1205413	16	1	1	FALSE	0	0.111111	0.45	0	26.6719	0.98529	0.899755	0.195191	0.0510381	0.245047	0.303524	0.152831	0.95	0.600354	Crystal CLIP
mp-1203642	36	1	1	FALSE	0	0	0.1	0	26.6719	0.98529	0.899755	0.195191	0.0510381	0.245047	0.303524	0.152831	0.35	0.600354	Crystal CLIP
mp-1208453	16	1	0.45	TRUE	0.55	0.55	1	0.35	26.6719	0.98529	0.899755	0.195191	0.0510381	0.245047	0.303524	0.152831	1	0.600354	Crystal CLIP
mp-1180484	24	1	0.85	FALSE	0	1	0.1	0.2	26.6719	0.98529	0.899755	0.195191	0.0510381	0.245047	0.303524	0.152831	0.9	0.600354	Crystal CLIP
mp-1202996	40	0.95	0.842105	FALSE	0	0.125	0.421053	0	26.6719	0.98529	0.899755	0.195191	0.0510381	0.245047	0.303524	0.152831	1	0.600354	Crystal CLIP
mp-1172828	32	1	0.6	TRUE	0.05	0.421053	0.95	0	26.6719	0.98529	0.899755	0.195191	0.0510381	0.245047	0.303524	0.152831	0.1	0.600354	Crystal CLIP
mp-1205316	6	1	0.2	TRUE	0.8	0.85	1	0.85	26.6719	0.98529	0.899755	0.195191	0.0510381	0.245047	0.303524	0.152831	1	0.600354	Crystal CLIP
mp-1202505	36	1	1	FALSE	0		0	0	26.6719	0.98529	0.899755	0.195191	0.0510381	0.245047	0.303524	0.152831	1	0.600354	Crystal CLIP
mp-1202455	38	1	1	FALSE	0	0	0.15	1	26.6719	0.98529	0.899755	0.195191	0.0510381	0.245047	0.303524	0.152831	0.05	0.600354	Crystal CLIP
mp-1181961	26	0.95	1	FALSE	0	0	0.421053	0.0526316	26.6719	0.98529	0.899755	0.195191	0.0510381	0.245047	0.303524	0.152831	0.95	0.600354	Crystal CLIP
mp-1204082	38	0.65	1	FALSE	0		0	0	26.6719	0.98529	0.899755	0.195191	0.0510381	0.245047	0.303524	0.152831	1	0.600354	Crystal CLIP
mp-1204604	32	1	1	FALSE	0	0	0.5	1	26.6719	0.98529	0.899755	0.195191	0.0510381	0.245047	0.303524	0.152831	0.35	0.600354	Crystal CLIP
mp-1205049	40	1	1	FALSE	0	0	0.55	0	26.6719	0.98529	0.899755	0.195191	0.0510381	0.245047	0.303524	0.152831	1	0.600354	Crystal CLIP
mp-1179342	10	1	0.9	FALSE	0	0.421053	0.95	0.2	26.6719	0.98529	0.899755	0.195191	0.0510381	0.245047	0.303524	0.152831	0.15	0.600354	Crystal CLIP
mp-1205341	32	1	1	FALSE	0		0	0	26.6719	0.98529	0.899755	0.195191	0.0510381	0.245047	0.303524	0.152831	0	0.600354	Crystal CLIP
mp-1203715	40	1	1	FALSE	0	0	0.1	1	26.6719	0.98529	0.899755	0.195191	0.0510381	0.245047	0.303524	0.152831	1	0.600354	Crystal CLIP
mp-1182885	20	1	1	FALSE	0	0.416667	0.6	0	26.6719	0.98529	0.899755	0.195191	0.0510381	0.245047	0.303524	0.152831	0	0.600354	Crystal CLIP
mp-1182103	32	1	1	FALSE	0		0	0	26.6719	0.98529	0.899755	0.195191	0.0510381	0.245047	0.303524	0.152831	1	0.600354	Crystal CLIP
mp-1204544	36	1	1	FALSE	0	0	0.25	0	26.6719	0.98529	0.899755	0.195191	0.0510381	0.245047	0.303524	0.152831	0.95	0.600354	Crystal CLIP
mp-1181515	17	1	1	FALSE	0	0	0.15	0	26.6719	0.98529	0.899755	0.195191	0.0510381	0.245047	0.303524	0.152831	0.25	0.600354	Crystal CLIP
mp-1205354	20	1	0.9	FALSE	0	0.3	1	0.15	26.6719	0.98529	0.899755	0.195191	0.0510381	0.245047	0.303524	0.152831	0.8	0.600354	Crystal CLIP
mp-1205311	40	0.65	1	FALSE	0	0	0.153846	0	26.6719	0.98529	0.899755	0.195191	0.0510381	0.245047	0.303524	0.152831	0.35	0.600354	Crystal CLIP
mp-1354315	20	1	1	FALSE	0	0	0.15	0	26.6719	0.98529	0.899755	0.195191	0.0510381	0.245047	0.303524	0.152831	0.25	0.600354	Crystal CLIP
mp-1203006	40	0.8	0.9375	FALSE	0	0	0.1875	0.0625	26.6719	0.98529	0.899755	0.195191	0.0510381	0.245047	0.303524	0.152831	0.95	0.600354	Crystal CLIP
mp-1204182	40	1	1	FALSE	0	0	0.05	0	26.6719	0.98529	0.899755	0.195191	0.0510381	0.245047	0.303524	0.152831	1	0.600354	Crystal CLIP
mp-1203494	36	0.95	1	TRUE	0.0526316	0.125	0.421053	0	26.6719	0.98529	0.899755	0.195191	0.0510381	0.245047	0.303524	0.152831	0.65	0.600354	Crystal CLIP
mp-1205097	38	1	1	FALSE	0		0	1	26.6719	0.98529	0.899755	0.195191	0.0510381	0.245047	0.303524	0.152831	0.8	0.600354	Crystal CLIP
mp-1202967	40	0.85	0.882353	FALSE	0	0	0.176471	0	26.6719	0.98529	0.899755	0.195191	0.0510381	0.245047	0.303524	0.152831	1	0.600354	Crystal CLIP
mp-1203035	38	0.7	1	FALSE	0	0	0.142857	0	26.6719	0.98529	0.899755	0.195191	0.0510381	0.245047	0.303524	0.152831	1	0.600354	Crystal CLIP
mp-1204651	32	1	1	FALSE	0	0	0.1	0	26.6719	0.98529	0.899755	0.195191	0.0510381	0.245047	0.303524	0.152831	1	0.600354	Crystal CLIP
mp-1204590	36	1	1	FALSE	0	0	0.2	0	26.6719	0.98529	0.899755	0.195191	0.0510381	0.245047	0.303524	0.152831	1	0.600354	Crystal CLIP
mp-1180547	12	1	0.8	FALSE	0	0.615385	0.65	0.45	26.6719	0.98529	0.899755	0.195191	0.0510381	0.245047	0.303524	0.152831	0.05	0.600354	Crystal CLIP
mp-1203479	31	1	1	FALSE	0	0	0.15	1	26.6719	0.98529	0.899755	0.195191	0.0510381	0.245047	0.303524	0.152831	0.95	0.600354	Crystal CLIP
mp-1188065	10	1	0.85	FALSE	0	0.333333	0.6	0.2	26.6719	0.98529	0.899755	0.195191	0.0510381	0.245047	0.303524	0.152831	0.3	0.600354	Crystal CLIP
mp-1181500	16	1	0.9	FALSE	0	0.3	0.5	0	26.6719	0.98529	0.899755	0.195191	0.0510381	0.245047	0.303524	0.152831	0	0.600354	Crystal CLIP
mp-1203260	32	1	1	FALSE	0		0	0	26.6719	0.98529	0.899755	0.195191	0.0510381	0.245047	0.303524	0.152831	0	0.600354	Crystal CLIP
mp-1178967	18	0.95	0.947368	TRUE	0.105263	0.2	0.526316	0.105263	26.6719	0.98529	0.899755	0.195191	0.0510381	0.245047	0.303524	0.152831	0.95	0.600354	Crystal CLIP
mp-1202749	36	1	1	FALSE	0	0	0.3	1	26.6719	0.98529	0.899755	0.195191	0.0510381	0.245047	0.303524	0.152831	0.7	0.600354	Crystal CLIP
mp-1206799	5	1	0.5	TRUE	0.05	0.4	1	0	26.6719	0.98529	0.899755	0.195191	0.0510381	0.245047	0.303524	0.152831	0.8	0.600354	Crystal CLIP
mp-1203475	40	1	1	FALSE	0		0	0	26.6719	0.98529	0.899755	0.195191	0.0510381	0.245047	0.303524	0.152831	1	0.600354	Crystal CLIP
mp-1205394	32	1	1	FALSE	0		0	0	26.6719	0.98529	0.899755	0.195191	0.0510381	0.245047	0.303524	0.152831	0.05	0.600354	Crystal CLIP
mp-1179520	16	1	0.55	TRUE	0.3	0.666667	0.75	0.7	26.6719	0.98529	0.899755	0.195191	0.0510381	0.245047	0.303524	0.152831	1	0.600354	Crystal CLIP
mp-1208358	17	1	1	FALSE	0		0	0	26.6719	0.98529	0.899755	0.195191	0.0510381	0.245047	0.303524	0.152831	0.8	0.600354	Crystal CLIP
mp-2659898	12	1	0.6	FALSE	0	0.789474	0.95	0	26.6719	0.98529	0.899755	0.195191	0.0510381	0.245047	0.303524	0.152831	0.15	0.600354	Crystal CLIP
mp-1205054	36	1	1	FALSE	0	0	0.05	0.2	26.6719	0.98529	0.899755	0.195191	0.0510381	0.245047	0.303524	0.152831	0.65	0.600354	Crystal CLIP
mp-1188069	18	1	1	FALSE	0	0	0.35	0.5	26.6719	0.98529	0.899755	0.195191	0.0510381	0.245047	0.303524	0.152831	0.25	0.600354	Crystal CLIP
mp-1203857	40	1	1	FALSE	0	0	0.05	0	26.6719	0.98529	0.899755	0.195191	0.0510381	0.245047	0.303524	0.152831	0.9	0.600354	Crystal CLIP
mp-1202520	32	1	1	FALSE	0	0.333333	0.15	0	26.6719	0.98529	0.899755	0.195191	0.0510381	0.245047	0.303524	0.152831	1	0.600354	Crystal CLIP
mp-1202999	40	0.95	1	FALSE	0	0	0.0526316	0	26.6719	0.98529	0.899755	0.195191	0.0510381	0.245047	0.303524	0.152831	0.7	0.600354	Crystal CLIP
mp-1181438	16	1	0.95	FALSE	0		0	0.1	26.6719	0.98529	0.899755	0.195191	0.0510381	0.245047	0.303524	0.152831	0.5	0.600354	Crystal CLIP
mp-1204905	38	0.9	1	FALSE	0		0	0	26.6719	0.98529	0.899755	0.195191	0.0510381	0.245047	0.303524	0.152831	1	0.600354	Crystal CLIP
mp-1203382	38	1	1	FALSE	0	0	0.05	0	26.6719	0.98529	0.899755	0.195191	0.0510381	0.245047	0.303524	0.152831	0	0.600354	Crystal CLIP
mp-1205030	38	1	1	FALSE	0	0	0.05	0	26.6719	0.98529	0.899755	0.195191	0.0510381	0.245047	0.303524	0.152831	1	0.600354	Crystal CLIP
mp-1204402	32	1	1	FALSE	0	0.333333	0.15	0.05	26.6719	0.98529	0.899755	0.195191	0.0510381	0.245047	0.303524	0.152831	0.95	0.600354	Crystal CLIP
mp-1203252	32	1	1	FALSE	0	0	0.3	0	26.6719	0.98529	0.899755	0.195191	0.0510381	0.245047	0.303524	0.152831	0	0.600354	Crystal CLIP
mp-1202964	31	1	1	FALSE	0		0	1	26.6719	0.98529	0.899755	0.195191	0.0510381	0.245047	0.303524	0.152831	1	0.600354	Crystal CLIP
mp-1204794	38	1	1	FALSE	0	0	0.1	1	26.6719	0.98529	0.899755	0.195191	0.0510381	0.245047	0.303524	0.152831	0.8	0.600354	Crystal CLIP
mp-1204122	40	1	1	FALSE	0		0	0	26.6719	0.98529	0.899755	0.195191	0.0510381	0.245047	0.303524	0.152831	0.1	0.600354	Crystal CLIP
mp-1202802	36	1	1	FALSE	0	0	0.3	0	26.6719	0.98529	0.899755	0.195191	0.0510381	0.245047	0.303524	0.152831	0.85	0.600354	Crystal CLIP
mp-1179854	18	0.95	0.894737	FALSE	0	0.5	0.105263	0.0526316	26.6719	0.98529	0.899755	0.195191	0.0510381	0.245047	0.303524	0.152831	1	0.600354	Crystal CLIP
mp-1205135	36	1	1	FALSE	0		0	0	26.6719	0.98529	0.899755	0.195191	0.0510381	0.245047	0.303524	0.152831	1	0.600354	Crystal CLIP
mp-1203555	40	1	1	FALSE	0		0	0	26.6719	0.98529	0.899755	0.195191	0.0510381	0.245047	0.303524	0.152831	0.95	0.600354	Crystal CLIP
mp-1207627	16	1	0.8	TRUE	0.2	0.571429	0.35	0.3	26.6719	0.98529	0.899755	0.195191	0.0510381	0.245047	0.303524	0.152831	0.9	0.600354	Crystal CLIP
mp-1205465	17	1	1	FALSE	0	0.2	0.25	0.55	26.6719	0.98529	0.899755	0.195191	0.0510381	0.245047	0.303524	0.152831	1	0.600354	Crystal CLIP
mp-1172877	39	1	1	FALSE	0		0	0	26.6719	0.98529	0.899755	0.195191	0.0510381	0.245047	0.303524	0.152831	0.6	0.600354	Crystal CLIP
mp-1203595	34	0.9	1	FALSE	0	0	0.0555556	0	26.6719	0.98529	0.899755	0.195191	0.0510381	0.245047	0.303524	0.152831	0.4	0.600354	Crystal CLIP
mp-1202581	40	1	1	FALSE	0		0	0	26.6719	0.98529	0.899755	0.195191	0.0510381	0.245047	0.303524	0.152831	0.2	0.600354	Crystal CLIP
mp-1181235	6	1	0.1	FALSE	0	1	1	0	26.6719	0.98529	0.899755	0.195191	0.0510381	0.245047	0.303524	0.152831	0	0.600354	Crystal CLIP
mp-1185199	20	1	1	FALSE	0	0	0.25	0	26.6719	0.98529	0.899755	0.195191	0.0510381	0.245047	0.303524	0.152831	0.05	0.600354	Crystal CLIP
mp-1204293	38	1	1	FALSE	0		0	0	26.6719	0.98529	0.899755	0.195191	0.0510381	0.245047	0.303524	0.152831	0	0.600354	Crystal CLIP
mp-1202511	38	1	1	FALSE	0		0	1	26.6719	0.98529	0.899755	0.195191	0.0510381	0.245047	0.303524	0.152831	0	0.600354	Crystal CLIP
mp-1183735	14	1	0.7	FALSE	0	0.578947	0.95	0	26.6719	0.98529	0.899755	0.195191	0.0510381	0.245047	0.303524	0.152831	0.6	0.600354	Crystal CLIP
mp-1202962	40	1	1	FALSE	0	0.166667	0.3	0	26.6719	0.98529	0.899755	0.195191	0.0510381	0.245047	0.303524	0.152831	0.95	0.600354	Crystal CLIP
mp-1205002	32	1	1	FALSE	0	0	0.3	0	26.6719	0.98529	0.899755	0.195191	0.0510381	0.245047	0.303524	0.152831	0.75	0.600354	Crystal CLIP
mp-1181033	16	1	0.85	TRUE	0.2	0.363636	0.55	0.2	26.6719	0.98529	0.899755	0.195191	0.0510381	0.245047	0.303524	0.152831	0.9	0.600354	Crystal CLIP
mp-1205021	32	1	1	FALSE	0	0	0.1	0	26.6719	0.98529	0.899755	0.195191	0.0510381	0.245047	0.303524	0.152831	1	0.600354	Crystal CLIP
mp-1204482	34	1	1	FALSE	0	0	0.1	0	26.6719	0.98529	0.899755	0.195191	0.0510381	0.245047	0.303524	0.152831	0	0.600354	Crystal CLIP
mp-1205432	18	1	0.95	TRUE	0.1	0.2	0.5	0.05	26.6719	0.98529	0.899755	0.195191	0.0510381	0.245047	0.303524	0.152831	0.95	0.600354	Crystal CLIP
mp-1204734	34	1	1	FALSE	0	0	0.1	1	26.6719	0.98529	0.899755	0.195191	0.0510381	0.245047	0.303524	0.152831	0.3	0.600354	Crystal CLIP
mp-1238498	4	1	0.5	TRUE	0.3	0.9	1	0.3	26.6719	0.98529	0.899755	0.195191	0.0510381	0.245047	0.303524	0.152831	0.15	0.600354	Crystal CLIP
mp-1237201	38	0.65	1	FALSE	0		0	0	26.6719	0.98529	0.899755	0.195191	0.0510381	0.245047	0.303524	0.152831	1	0.600354	Crystal CLIP
mp-1203350	38	1	1	FALSE	0		0	0	26.6719	0.98529	0.899755	0.195191	0.0510381	0.245047	0.303524	0.152831	0.8	0.600354	Crystal CLIP
mp-1204645	36	0.9	0.944444	TRUE	0.111111	0.4	0.277778	0	26.6719	0.98529	0.899755	0.195191	0.0510381	0.245047	0.303524	0.152831	1	0.600354	Crystal CLIP
mp-1205351	18	1	1	FALSE	0	0	0.3	0	26.6719	0.98529	0.899755	0.195191	0.0510381	0.245047	0.303524	0.152831	0.9	0.600354	Crystal CLIP
mp-1211573	18	1	0.95	TRUE	0.1	0.181818	0.55	0	26.6719	0.98529	0.899755	0.195191	0.0510381	0.245047	0.303524	0.152831	1	0.600354	Crystal CLIP
mp-1204896	34	1	1	FALSE	0		0	0	26.6719	0.98529	0.899755	0.195191	0.0510381	0.245047	0.303524	0.152831	0	0.600354	Crystal CLIP
mp-1205375	10	1	0.2	FALSE	0	0.7	1	0	26.6719	0.98529	0.899755	0.195191	0.0510381	0.245047	0.303524	0.152831	0	0.600354	Crystal CLIP
mp-1203009	36	1	1	FALSE	0		0	0	26.6719	0.98529	0.899755	0.195191	0.0510381	0.245047	0.303524	0.152831	0	0.600354	Crystal CLIP
mp-1202577	32	1	1	FALSE	0	0	0.05	0	26.6719	0.98529	0.899755	0.195191	0.0510381	0.245047	0.303524	0.152831	1	0.600354	Crystal CLIP
mp-1182169	14	1	1	FALSE	0	0	0.35	0	26.6719	0.98529	0.899755	0.195191	0.0510381	0.245047	0.303524	0.152831	0.6	0.600354	Crystal CLIP
mp-1203977	32	1	1	FALSE	0	0.2	0.25	0	26.6719	0.98529	0.899755	0.195191	0.0510381	0.245047	0.303524	0.152831	1	0.600354	Crystal CLIP
mp-1203845	35	1	1	FALSE	0		0	0.35	26.6719	0.98529	0.899755	0.195191	0.0510381	0.245047	0.303524	0.152831	1	0.600354	Crystal CLIP
mp-1203201	40	0.9	0.777778	FALSE	0	0.25	0.222222	0.0555556	26.6719	0.98529	0.899755	0.195191	0.0510381	0.245047	0.303524	0.152831	0.95	0.600354	Crystal CLIP
mp-1204192	34	1	1	FALSE	0	0	0.25	0	26.6719	0.98529	0.899755	0.195191	0.0510381	0.245047	0.303524	0.152831	0	0.600354	Crystal CLIP
mp-1182387	36	1	1	FALSE	0	0	0.05	0	26.6719	0.98529	0.899755	0.195191	0.0510381	0.245047	0.303524	0.152831	0.6	0.600354	Crystal CLIP
mp-1182461	38	1	1	FALSE	0		0	0	26.6719	0.98529	0.899755	0.195191	0.0510381	0.245047	0.303524	0.152831	0	0.600354	Crystal CLIP
mp-1205402	30	1	1	FALSE	0	0	0.1	0	26.6719	0.98529	0.899755	0.195191	0.0510381	0.245047	0.303524	0.152831	1	0.600354	Crystal CLIP
mp-1181553	16	1	0.65	FALSE	0	1	0.3	0	26.6719	0.98529	0.899755	0.195191	0.0510381	0.245047	0.303524	0.152831	0	0.600354	Crystal CLIP
mp-1203511	40	1	1	FALSE	0		0	0	26.6719	0.98529	0.899755	0.195191	0.0510381	0.245047	0.303524	0.152831	0.15	0.600354	Crystal CLIP
mp-1180401	14	1	0.85	FALSE	0	0.230769	0.65	0.3	26.6719	0.98529	0.899755	0.195191	0.0510381	0.245047	0.303524	0.152831	0.45	0.600354	Crystal CLIP
mp-1181499	6	1	0.55	FALSE	0	0.55	1	0.6	26.6719	0.98529	0.899755	0.195191	0.0510381	0.245047	0.303524	0.152831	0.9	0.600354	Crystal CLIP
mp-1181552	18	1	0.8	TRUE	0.15	0.285714	0.7	0	26.6719	0.98529	0.899755	0.195191	0.0510381	0.245047	0.303524	0.152831	0.05	0.600354	Crystal CLIP
mp-1204489	40	1	1	FALSE	0		0	0	26.6719	0.98529	0.899755	0.195191	0.0510381	0.245047	0.303524	0.152831	0.9	0.600354	Crystal CLIP
mp-1205385	17	0.95	1	FALSE	0		0	0	26.6719	0.98529	0.899755	0.195191	0.0510381	0.245047	0.303524	0.152831	0.1	0.600354	Crystal CLIP
mp-1203793	32	1	1	FALSE	0		0	0	26.6719	0.98529	0.899755	0.195191	0.0510381	0.245047	0.303524	0.152831	0.95	0.600354	Crystal CLIP
mp-1203399	36	1	1	FALSE	0		0	0	26.6719	0.98529	0.899755	0.195191	0.0510381	0.245047	0.303524	0.152831	0.85	0.600354	Crystal CLIP
mp-1182433	20	1	1	FALSE	0	0.25	0.2	0.05	26.6719	0.98529	0.899755	0.195191	0.0510381	0.245047	0.303524	0.152831	0.9	0.600354	Crystal CLIP
mp-1238725	30	1	1	FALSE	0		0	0	26.6719	0.98529	0.899755	0.195191	0.0510381	0.245047	0.303524	0.152831	1	0.600354	Crystal CLIP
mp-1182265	19	1	0.95	FALSE	0	0.375	0.4	0	26.6719	0.98529	0.899755	0.195191	0.0510381	0.245047	0.303524	0.152831	0.6	0.600354	Crystal CLIP
mp-1213081	27	1	1	FALSE	0	0	0.2	0	26.6719	0.98529	0.899755	0.195191	0.0510381	0.245047	0.303524	0.152831	0	0.600354	Crystal CLIP
mp-1203220	40	1	1	FALSE	0	0.6	0.25	0	26.6719	0.98529	0.899755	0.195191	0.0510381	0.245047	0.303524	0.152831	0	0.600354	Crystal CLIP
mp-1181705	20	1	1	FALSE	0		0	0	26.6719	0.98529	0.899755	0.195191	0.0510381	0.245047	0.303524	0.152831	0	0.600354	Crystal CLIP
mp-1203387	36	1	0.95	FALSE	0	0	0.15	0	26.6719	0.98529	0.899755	0.195191	0.0510381	0.245047	0.303524	0.152831	0.6	0.600354	Crystal CLIP
mp-1206244	6	1	0.5	FALSE	0	0.277778	0.9	0.35	26.6719	0.98529	0.899755	0.195191	0.0510381	0.245047	0.303524	0.152831	0.2	0.600354	Crystal CLIP
mp-1182809	4	1	0.25	TRUE	0.05	1	1	0	26.6719	0.98529	0.899755	0.195191	0.0510381	0.245047	0.303524	0.152831	0.65	0.600354	Crystal CLIP
mp-1203419	37	1	1	FALSE	0	0	0.2	0.8	26.6719	0.98529	0.899755	0.195191	0.0510381	0.245047	0.303524	0.152831	0.75	0.600354	Crystal CLIP
mp-1181222	20	1	1	FALSE	0	0	0.15	0	26.6719	0.98529	0.899755	0.195191	0.0510381	0.245047	0.303524	0.152831	0.15	0.600354	Crystal CLIP
mp-1180452	12	1	0.15	FALSE	0	0.928571	0.7	0.45	26.6719	0.98529	0.899755	0.195191	0.0510381	0.245047	0.303524	0.152831	0	0.600354	Crystal CLIP
mp-1205335	12	1	1	FALSE	0	0	0.85	0.7	26.6719	0.98529	0.899755	0.195191	0.0510381	0.245047	0.303524	0.152831	1	0.600354	Crystal CLIP
mp-1182326	18	1	1	FALSE	0	0	0.6	1	26.6719	0.98529	0.899755	0.195191	0.0510381	0.245047	0.303524	0.152831	0.4	0.600354	Crystal CLIP
mp-1202692	36	1	1	FALSE	0		0	0	26.6719	0.98529	0.899755	0.195191	0.0510381	0.245047	0.303524	0.152831	0	0.600354	Crystal CLIP
mp-1203323	32	1	1	FALSE	0	0	0.1	0	26.6719	0.98529	0.899755	0.195191	0.0510381	0.245047	0.303524	0.152831	0	0.600354	Crystal CLIP
mp-1182074	6	1	0.7	TRUE	0.2	0.285714	0.7	0.35	26.6719	0.98529	0.899755	0.195191	0.0510381	0.245047	0.303524	0.152831	0.25	0.600354	Crystal CLIP
mp-1205352	20	1	1	FALSE	0	0	0.6	0	26.6719	0.98529	0.899755	0.195191	0.0510381	0.245047	0.303524	0.152831	0.3	0.600354	Crystal CLIP
mp-1203010	40	1	1	FALSE	0		0	0	26.6719	0.98529	0.899755	0.195191	0.0510381	0.245047	0.303524	0.152831	0.85	0.600354	Crystal CLIP
mp-1202538	40	0.85	1	FALSE	0	0	0.117647	0	26.6719	0.98529	0.899755	0.195191	0.0510381	0.245047	0.303524	0.152831	1	0.600354	Crystal CLIP
mp-1202506	36	0.95	1	FALSE	0	0	0.105263	0	26.6719	0.98529	0.899755	0.195191	0.0510381	0.245047	0.303524	0.152831	0.35	0.600354	Crystal CLIP
mp-1205361	20	1	1	FALSE	0	0	0.3	0	26.6719	0.98529	0.899755	0.195191	0.0510381	0.245047	0.303524	0.152831	0.3	0.600354	Crystal CLIP
mp-1203091	38	1	1	FALSE	0		0	0	26.6719	0.98529	0.899755	0.195191	0.0510381	0.245047	0.303524	0.152831	0.15	0.600354	Crystal CLIP
mp-1202784	38	1	1	FALSE	0	0.166667	0.3	0	26.6719	0.98529	0.899755	0.195191	0.0510381	0.245047	0.303524	0.152831	1	0.600354	Crystal CLIP
mp-1203452	32	0.95	1	FALSE	0	0	0.0526316	0	26.6719	0.98529	0.899755	0.195191	0.0510381	0.245047	0.303524	0.152831	0.4	0.600354	Crystal CLIP
mp-1205427	18	1	1	FALSE	0		0	0	26.6719	0.98529	0.899755	0.195191	0.0510381	0.245047	0.303524	0.152831	0	0.600354	Crystal CLIP
mp-1179708	18	1	1	FALSE	0	0.125	0.4	0	26.6719	0.98529	0.899755	0.195191	0.0510381	0.245047	0.303524	0.152831	0.55	0.600354	Crystal CLIP
mp-1205387	16	1	1	FALSE	0		0	0	26.6719	0.98529	0.899755	0.195191	0.0510381	0.245047	0.303524	0.152831	0.25	0.600354	Crystal CLIP
mp-1180577	24	0.95	1	FALSE	0	0	0.157895	0	26.6719	0.98529	0.899755	0.195191	0.0510381	0.245047	0.303524	0.152831	0.05	0.600354	Crystal CLIP
mp-1204800	40	0.95	0.842105	FALSE	0	0	0.105263	0	26.6719	0.98529	0.899755	0.195191	0.0510381	0.245047	0.303524	0.152831	1	0.600354	Crystal CLIP
mp-1204039	32	0.95	1	FALSE	0	0	0.631579	0	26.6719	0.98529	0.899755	0.195191	0.0510381	0.245047	0.303524	0.152831	0.15	0.600354	Crystal CLIP
mp-1178768	18	1	0.8	TRUE	0.25	0.5	0.4	0	26.6719	0.98529	0.899755	0.195191	0.0510381	0.245047	0.303524	0.152831	1	0.600354	Crystal CLIP
mp-1202519	36	1	1	FALSE	0	0	0.45	0	26.6719	0.98529	0.899755	0.195191	0.0510381	0.245047	0.303524	0.152831	0	0.600354	Crystal CLIP
mp-1236914	26	1	1	FALSE	0	0	0.3	0	26.6719	0.98529	0.899755	0.195191	0.0510381	0.245047	0.303524	0.152831	0.15	0.600354	Crystal CLIP
mp-1205078	36	1	1	FALSE	0	0	0.45	0	26.6719	0.98529	0.899755	0.195191	0.0510381	0.245047	0.303524	0.152831	0.05	0.600354	Crystal CLIP
mp-1205422	18	1	1	FALSE	0	0	0.15	0.35	26.6719	0.98529	0.899755	0.195191	0.0510381	0.245047	0.303524	0.152831	0	0.600354	Crystal CLIP
mp-1205373	17	1	1	FALSE	0		0	1	26.6719	0.98529	0.899755	0.195191	0.0510381	0.245047	0.303524	0.152831	0.65	0.600354	Crystal CLIP
mp-1205358	18	1	1	FALSE	0	0	0.3	0	26.6719	0.98529	0.899755	0.195191	0.0510381	0.245047	0.303524	0.152831	0.95	0.600354	Crystal CLIP
mp-1202958	36	1	1	FALSE	0		0	0	26.6719	0.98529	0.899755	0.195191	0.0510381	0.245047	0.303524	0.152831	0.8	0.600354	Crystal CLIP
mp-1203342	38	0.4	1	FALSE	0		0	0	26.6719	0.98529	0.899755	0.195191	0.0510381	0.245047	0.303524	0.152831	1	0.600354	Crystal CLIP
mp-1212161	18	1	1	FALSE	0	0	0.5	0	26.6719	0.98529	0.899755	0.195191	0.0510381	0.245047	0.303524	0.152831	0.8	0.600354	Crystal CLIP
mp-1203111	40	0.8	1	FALSE	0	0	0.3125	0	26.6719	0.98529	0.899755	0.195191	0.0510381	0.245047	0.303524	0.152831	0.9	0.600354	Crystal CLIP
mp-1181462	16	1	0.95	FALSE	0	0.5	0.6	0.05	26.6719	0.98529	0.899755	0.195191	0.0510381	0.245047	0.303524	0.152831	1	0.600354	Crystal CLIP
mp-1202656	34	1	1	FALSE	0	0	0.1	0	26.6719	0.98529	0.899755	0.195191	0.0510381	0.245047	0.303524	0.152831	0.9	0.600354	Crystal CLIP
mp-1207404	18	1	0.85	TRUE	0.2	0.666667	0.3	0.05	26.6719	0.98529	0.899755	0.195191	0.0510381	0.245047	0.303524	0.152831	1	0.600354	Crystal CLIP
mp-1179251	20	1	0.6	TRUE	0.3	0.866667	0.75	0	26.6719	0.98529	0.899755	0.195191	0.0510381	0.245047	0.303524	0.152831	0.1	0.600354	Crystal CLIP
mp-1180331	16	1	1	FALSE	0	0.25	0.2	0	26.6719	0.98529	0.899755	0.195191	0.0510381	0.245047	0.303524	0.152831	0	0.600354	Crystal CLIP
mp-1204532	36	1	1	FALSE	0	0	0.15	0	26.6719	0.98529	0.899755	0.195191	0.0510381	0.245047	0.303524	0.152831	0.5	0.600354	Crystal CLIP
mp-1202563	36	1	1	FALSE	0		0	0	26.6719	0.98529	0.899755	0.195191	0.0510381	0.245047	0.303524	0.152831	0.35	0.600354	Crystal CLIP
mp-1202693	36	1	1	FALSE	0	0	0.3	0	26.6719	0.98529	0.899755	0.195191	0.0510381	0.245047	0.303524	0.152831	0.65	0.600354	Crystal CLIP
mp-1203235	32	1	1	FALSE	0	0	0.4	0	26.6719	0.98529	0.899755	0.195191	0.0510381	0.245047	0.303524	0.152831	0	0.600354	Crystal CLIP
mp-1203141	40	0.9	1	FALSE	0	0	0.0555556	0	26.6719	0.98529	0.899755	0.195191	0.0510381	0.245047	0.303524	0.152831	1	0.600354	Crystal CLIP
mp-1203847	35	0.85	1	FALSE	0	0	0.0588235	0	26.6719	0.98529	0.899755	0.195191	0.0510381	0.245047	0.303524	0.152831	0	0.600354	Crystal CLIP
mp-1182001	13	1	0.9	TRUE	0.15	0.3	0.5	0.15	26.6719	0.98529	0.899755	0.195191	0.0510381	0.245047	0.303524	0.152831	0.2	0.600354	Crystal CLIP
mp-1205062	32	1	1	FALSE	0	0	0.15	0	26.6719	0.98529	0.899755	0.195191	0.0510381	0.245047	0.303524	0.152831	1	0.600354	Crystal CLIP
mp-1205407	16	1	0.55	TRUE	0.4	0.833333	0.9	0.2	26.6719	0.98529	0.899755	0.195191	0.0510381	0.245047	0.303524	0.152831	1	0.600354	Crystal CLIP
mp-1203867	36	1	1	FALSE	0	0	0.05	0	26.6719	0.98529	0.899755	0.195191	0.0510381	0.245047	0.303524	0.152831	1	0.600354	Crystal CLIP
mp-1182786	18	1	1	FALSE	0	0	0.2	0.05	26.6719	0.98529	0.899755	0.195191	0.0510381	0.245047	0.303524	0.152831	0.7	0.600354	Crystal CLIP
mp-1207777	16	1	0.5	TRUE	0.35	0.666667	0.9	0.15	26.6719	0.98529	0.899755	0.195191	0.0510381	0.245047	0.303524	0.152831	1	0.600354	Crystal CLIP
mp-2360071	3	1	0.15	FALSE	0	1	1	0.4	26.6719	0.98529	0.899755	0.195191	0.0510381	0.245047	0.303524	0.152831	0	0.600354	Crystal CLIP
mp-1178827	11	1	0.95	FALSE	0	0.333333	0.75	0.8	26.6719	0.98529	0.899755	0.195191	0.0510381	0.245047	0.303524	0.152831	0.2	0.600354	Crystal CLIP
mp-1182867	6	1	0.3	TRUE	0.75	0.75	1	0.45	26.6719	0.98529	0.899755	0.195191	0.0510381	0.245047	0.303524	0.152831	0.8	0.600354	Crystal CLIP
mp-1204407	36	1	1	FALSE	0		0	0	26.6719	0.98529	0.899755	0.195191	0.0510381	0.245047	0.303524	0.152831	0.6	0.600354	Crystal CLIP
mp-1205343	8	1	0.35	TRUE	0.4	0.722222	0.9	0.8	26.6719	0.98529	0.899755	0.195191	0.0510381	0.245047	0.303524	0.152831	1	0.600354	Crystal CLIP
mp-1181729	30	1	1	FALSE	0	1	0.1	0	26.6719	0.98529	0.899755	0.195191	0.0510381	0.245047	0.303524	0.152831	0.9	0.600354	Crystal CLIP
mp-1179143	14	1	1	FALSE	0	0	0.8	0	26.6719	0.98529	0.899755	0.195191	0.0510381	0.245047	0.303524	0.152831	0.4	0.600354	Crystal CLIP
mp-1213880	18	1	0.95	FALSE	0		0	0	26.6719	0.98529	0.899755	0.195191	0.0510381	0.245047	0.303524	0.152831	0.85	0.600354	Crystal CLIP
mp-1202952	38	1	1	FALSE	0	0.272727	0.55	0	26.6719	0.98529	0.899755	0.195191	0.0510381	0.245047	0.303524	0.152831	1	0.600354	Crystal CLIP
mp-1202616	32	1	1	FALSE	0		0	0	26.6719	0.98529	0.899755	0.195191	0.0510381	0.245047	0.303524	0.152831	0.95	0.600354	Crystal CLIP
mp-1204380	36	1	1	FALSE	0		0	0	26.6719	0.98529	0.899755	0.195191	0.0510381	0.245047	0.303524	0.152831	0.2	0.600354	Crystal CLIP
mp-1205313	8	1	0.7	TRUE	0.1	0.142857	0.7	0.45	26.6719	0.98529	0.899755	0.195191	0.0510381	0.245047	0.303524	0.152831	1	0.600354	Crystal CLIP
mp-1205323	17	1	0.9	TRUE	0.05	0.0833333	0.6	1	26.6719	0.98529	0.899755	0.195191	0.0510381	0.245047	0.303524	0.152831	0.35	0.600354	Crystal CLIP
mp-1205464	17	1	1	FALSE	0	0.333333	0.15	1	26.6719	0.98529	0.899755	0.195191	0.0510381	0.245047	0.303524	0.152831	1	0.600354	Crystal CLIP
mp-1204162	36	1	1	FALSE	0	0	0.1	0	26.6719	0.98529	0.899755	0.195191	0.0510381	0.245047	0.303524	0.152831	1	0.600354	Crystal CLIP
mp-1237690	24	1	1	FALSE	0	1	0.35	0	26.6719	0.98529	0.899755	0.195191	0.0510381	0.245047	0.303524	0.152831	0	0.600354	Crystal CLIP
mp-1207078	5	1	0.5	TRUE	0.15	0.2	0.75	0.15	26.6719	0.98529	0.899755	0.195191	0.0510381	0.245047	0.303524	0.152831	0.55	0.600354	Crystal CLIP
mp-1202714	32	1	1	FALSE	0	0	0.25	0	26.6719	0.98529	0.899755	0.195191	0.0510381	0.245047	0.303524	0.152831	0	0.600354	Crystal CLIP
mp-1205449	40	1	0.95	TRUE	0.05	0.875	0.4	0	26.6719	0.98529	0.899755	0.195191	0.0510381	0.245047	0.303524	0.152831	1	0.600354	Crystal CLIP
mp-1203758	40	0.95	1	FALSE	0		0	0	26.6719	0.98529	0.899755	0.195191	0.0510381	0.245047	0.303524	0.152831	0.9	0.600354	Crystal CLIP
mp-1181747	12	1	0.15	FALSE	0	0.95	1	0.7	26.6719	0.98529	0.899755	0.195191	0.0510381	0.245047	0.303524	0.152831	0.85	0.600354	Crystal CLIP
mp-1423122	16	1	1	FALSE	0	0.1	0.5	0	26.6719	0.98529	0.899755	0.195191	0.0510381	0.245047	0.303524	0.152831	0	0.600354	Crystal CLIP
mp-1205397	18	1	1	TRUE	0.05	0.2	0.25	0	26.6719	0.98529	0.899755	0.195191	0.0510381	0.245047	0.303524	0.152831	1	0.600354	Crystal CLIP
mp-1202472	36	1	1	FALSE	0		0	0	26.6719	0.98529	0.899755	0.195191	0.0510381	0.245047	0.303524	0.152831	0	0.600354	Crystal CLIP
mp-1203110	38	1	1	FALSE	0		0	0	26.6719	0.98529	0.899755	0.195191	0.0510381	0.245047	0.303524	0.152831	0.55	0.600354	Crystal CLIP
mp-1203025	40	1	1	FALSE	0	0	0.4	0	26.6719	0.98529	0.899755	0.195191	0.0510381	0.245047	0.303524	0.152831	0.7	0.600354	Crystal CLIP
mp-1205304	20	1	1	FALSE	0	0	0.55	0	26.6719	0.98529	0.899755	0.195191	0.0510381	0.245047	0.303524	0.152831	0	0.600354	Crystal CLIP
mp-1247807	9	1	0.4	TRUE	0.25	0.454545	0.55	0.1	26.6719	0.98529	0.899755	0.195191	0.0510381	0.245047	0.303524	0.152831	1	0.600354	Crystal CLIP
mp-1205147	38	1	1	FALSE	0	0	0.2	0	26.6719	0.98529	0.899755	0.195191	0.0510381	0.245047	0.303524	0.152831	1	0.600354	Crystal CLIP
mp-1203679	32	1	1	FALSE	0	1	0.1	0	26.6719	0.98529	0.899755	0.195191	0.0510381	0.245047	0.303524	0.152831	0.05	0.600354	Crystal CLIP
mp-1204787	36	0.9	1	FALSE	0		0	0	26.6719	0.98529	0.899755	0.195191	0.0510381	0.245047	0.303524	0.152831	0.95	0.600354	Crystal CLIP
mp-1203548	38	1	1	FALSE	0	0	0.2	0	26.6719	0.98529	0.899755	0.195191	0.0510381	0.245047	0.303524	0.152831	0	0.600354	Crystal CLIP
mp-1205326	20	1	1	FALSE	0	0.2	0.5	0	26.6719	0.98529	0.899755	0.195191	0.0510381	0.245047	0.303524	0.152831	0.95	0.600354	Crystal CLIP
mp-1204364	36	1	1	FALSE	0	0	0.05	0	26.6719	0.98529	0.899755	0.195191	0.0510381	0.245047	0.303524	0.152831	0.75	0.600354	Crystal CLIP
mp-1204146	32	1	1	FALSE	0		0	0	26.6719	0.98529	0.899755	0.195191	0.0510381	0.245047	0.303524	0.152831	0	0.600354	Crystal CLIP
mp-1202623	32	1	1	FALSE	0	0.333333	0.15	0	26.6719	0.98529	0.899755	0.195191	0.0510381	0.245047	0.303524	0.152831	1	0.600354	Crystal CLIP
mp-1202542	32	1	1	FALSE	0	0.2	0.25	0	26.6719	0.98529	0.899755	0.195191	0.0510381	0.245047	0.303524	0.152831	1	0.600354	Crystal CLIP
mp-1203122	32	1	1	FALSE	0	0.5	0.1	0	26.6719	0.98529	0.899755	0.195191	0.0510381	0.245047	0.303524	0.152831	0.9	0.600354	Crystal CLIP
mp-1203029	36	0.95	0.947368	FALSE	0	0	0.105263	0	26.6719	0.98529	0.899755	0.195191	0.0510381	0.245047	0.303524	0.152831	1	0.600354	Crystal CLIP
mp-1204670	36	1	1	FALSE	0		0	0	26.6719	0.98529	0.899755	0.195191	0.0510381	0.245047	0.303524	0.152831	0.25	0.600354	Crystal CLIP
mp-1202647	36	1	1	FALSE	0		0	0	26.6719	0.98529	0.899755	0.195191	0.0510381	0.245047	0.303524	0.152831	1	0.600354	Crystal CLIP
mp-1185167	24	1	1	FALSE	0	0	0.65	0	26.6719	0.98529	0.899755	0.195191	0.0510381	0.245047	0.303524	0.152831	0.1	0.600354	Crystal CLIP
mp-1202894	38	1	1	FALSE	0		0	0	26.6719	0.98529	0.899755	0.195191	0.0510381	0.245047	0.303524	0.152831	0.75	0.600354	Crystal CLIP
mp-1181055	16	1	0.85	TRUE	0.2	0.714286	0.35	0.05	26.6719	0.98529	0.899755	0.195191	0.0510381	0.245047	0.303524	0.152831	0.5	0.600354	Crystal CLIP
mp-1178823	9	1	0.85	FALSE	0	0	0.7	0.65	26.6719	0.98529	0.899755	0.195191	0.0510381	0.245047	0.303524	0.152831	1	0.600354	Crystal CLIP
mp-1208205	18	1	1	FALSE	0	0	0.3	0	26.6719	0.98529	0.899755	0.195191	0.0510381	0.245047	0.303524	0.152831	0.85	0.600354	Crystal CLIP
mp-1183955	12	0.95	1	FALSE	0	0.333333	0.315789	0	26.6719	0.98529	0.899755	0.195191	0.0510381	0.245047	0.303524	0.152831	0	0.600354	Crystal CLIP
mp-1247934	32	1	1	FALSE	0	0	0.2	0	26.6719	0.98529	0.899755	0.195191	0.0510381	0.245047	0.303524	0.152831	1	0.600354	Crystal CLIP
mp-1202645	38	1	1	FALSE	0	0	0.05	0	26.6719	0.98529	0.899755	0.195191	0.0510381	0.245047	0.303524	0.152831	0.95	0.600354	Crystal CLIP
mp-1179236	22	1	1	FALSE	0	0	0.1	0	26.6719	0.98529	0.899755	0.195191	0.0510381	0.245047	0.303524	0.152831	0	0.600354	Crystal CLIP
mp-1202553	40	1	1	FALSE	0		0	0	26.6719	0.98529	0.899755	0.195191	0.0510381	0.245047	0.303524	0.152831	1	0.600354	Crystal CLIP
mp-1205322	6	1	0.1	TRUE	0.95	0.95	1	0	26.6719	0.98529	0.899755	0.195191	0.0510381	0.245047	0.303524	0.152831	1	0.600354	Crystal CLIP
mp-1182608	20	1	1	FALSE	0	0	0.2	0	26.6719	0.98529	0.899755	0.195191	0.0510381	0.245047	0.303524	0.152831	0.45	0.600354	Crystal CLIP
mp-1212232	17	1	0.65	TRUE	0.2	0.8	0.5	0	26.6719	0.98529	0.899755	0.195191	0.0510381	0.245047	0.303524	0.152831	0.85	0.600354	Crystal CLIP
mp-1185571	16	1	1	FALSE	0	0	0.45	0	26.6719	0.98529	0.899755	0.195191	0.0510381	0.245047	0.303524	0.152831	0.15	0.600354	Crystal CLIP
mp-1204530	31	1	1	FALSE	0		0	1	26.6719	0.98529	0.899755	0.195191	0.0510381	0.245047	0.303524	0.152831	0.8	0.600354	Crystal CLIP
mp-1205346	16	1	0.95	FALSE	0	0.166667	0.3	0	26.6719	0.98529	0.899755	0.195191	0.0510381	0.245047	0.303524	0.152831	0.5	0.600354	Crystal CLIP
mp-1205298	10	1	0.6	FALSE	0	0.444444	0.9	0.2	26.6719	0.98529	0.899755	0.195191	0.0510381	0.245047	0.303524	0.152831	0.7	0.600354	Crystal CLIP
mp-1179401	40	1	1	FALSE	0		0	0	26.6719	0.98529	0.899755	0.195191	0.0510381	0.245047	0.303524	0.152831	0	0.600354	Crystal CLIP
mp-1237229	16	1	0.8	FALSE	0	0.277778	0.9	0.2	26.6719	0.98529	0.899755	0.195191	0.0510381	0.245047	0.303524	0.152831	0.85	0.600354	Crystal CLIP
mp-1207393	16	1	0.95	FALSE	0	0.25	0.4	0	26.6719	0.98529	0.899755	0.195191	0.0510381	0.245047	0.303524	0.152831	0.05	0.600354	Crystal CLIP
mp-1178771	12	1	0.65	FALSE	0	0	0.8	1	26.6719	0.98529	0.899755	0.195191	0.0510381	0.245047	0.303524	0.152831	0	0.600354	Crystal CLIP
mp-1202638	39	1	1	FALSE	0		0	0	26.6719	0.98529	0.899755	0.195191	0.0510381	0.245047	0.303524	0.152831	0	0.600354	Crystal CLIP
mp-1204360	36	1	1	FALSE	0		0	0	26.6719	0.98529	0.899755	0.195191	0.0510381	0.245047	0.303524	0.152831	1	0.600354	Crystal CLIP
mp-1212409	18	1	1	FALSE	0	0	0.15	0	26.6719	0.98529	0.899755	0.195191	0.0510381	0.245047	0.303524	0.152831	0.8	0.600354	Crystal CLIP
mp-1211293	20	1	1	FALSE	0		0	1	26.6719	0.98529	0.899755	0.195191	0.0510381	0.245047	0.303524	0.152831	1	0.600354	Crystal CLIP
mp-1180557	18	0.9	1	FALSE	0	0	0.166667	0	26.6719	0.98529	0.899755	0.195191	0.0510381	0.245047	0.303524	0.152831	0.15	0.600354	Crystal CLIP
mp-1542038	10	1	0.8	TRUE	0.1	0.166667	0.9	1	26.6719	0.98529	0.899755	0.195191	0.0510381	0.245047	0.303524	0.152831	0.05	0.600354	Crystal CLIP
mp-1181527	20	1	0.65	FALSE	0		0	0	26.6719	0.98529	0.899755	0.195191	0.0510381	0.245047	0.303524	0.152831	1	0.600354	Crystal CLIP
mp-1204732	34	1	1	FALSE	0	0	0.1	1	26.6719	0.98529	0.899755	0.195191	0.0510381	0.245047	0.303524	0.152831	0.8	0.600354	Crystal CLIP
mp-1208217	18	1	1	FALSE	0	0	0.1	0	26.6719	0.98529	0.899755	0.195191	0.0510381	0.245047	0.303524	0.152831	0.35	0.600354	Crystal CLIP
mp-1178946	16	1	1	TRUE	0.05	0.166667	0.3	0.05	26.6719	0.98529	0.899755	0.195191	0.0510381	0.245047	0.303524	0.152831	1	0.600354	Crystal CLIP
mp-1202694	40	1	1	FALSE	0		0	0	26.6719	0.98529	0.899755	0.195191	0.0510381	0.245047	0.303524	0.152831	0.85	0.600354	Crystal CLIP
mp-1204934	36	1	1	FALSE	0	0	0.55	0	26.6719	0.98529	0.899755	0.195191	0.0510381	0.245047	0.303524	0.152831	0.95	0.600354	Crystal CLIP
mp-1205177	38	0.85	1	FALSE	0		0	0	26.6719	0.98529	0.899755	0.195191	0.0510381	0.245047	0.303524	0.152831	1	0.600354	Crystal CLIP
mp-1204550	32	1	1	FALSE	0	0.125	0.4	0	26.6719	0.98529	0.899755	0.195191	0.0510381	0.245047	0.303524	0.152831	0.85	0.600354	Crystal CLIP
mp-1204902	36	1	1	FALSE	0	0	0.5	0	26.6719	0.98529	0.899755	0.195191	0.0510381	0.245047	0.303524	0.152831	0.75	0.600354	Crystal CLIP
mp-1204042	36	1	1	FALSE	0		0	0	26.6719	0.98529	0.899755	0.195191	0.0510381	0.245047	0.303524	0.152831	1	0.600354	Crystal CLIP
mp-1203265	36	1	1	FALSE	0		0	0	26.6719	0.98529	0.899755	0.195191	0.0510381	0.245047	0.303524	0.152831	1	0.600354	Crystal CLIP
mp-1179384	35	1	1	FALSE	0	0	0.25	0.75	26.6719	0.98529	0.899755	0.195191	0.0510381	0.245047	0.303524	0.152831	0.7	0.600354	Crystal CLIP
mp-1203324	32	1	1	FALSE	0	0	0.65	0	26.6719	0.98529	0.899755	0.195191	0.0510381	0.245047	0.303524	0.152831	0.95	0.600354	Crystal CLIP
mp-1207724	24	0.75	0.8	FALSE	0	0.4	0.333333	0	26.6719	0.98529	0.899755	0.195191	0.0510381	0.245047	0.303524	0.152831	1	0.600354	Crystal CLIP
mp-1205010	36	0.85	1	FALSE	0		0	0	26.6719	0.98529	0.899755	0.195191	0.0510381	0.245047	0.303524	0.152831	1	0.600354	Crystal CLIP
mp-1179013	4	1	0.35	FALSE	0	0.823529	0.85	0.15	26.6719	0.98529	0.899755	0.195191	0.0510381	0.245047	0.303524	0.152831	0.05	0.600354	Crystal CLIP
mp-1181498	16	1	0.95	TRUE	0.05	0.2	0.25	0	26.6719	0.98529	0.899755	0.195191	0.0510381	0.245047	0.303524	0.152831	0.9	0.600354	Crystal CLIP
mp-1180963	11	1	1	FALSE	0	0	0.55	0.05	26.6719	0.98529	0.899755	0.195191	0.0510381	0.245047	0.303524	0.152831	0.25	0.600354	Crystal CLIP
mp-1209061	17	1	0.9	TRUE	0.1	0.285714	0.35	0.05	26.6719	0.98529	0.899755	0.195191	0.0510381	0.245047	0.303524	0.152831	0.95	0.600354	Crystal CLIP
mp-1184118	18	1	0.8	FALSE	0	0.733333	0.75	0	26.6719	0.98529	0.899755	0.195191	0.0510381	0.245047	0.303524	0.152831	0.8	0.600354	Crystal CLIP
mp-1205330	10	1	0.85	TRUE	0.05	0.1	0.5	0	26.6719	0.98529	0.899755	0.195191	0.0510381	0.245047	0.303524	0.152831	0.35	0.600354	Crystal CLIP
mp-1202698	38	1	1	FALSE	0		0	0	26.6719	0.98529	0.899755	0.195191	0.0510381	0.245047	0.303524	0.152831	1	0.600354	Crystal CLIP
mp-1205355	8	1	0.4	TRUE	0.05	0.05	1	0	26.6719	0.98529	0.899755	0.195191	0.0510381	0.245047	0.303524	0.152831	0.05	0.600354	Crystal CLIP
mp-1181662	36	1	1	FALSE	0	0	0.05	0	26.6719	0.98529	0.899755	0.195191	0.0510381	0.245047	0.303524	0.152831	0	0.600354	Crystal CLIP
mp-1204528	36	1	1	FALSE	0	0	0.25	0	26.6719	0.98529	0.899755	0.195191	0.0510381	0.245047	0.303524	0.152831	0.75	0.600354	Crystal CLIP
mp-1205382	30	1	1	FALSE	0	0	0.1	0	26.6719	0.98529	0.899755	0.195191	0.0510381	0.245047	0.303524	0.152831	1	0.600354	Crystal CLIP
mp-1202791	36	1	0.95	FALSE	0	0.2	0.5	0	26.6719	0.98529	0.899755	0.195191	0.0510381	0.245047	0.303524	0.152831	0.95	0.600354	Crystal CLIP
mp-1204079	38	1	1	FALSE	0		0	0	26.6719	0.98529	0.899755	0.195191	0.0510381	0.245047	0.303524	0.152831	1	0.600354	Crystal CLIP
mp-1205466	19	1	1	FALSE	0	1	0.15	0	26.6719	0.98529	0.899755	0.195191	0.0510381	0.245047	0.303524	0.152831	0.5	0.600354	Crystal CLIP
mp-1202879	40	1	1	FALSE	0	0	0.05	0	26.6719	0.98529	0.899755	0.195191	0.0510381	0.245047	0.303524	0.152831	0.95	0.600354	Crystal CLIP
mp-1203348	40	1	1	FALSE	0		0	0	26.6719	0.98529	0.899755	0.195191	0.0510381	0.245047	0.303524	0.152831	0	0.600354	Crystal CLIP
mp-2235359	16	1	0.8	TRUE	0.05	0.454545	0.55	0	26.6719	0.98529	0.899755	0.195191	0.0510381	0.245047	0.303524	0.152831	0.5	0.600354	Crystal CLIP
mp-1178678	24	1	0.55	TRUE	0.35	0.611111	0.9	0.2	26.6719	0.98529	0.899755	0.195191	0.0510381	0.245047	0.303524	0.152831	1	0.600354	Crystal CLIP
mp-1205403	18	1	1	FALSE	0	0.1	0.5	1	26.6719	0.98529	0.899755	0.195191	0.0510381	0.245047	0.303524	0.152831	0.15	0.600354	Crystal CLIP
mp-1203497	36	0.9	1	TRUE	0.0555556	0.2	0.277778	0	26.6719	0.98529	0.899755	0.195191	0.0510381	0.245047	0.303524	0.152831	0	0.600354	Crystal CLIP
mp-1180309	20	1	1	FALSE	0		0	0	26.6719	0.98529	0.899755	0.195191	0.0510381	0.245047	0.303524	0.152831	0.55	0.600354	Crystal CLIP
mp-1203353	36	1	0.95	FALSE	0	0.285714	0.35	0	26.6719	0.98529	0.899755	0.195191	0.0510381	0.245047	0.303524	0.152831	0.85	0.600354	Crystal CLIP
mp-1205395	20	0.95	1	FALSE	0	0	0.315789	0	26.6719	0.98529	0.899755	0.195191	0.0510381	0.245047	0.303524	0.152831	0.1	0.600354	Crystal CLIP
mp-1180346	24	1	1	FALSE	0	0	0.45	0	26.6719	0.98529	0.899755	0.195191	0.0510381	0.245047	0.303524	0.152831	0	0.600354	Crystal CLIP
mp-1232416	38	0.9	1	FALSE	0		0	0	26.6719	0.98529	0.899755	0.195191	0.0510381	0.245047	0.303524	0.152831	1	0.600354	Crystal CLIP
mp-1181245	40	1	1	FALSE	0	0	0.35	0	26.6719	0.98529	0.899755	0.195191	0.0510381	0.245047	0.303524	0.152831	0	0.600354	Crystal CLIP
mp-1216303	14	1	1	FALSE	0	0.2	0.75	0.05	26.6719	0.98529	0.899755	0.195191	0.0510381	0.245047	0.303524	0.152831	0.55	0.600354	Crystal CLIP
mp-1181796	17	1	0.95	FALSE	0		0	0	26.6719	0.98529	0.899755	0.195191	0.0510381	0.245047	0.303524	0.152831	1	0.600354	Crystal CLIP
mp-1179018	16	1	1	FALSE	0	0	0.25	0	26.6719	0.98529	0.899755	0.195191	0.0510381	0.245047	0.303524	0.152831	0	0.600354	Crystal CLIP
mp-1205307	12	1	1	FALSE	0	0	0.35	1	26.6719	0.98529	0.899755	0.195191	0.0510381	0.245047	0.303524	0.152831	0.45	0.600354	Crystal CLIP
mp-1205473	18	1	1	FALSE	0		0	0	26.6719	0.98529	0.899755	0.195191	0.0510381	0.245047	0.303524	0.152831	1	0.600354	Crystal CLIP
mp-1203917	40	1	1	FALSE	0	1	0.05	0	26.6719	0.98529	0.899755	0.195191	0.0510381	0.245047	0.303524	0.152831	1	0.600354	Crystal CLIP
mp-1184737	20	1	0.85	TRUE	0.2	0.666667	0.3	0.1	26.6719	0.98529	0.899755	0.195191	0.0510381	0.245047	0.303524	0.152831	1	0.600354	Crystal CLIP
mp-1180725	10	1	0.25	TRUE	0.65	0.7	1	0.25	26.6719	0.98529	0.899755	0.195191	0.0510381	0.245047	0.303524	0.152831	0.35	0.600354	Crystal CLIP
mp-1206322	6	1	0.2	TRUE	0.05	0.421053	0.95	0.05	26.6719	0.98529	0.899755	0.195191	0.0510381	0.245047	0.303524	0.152831	1	0.600354	Crystal CLIP
mp-1182576	22	1	1	FALSE	0	0	0.1	0	26.6719	0.98529	0.899755	0.195191	0.0510381	0.245047	0.303524	0.152831	0	0.600354	Crystal CLIP
mp-1205374	19	1	1	FALSE	0	1	0.1	0	26.6719	0.98529	0.899755	0.195191	0.0510381	0.245047	0.303524	0.152831	0.45	0.600354	Crystal CLIP
mp-1181308	36	1	1	FALSE	0	0	0.1	0	26.6719	0.98529	0.899755	0.195191	0.0510381	0.245047	0.303524	0.152831	1	0.600354	Crystal CLIP
mp-1188036	6	1	0.7	FALSE	0	0.384615	0.65	0.55	26.6719	0.98529	0.899755	0.195191	0.0510381	0.245047	0.303524	0.152831	0.15	0.600354	Crystal CLIP
mp-1203078	37	1	1	FALSE	0	0	0.05	0.95	26.6719	0.98529	0.899755	0.195191	0.0510381	0.245047	0.303524	0.152831	1	0.600354	Crystal CLIP
mp-1205338	18	1	1	FALSE	0		0	0	26.6719	0.98529	0.899755	0.195191	0.0510381	0.245047	0.303524	0.152831	0.7	0.600354	Crystal CLIP
mp-1203999	32	1	1	FALSE	0	0	0.3	1	26.6719	0.98529	0.899755	0.195191	0.0510381	0.245047	0.303524	0.152831	0.95	0.600354	Crystal CLIP
mp-1213048	12	1	1	FALSE	0	0.2	0.25	0.5	26.6719	0.98529	0.899755	0.195191	0.0510381	0.245047	0.303524	0.152831	0.75	0.600354	Crystal CLIP
mp-1205321	16	1	0.55	FALSE	0	0	0.85	0.05	26.6719	0.98529	0.899755	0.195191	0.0510381	0.245047	0.303524	0.152831	0.65	0.600354	Crystal CLIP
mp-1187172	12	1	1	FALSE	0	0	0.2	0	26.6719	0.98529	0.899755	0.195191	0.0510381	0.245047	0.303524	0.152831	0.45	0.600354	Crystal CLIP
mp-1180676	14	1	0.65	TRUE	0.05	0.4375	0.8	0.05	26.6719	0.98529	0.899755	0.195191	0.0510381	0.245047	0.303524	0.152831	0.8	0.600354	Crystal CLIP
mp-1180742	12	1	0.9	FALSE	0	0.473684	0.95	0.25	26.6719	0.98529	0.899755	0.195191	0.0510381	0.245047	0.303524	0.152831	0	0.600354	Crystal CLIP
mp-1208310	16	1	0.65	TRUE	0.25	0.625	0.4	0.35	26.6719	0.98529	0.899755	0.195191	0.0510381	0.245047	0.303524	0.152831	0.75	0.600354	Crystal CLIP
mp-1179796	18	1	1	FALSE	0	0	0.05	0	26.6719	0.98529	0.899755	0.195191	0.0510381	0.245047	0.303524	0.152831	0.6	0.600354	Crystal CLIP
mp-1181826	11	1	0.95	TRUE	0.05	0.111111	0.9	0	26.6719	0.98529	0.899755	0.195191	0.0510381	0.245047	0.303524	0.152831	0.15	0.600354	Crystal CLIP
mp-1203440	32	1	1	FALSE	0	0	0.15	0	26.6719	0.98529	0.899755	0.195191	0.0510381	0.245047	0.303524	0.152831	0	0.600354	Crystal CLIP
mp-1181563	19	1	1	FALSE	0	0	0.05	0	26.6719	0.98529	0.899755	0.195191	0.0510381	0.245047	0.303524	0.152831	0	0.600354	Crystal CLIP
mp-1182183	22	1	1	FALSE	0		0	0	26.6719	0.98529	0.899755	0.195191	0.0510381	0.245047	0.303524	0.152831	0	0.600354	Crystal CLIP
mp-1180782	10	1	0.45	TRUE	0.45	0.705882	0.85	0.05	26.6719	0.98529	0.899755	0.195191	0.0510381	0.245047	0.303524	0.152831	0.65	0.600354	Crystal CLIP
mp-1184569	2	1	0.05	FALSE	0	1	1	0.25	26.6719	0.98529	0.899755	0.195191	0.0510381	0.245047	0.303524	0.152831	0	0.600354	Crystal CLIP
mp-1203613	36	1	1	FALSE	0		0	0	26.6719	0.98529	0.899755	0.195191	0.0510381	0.245047	0.303524	0.152831	0	0.600354	Crystal CLIP
mp-1205359	10	1	0.25	TRUE	0.7	0.875	0.8	0.15	26.6719	0.98529	0.899755	0.195191	0.0510381	0.245047	0.303524	0.152831	1	0.600354	Crystal CLIP
mp-1205363	18	1	1	FALSE	0	0	0.2	1	26.6719	0.98529	0.899755	0.195191	0.0510381	0.245047	0.303524	0.152831	1	0.600354	Crystal CLIP
mp-1181185	16	1	1	FALSE	0	0	0.85	0	26.6719	0.98529	0.899755	0.195191	0.0510381	0.245047	0.303524	0.152831	0.1	0.600354	Crystal CLIP
mp-1205342	12	1	0.95	FALSE	0	0.4	0.75	0.8	26.6719	0.98529	0.899755	0.195191	0.0510381	0.245047	0.303524	0.152831	0.9	0.600354	Crystal CLIP
mp-1186277	20	1	0.55	TRUE	0.15	0.5	0.3	0	26.6719	0.98529	0.899755	0.195191	0.0510381	0.245047	0.303524	0.152831	0.75	0.600354	Crystal CLIP
mp-1181888	20	1	1	FALSE	0	0	0.05	0	26.6719	0.98529	0.899755	0.195191	0.0510381	0.245047	0.303524	0.152831	0.6	0.600354	Crystal CLIP
mp-1202743	32	1	1	FALSE	0		0	0	26.6719	0.98529	0.899755	0.195191	0.0510381	0.245047	0.303524	0.152831	0.95	0.600354	Crystal CLIP
mp-1204153	38	1	1	FALSE	0		0	0	26.6719	0.98529	0.899755	0.195191	0.0510381	0.245047	0.303524	0.152831	0	0.600354	Crystal CLIP
mp-1202998	31	1	1	FALSE	0	0.5	0.2	1	26.6719	0.98529	0.899755	0.195191	0.0510381	0.245047	0.303524	0.152831	0	0.600354	Crystal CLIP
mp-1209868	20	1	1	FALSE	0	0	0.2	1	26.6719	0.98529	0.899755	0.195191	0.0510381	0.245047	0.303524	0.152831	1	0.600354	Crystal CLIP
mp-1203888	39	1	1	FALSE	0		0	0	26.6719	0.98529	0.899755	0.195191	0.0510381	0.245047	0.303524	0.152831	0	0.600354	Crystal CLIP
mp-1204031	32	1	1	FALSE	0	0	0.15	1	26.6719	0.98529	0.899755	0.195191	0.0510381	0.245047	0.303524	0.152831	0.1	0.600354	Crystal CLIP
mp-1179149	12	1	0.1	TRUE	0.9	0.9	1	0.2	26.6719	0.98529	0.899755	0.195191	0.0510381	0.245047	0.303524	0.152831	1	0.600354	Crystal CLIP
mp-1205141	38	1	1	FALSE	0		0	0	26.6719	0.98529	0.899755	0.195191	0.0510381	0.245047	0.303524	0.152831	0.65	0.600354	Crystal CLIP
mp-1203588	36	1	1	FALSE	0	0	0.05	0	26.6719	0.98529	0.899755	0.195191	0.0510381	0.245047	0.303524	0.152831	0.75	0.600354	Crystal CLIP
mp-1205424	30	1	1	FALSE	0		0	1	26.6719	0.98529	0.899755	0.195191	0.0510381	0.245047	0.303524	0.152831	0.1	0.600354	Crystal CLIP
mp-1183528	10	1	0.35	TRUE	0.65	0.882353	0.85	0	26.6719	0.98529	0.899755	0.195191	0.0510381	0.245047	0.303524	0.152831	0.95	0.600354	Crystal CLIP
mp-1203495	40	1	1	FALSE	0	0	0.2	0	26.6719	0.98529	0.899755	0.195191	0.0510381	0.245047	0.303524	0.152831	1	0.600354	Crystal CLIP
mp-1205344	24	1	1	FALSE	0	0.1	0.5	0.05	26.6719	0.98529	0.899755	0.195191	0.0510381	0.245047	0.303524	0.152831	0.4	0.600354	Crystal CLIP
mp-1202826	32	1	0.95	TRUE	0.1	0.666667	0.15	0.05	26.6719	0.98529	0.899755	0.195191	0.0510381	0.245047	0.303524	0.152831	1	0.600354	Crystal CLIP
mp-1203429	36	0.95	1	FALSE	0		0	0	26.6719	0.98529	0.899755	0.195191	0.0510381	0.245047	0.303524	0.152831	0.95	0.600354	Crystal CLIP
mp-1203837	35	1	1	FALSE	0		0	1	26.6719	0.98529	0.899755	0.195191	0.0510381	0.245047	0.303524	0.152831	0.95	0.600354	Crystal CLIP
mp-1205381	32	1	1	FALSE	0	0	0.15	1	26.6719	0.98529	0.899755	0.195191	0.0510381	0.245047	0.303524	0.152831	0.1	0.600354	Crystal CLIP
mp-1202972	36	1	1	FALSE	0	0	0.1	0	26.6719	0.98529	0.899755	0.195191	0.0510381	0.245047	0.303524	0.152831	0.9	0.600354	Crystal CLIP
mp-1292002	20	1	1	FALSE	0	0	0.1	0	26.6719	0.98529	0.899755	0.195191	0.0510381	0.245047	0.303524	0.152831	0.4	0.600354	Crystal CLIP
mp-1204813	36	1	1	FALSE	0	0	0.2	0	26.6719	0.98529	0.899755	0.195191	0.0510381	0.245047	0.303524	0.152831	0.75	0.600354	Crystal CLIP
mp-1181425	17	1	0.55	TRUE	0.3	0.846154	0.65	0	26.6719	0.98529	0.899755	0.195191	0.0510381	0.245047	0.303524	0.152831	0.95	0.600354	Crystal CLIP

## Sheet: figure3b_CLIP_formatted test
material_id	natoms	valid_samples	unique	structure_matching	structure_matching_ratio	meta_stable	composition_matching	crystal_system_matching	mean_natoms	mean_valid_samples	mean_unique	mean_structure_matching	mean_structure_matching_ratio	mean_meta_stable	mean_composition_matching	mean_crystal_system_matching	crystal_system_lattice_matching	mean_crystal_system_lattice_matching
mp-1182382	22	1	1	FALSE	0	0	0.25	0	26.6822	0.978955	0.923277	0.170904	0.0386513	0.189755	0.274128	0.15392	0.75	0.727401
mp-1180133	9	1	0.4	TRUE	0.3	0.555556	0.45	0.25	26.6822	0.978955	0.923277	0.170904	0.0386513	0.189755	0.274128	0.15392	1	0.727401
mp-1202969	32	1	1	FALSE	0		0	0	26.6822	0.978955	0.923277	0.170904	0.0386513	0.189755	0.274128	0.15392	0.85	0.727401
mp-1205360	16	1	0.95	FALSE	0	0.0769231	0.65	0	26.6822	0.978955	0.923277	0.170904	0.0386513	0.189755	0.274128	0.15392	1	0.727401
mp-1203614	38	1	1	FALSE	0		0	0	26.6822	0.978955	0.923277	0.170904	0.0386513	0.189755	0.274128	0.15392	1	0.727401
mp-1203076	35	1	1	FALSE	0	0	0.05	0.25	26.6822	0.978955	0.923277	0.170904	0.0386513	0.189755	0.274128	0.15392	0.45	0.727401
mp-1288145	10	1	0.45	TRUE	0.5	0.666667	0.75	0.1	26.6822	0.978955	0.923277	0.170904	0.0386513	0.189755	0.274128	0.15392	0.2	0.727401
mp-1272846	20	1	1	FALSE	0	0	0.65	0	26.6822	0.978955	0.923277	0.170904	0.0386513	0.189755	0.274128	0.15392	0	0.727401
mp-1203178	35	1	1	FALSE	0		0	0.35	26.6822	0.978955	0.923277	0.170904	0.0386513	0.189755	0.274128	0.15392	1	0.727401
mp-655085	28	0.95	1	FALSE	0	0	0.105263	0	26.6822	0.978955	0.923277	0.170904	0.0386513	0.189755	0.274128	0.15392	1	0.727401
mp-1208643	20	1	0.75	TRUE	0.3	0.666667	0.6	0.3	26.6822	0.978955	0.923277	0.170904	0.0386513	0.189755	0.274128	0.15392	0.95	0.727401
mp-1182375	13	1	0.85	FALSE	0	0	0.7	0.9	26.6822	0.978955	0.923277	0.170904	0.0386513	0.189755	0.274128	0.15392	0.05	0.727401
mp-1182061	9	1	0.35	TRUE	0.15	0.375	0.4	0.1	26.6822	0.978955	0.923277	0.170904	0.0386513	0.189755	0.274128	0.15392	1	0.727401
mp-1204515	40	0.95	0.894737	FALSE	0	0	0.315789	0	26.6822	0.978955	0.923277	0.170904	0.0386513	0.189755	0.274128	0.15392	1	0.727401
mp-1205388	18	1	0.95	FALSE	0	0	0.55	0	26.6822	0.978955	0.923277	0.170904	0.0386513	0.189755	0.274128	0.15392	0.9	0.727401
mp-1204363	36	0.9	1	FALSE	0		0	0	26.6822	0.978955	0.923277	0.170904	0.0386513	0.189755	0.274128	0.15392	0.3	0.727401
mp-1179774	16	1	0.85	FALSE	0	0.7	0.5	0	26.6822	0.978955	0.923277	0.170904	0.0386513	0.189755	0.274128	0.15392	1	0.727401
mp-1207598	16	1	0.7	TRUE	0.15	0.25	0.8	0.15	26.6822	0.978955	0.923277	0.170904	0.0386513	0.189755	0.274128	0.15392	1	0.727401
mp-1180135	28	1	1	FALSE	0	0	0.5	0	26.6822	0.978955	0.923277	0.170904	0.0386513	0.189755	0.274128	0.15392	0.25	0.727401
mp-1202982	40	0.95	0.684211	FALSE	0	0	0.368421	0	26.6822	0.978955	0.923277	0.170904	0.0386513	0.189755	0.274128	0.15392	1	0.727401
mp-1208031	16	1	0.5	TRUE	0.4	0.470588	0.85	0.2	26.6822	0.978955	0.923277	0.170904	0.0386513	0.189755	0.274128	0.15392	1	0.727401
mp-1203388	40	1	1	FALSE	0	0	0.15	0	26.6822	0.978955	0.923277	0.170904	0.0386513	0.189755	0.274128	0.15392	1	0.727401
mp-1203026	36	1	1	FALSE	0	0	0.05	0	26.6822	0.978955	0.923277	0.170904	0.0386513	0.189755	0.274128	0.15392	0	0.727401
mp-1203208	32	1	1	FALSE	0		0	1	26.6822	0.978955	0.923277	0.170904	0.0386513	0.189755	0.274128	0.15392	0.25	0.727401
mp-1178920	8	1	0.45	FALSE	0	0.352941	0.85	0	26.6822	0.978955	0.923277	0.170904	0.0386513	0.189755	0.274128	0.15392	0	0.727401
mp-1204045	38	0.85	1	FALSE	0	0	0.0588235	0	26.6822	0.978955	0.923277	0.170904	0.0386513	0.189755	0.274128	0.15392	0.95	0.727401
mp-1179614	30	1	1	FALSE	0	0	0.05	1	26.6822	0.978955	0.923277	0.170904	0.0386513	0.189755	0.274128	0.15392	0	0.727401
mp-1204400	38	0.95	1	FALSE	0		0	1	26.6822	0.978955	0.923277	0.170904	0.0386513	0.189755	0.274128	0.15392	1	0.727401
mp-1203469	40	1	1	FALSE	0		0	0	26.6822	0.978955	0.923277	0.170904	0.0386513	0.189755	0.274128	0.15392	0	0.727401
mp-1179076	22	1	1	FALSE	0	0	0.15	0	26.6822	0.978955	0.923277	0.170904	0.0386513	0.189755	0.274128	0.15392	1	0.727401
mp-1179754	36	1	1	FALSE	0	0	0.1	0	26.6822	0.978955	0.923277	0.170904	0.0386513	0.189755	0.274128	0.15392	1	0.727401
mp-1203622	40	1	1	FALSE	0	0	0.1	0	26.6822	0.978955	0.923277	0.170904	0.0386513	0.189755	0.274128	0.15392	0.3	0.727401
mp-1208100	16	1	1	FALSE	0	0	0.05	0	26.6822	0.978955	0.923277	0.170904	0.0386513	0.189755	0.274128	0.15392	1	0.727401
mp-1205318	6	1	0.3	TRUE	0.7	0.7	1	0.7	26.6822	0.978955	0.923277	0.170904	0.0386513	0.189755	0.274128	0.15392	1	0.727401
mp-1205396	20	0.95	0.315789	TRUE	0.684211	0.866667	0.789474	0	26.6822	0.978955	0.923277	0.170904	0.0386513	0.189755	0.274128	0.15392	0.95	0.727401
mp-1202778	38	1	1	FALSE	0	0	0.05	0	26.6822	0.978955	0.923277	0.170904	0.0386513	0.189755	0.274128	0.15392	0.25	0.727401
mp-1178983	16	1	1	FALSE	0		0	0	26.6822	0.978955	0.923277	0.170904	0.0386513	0.189755	0.274128	0.15392	1	0.727401
mp-1205409	18	1	1	FALSE	0	0	0.1	0	26.6822	0.978955	0.923277	0.170904	0.0386513	0.189755	0.274128	0.15392	0.05	0.727401
mp-2356866	12	1	1	FALSE	0	0	0.3	0	26.6822	0.978955	0.923277	0.170904	0.0386513	0.189755	0.274128	0.15392	0.65	0.727401
mp-2679737	12	1	1	FALSE	0	0.1	0.5	0	26.6822	0.978955	0.923277	0.170904	0.0386513	0.189755	0.274128	0.15392	0.35	0.727401
mp-1202664	38	1	1	FALSE	0	0	0.05	1	26.6822	0.978955	0.923277	0.170904	0.0386513	0.189755	0.274128	0.15392	1	0.727401
mp-1202747	38	1	1	FALSE	0	0	0.45	0	26.6822	0.978955	0.923277	0.170904	0.0386513	0.189755	0.274128	0.15392	0.1	0.727401
mp-1205389	16	0.95	1	FALSE	0	0	0.315789	0	26.6822	0.978955	0.923277	0.170904	0.0386513	0.189755	0.274128	0.15392	1	0.727401
mp-1203415	40	1	1	FALSE	0		0	0	26.6822	0.978955	0.923277	0.170904	0.0386513	0.189755	0.274128	0.15392	0.8	0.727401
mp-1182453	28	1	1	FALSE	0	0	0.15	0	26.6822	0.978955	0.923277	0.170904	0.0386513	0.189755	0.274128	0.15392	1	0.727401
mp-1203775	40	0.95	1	FALSE	0	0.142857	0.368421	0	26.6822	0.978955	0.923277	0.170904	0.0386513	0.189755	0.274128	0.15392	1	0.727401
mp-1212214	16	1	0.65	FALSE	0	0	0.1	0.15	26.6822	0.978955	0.923277	0.170904	0.0386513	0.189755	0.274128	0.15392	0.8	0.727401
mp-1181784	19	1	1	FALSE	0	0	0.1	1	26.6822	0.978955	0.923277	0.170904	0.0386513	0.189755	0.274128	0.15392	1	0.727401
mp-1179977	16	1	1	FALSE	0	0	0.75	0	26.6822	0.978955	0.923277	0.170904	0.0386513	0.189755	0.274128	0.15392	1	0.727401
mp-1205124	38	1	1	FALSE	0	0	0.05	0	26.6822	0.978955	0.923277	0.170904	0.0386513	0.189755	0.274128	0.15392	0.95	0.727401
mp-1213129	24	0.8	1	FALSE	0	0.333333	0.1875	0	26.6822	0.978955	0.923277	0.170904	0.0386513	0.189755	0.274128	0.15392	1	0.727401
mp-1202465	40	1	1	FALSE	0	0	0.15	0	26.6822	0.978955	0.923277	0.170904	0.0386513	0.189755	0.274128	0.15392	1	0.727401
mp-1202662	36	1	1	FALSE	0	0	0.05	0	26.6822	0.978955	0.923277	0.170904	0.0386513	0.189755	0.274128	0.15392	0.9	0.727401
mp-1208004	16	1	0.6	TRUE	0.1	0.2	0.75	0.1	26.6822	0.978955	0.923277	0.170904	0.0386513	0.189755	0.274128	0.15392	1	0.727401
mp-1205315	8	1	0.65	FALSE	0	0.0625	0.8	0.6	26.6822	0.978955	0.923277	0.170904	0.0386513	0.189755	0.274128	0.15392	1	0.727401
mp-1203455	32	1	1	FALSE	0		0	0	26.6822	0.978955	0.923277	0.170904	0.0386513	0.189755	0.274128	0.15392	1	0.727401
mp-1202841	36	1	0.95	TRUE	0.1	0.25	0.4	0.05	26.6822	0.978955	0.923277	0.170904	0.0386513	0.189755	0.274128	0.15392	1	0.727401
mp-1211529	18	1	1	FALSE	0		0	0	26.6822	0.978955	0.923277	0.170904	0.0386513	0.189755	0.274128	0.15392	1	0.727401
mp-1204916	32	1	1	FALSE	0	0.428571	0.35	0	26.6822	0.978955	0.923277	0.170904	0.0386513	0.189755	0.274128	0.15392	1	0.727401
mp-1205371	18	1	0.95	FALSE	0	0	0.45	0	26.6822	0.978955	0.923277	0.170904	0.0386513	0.189755	0.274128	0.15392	0.7	0.727401
mp-1181398	12	1	0.85	FALSE	0	0	0.85	0	26.6822	0.978955	0.923277	0.170904	0.0386513	0.189755	0.274128	0.15392	0	0.727401
mp-1181768	28	0.85	1	FALSE	0	1	0.176471	0	26.6822	0.978955	0.923277	0.170904	0.0386513	0.189755	0.274128	0.15392	1	0.727401
mp-1203313	32	0.25	1	FALSE	0		0	0	26.6822	0.978955	0.923277	0.170904	0.0386513	0.189755	0.274128	0.15392	1	0.727401
mp-1203492	40	1	0.9	FALSE	0	0	0.4	0	26.6822	0.978955	0.923277	0.170904	0.0386513	0.189755	0.274128	0.15392	1	0.727401
mp-1172857	40	1	1	TRUE	0.05	0.111111	0.45	0	26.6822	0.978955	0.923277	0.170904	0.0386513	0.189755	0.274128	0.15392	1	0.727401
mp-1205399	40	1	1	FALSE	0	0	0.1	0	26.6822	0.978955	0.923277	0.170904	0.0386513	0.189755	0.274128	0.15392	0.8	0.727401
mp-1202947	38	1	1	FALSE	0	0	0.05	0	26.6822	0.978955	0.923277	0.170904	0.0386513	0.189755	0.274128	0.15392	1	0.727401
mp-1204968	37	1	1	FALSE	0		0	1	26.6822	0.978955	0.923277	0.170904	0.0386513	0.189755	0.274128	0.15392	1	0.727401
mp-1203126	40	1	1	FALSE	0		0	0	26.6822	0.978955	0.923277	0.170904	0.0386513	0.189755	0.274128	0.15392	0.95	0.727401
mp-1180658	20	1	1	FALSE	0		0	0	26.6822	0.978955	0.923277	0.170904	0.0386513	0.189755	0.274128	0.15392	1	0.727401
mp-1172870	19	1	1	FALSE	0	0	0.1	0.15	26.6822	0.978955	0.923277	0.170904	0.0386513	0.189755	0.274128	0.15392	0.9	0.727401
mp-1204208	36	0.1	1	FALSE	0		0	0	26.6822	0.978955	0.923277	0.170904	0.0386513	0.189755	0.274128	0.15392	0.7	0.727401
mp-1205337	18	1	1	FALSE	0	0	0.4	0	26.6822	0.978955	0.923277	0.170904	0.0386513	0.189755	0.274128	0.15392	0.5	0.727401
mp-1203183	36	1	1	FALSE	0		0	1	26.6822	0.978955	0.923277	0.170904	0.0386513	0.189755	0.274128	0.15392	0.95	0.727401
mp-1205378	12	1	1	FALSE	0	0	0.55	0	26.6822	0.978955	0.923277	0.170904	0.0386513	0.189755	0.274128	0.15392	1	0.727401
mp-1203092	40	1	1	FALSE	0	0	0.05	0	26.6822	0.978955	0.923277	0.170904	0.0386513	0.189755	0.274128	0.15392	0	0.727401
mp-1205012	40	0.9	1	FALSE	0		0	0	26.6822	0.978955	0.923277	0.170904	0.0386513	0.189755	0.274128	0.15392	0.85	0.727401
mp-1203874	36	1	1	FALSE	0	0	0.05	0	26.6822	0.978955	0.923277	0.170904	0.0386513	0.189755	0.274128	0.15392	1	0.727401
mp-1204399	40	1	1	FALSE	0	0	0.05	0	26.6822	0.978955	0.923277	0.170904	0.0386513	0.189755	0.274128	0.15392	1	0.727401
mp-1203477	34	1	1	FALSE	0	0	0.05	0	26.6822	0.978955	0.923277	0.170904	0.0386513	0.189755	0.274128	0.15392	0.5	0.727401
mp-1237009	36	1	1	FALSE	0		0	0	26.6822	0.978955	0.923277	0.170904	0.0386513	0.189755	0.274128	0.15392	0.25	0.727401
mp-1202782	40	1	1	FALSE	0		0	0	26.6822	0.978955	0.923277	0.170904	0.0386513	0.189755	0.274128	0.15392	0	0.727401
mp-1256151	20	1	1	FALSE	0	0.166667	0.3	0	26.6822	0.978955	0.923277	0.170904	0.0386513	0.189755	0.274128	0.15392	0.65	0.727401
mp-1179128	14	1	1	FALSE	0	0	0.45	0	26.6822	0.978955	0.923277	0.170904	0.0386513	0.189755	0.274128	0.15392	0.6	0.727401
mp-1209329	20	1	0.25	TRUE	0.7	0.875	0.8	0.55	26.6822	0.978955	0.923277	0.170904	0.0386513	0.189755	0.274128	0.15392	0.15	0.727401
mp-1203436	40	0.95	0.947368	FALSE	0	0	0.105263	0	26.6822	0.978955	0.923277	0.170904	0.0386513	0.189755	0.274128	0.15392	1	0.727401
mp-1181041	16	1	0.95	TRUE	0.05	0.166667	0.3	0.1	26.6822	0.978955	0.923277	0.170904	0.0386513	0.189755	0.274128	0.15392	1	0.727401
mp-1205398	19	1	0.9	TRUE	0.15	0.2	0.75	0.05	26.6822	0.978955	0.923277	0.170904	0.0386513	0.189755	0.274128	0.15392	1	0.727401
mp-1208278	17	1	1	FALSE	0	0	0.4	0	26.6822	0.978955	0.923277	0.170904	0.0386513	0.189755	0.274128	0.15392	1	0.727401
mp-1202805	38	1	1	FALSE	0		0	0	26.6822	0.978955	0.923277	0.170904	0.0386513	0.189755	0.274128	0.15392	0	0.727401
mp-1203032	37	1	1	FALSE	0	0	0.15	1	26.6822	0.978955	0.923277	0.170904	0.0386513	0.189755	0.274128	0.15392	1	0.727401
mp-1205357	20	1	0.5	TRUE	0.45	0.928571	0.7	0.05	26.6822	0.978955	0.923277	0.170904	0.0386513	0.189755	0.274128	0.15392	0.2	0.727401
mp-1205438	36	1	1	FALSE	0		0	0	26.6822	0.978955	0.923277	0.170904	0.0386513	0.189755	0.274128	0.15392	0.85	0.727401
mp-1179173	28	1	1	TRUE	0.05	1	0.05	0	26.6822	0.978955	0.923277	0.170904	0.0386513	0.189755	0.274128	0.15392	1	0.727401
mp-1179918	18	1	1	FALSE	0	0	0.4	0	26.6822	0.978955	0.923277	0.170904	0.0386513	0.189755	0.274128	0.15392	0.9	0.727401
mp-1187292	16	1	0.9	TRUE	0.05	0.166667	0.3	0	26.6822	0.978955	0.923277	0.170904	0.0386513	0.189755	0.274128	0.15392	1	0.727401
mp-1204159	31	1	1	FALSE	0	0	0.15	1	26.6822	0.978955	0.923277	0.170904	0.0386513	0.189755	0.274128	0.15392	0.95	0.727401
mp-1182511	22	1	1	FALSE	0	0	0.15	0	26.6822	0.978955	0.923277	0.170904	0.0386513	0.189755	0.274128	0.15392	0	0.727401
mp-1178789	9	1	0.75	TRUE	0.1	0.0526316	0.95	0.75	26.6822	0.978955	0.923277	0.170904	0.0386513	0.189755	0.274128	0.15392	1	0.727401
mp-1181137	6	1	0.05	TRUE	1	1	1	0.9	26.6822	0.978955	0.923277	0.170904	0.0386513	0.189755	0.274128	0.15392	1	0.727401
mp-1203228	40	0.95	1	FALSE	0		0	0	26.6822	0.978955	0.923277	0.170904	0.0386513	0.189755	0.274128	0.15392	1	0.727401
mp-1181237	9	1	0.5	TRUE	0.2	0.666667	0.3	0.4	26.6822	0.978955	0.923277	0.170904	0.0386513	0.189755	0.274128	0.15392	1	0.727401
mp-1181341	40	0.8	1	FALSE	0	0	0.0625	0	26.6822	0.978955	0.923277	0.170904	0.0386513	0.189755	0.274128	0.15392	0	0.727401
mp-1204893	38	1	1	FALSE	0	0	0.05	0	26.6822	0.978955	0.923277	0.170904	0.0386513	0.189755	0.274128	0.15392	0.6	0.727401
mp-1238470	36	1	1	FALSE	0		0	0	26.6822	0.978955	0.923277	0.170904	0.0386513	0.189755	0.274128	0.15392	0.5	0.727401
mp-1205312	28	1	1	FALSE	0	0	0.2	0	26.6822	0.978955	0.923277	0.170904	0.0386513	0.189755	0.274128	0.15392	0.8	0.727401
mp-1205406	18	1	0.9	TRUE	0.1	0.75	0.2	0	26.6822	0.978955	0.923277	0.170904	0.0386513	0.189755	0.274128	0.15392	1	0.727401
mp-1202529	36	0.8	1	FALSE	0	0	0.125	0	26.6822	0.978955	0.923277	0.170904	0.0386513	0.189755	0.274128	0.15392	0.85	0.727401
mp-1181578	12	1	0.65	FALSE	0	0	0.9	1	26.6822	0.978955	0.923277	0.170904	0.0386513	0.189755	0.274128	0.15392	0.05	0.727401
mp-1204445	36	1	1	FALSE	0	0	0.2	1	26.6822	0.978955	0.923277	0.170904	0.0386513	0.189755	0.274128	0.15392	0	0.727401
mp-1202709	40	0.95	1	FALSE	0		0	0	26.6822	0.978955	0.923277	0.170904	0.0386513	0.189755	0.274128	0.15392	0.9	0.727401
mp-1179094	6	1	0.3	FALSE	0	0.666667	0.9	0.4	26.6822	0.978955	0.923277	0.170904	0.0386513	0.189755	0.274128	0.15392	0	0.727401
mp-1202975	37	1	1	FALSE	0		0	0.95	26.6822	0.978955	0.923277	0.170904	0.0386513	0.189755	0.274128	0.15392	0.95	0.727401
mp-1203942	40	1	1	FALSE	0		0	0	26.6822	0.978955	0.923277	0.170904	0.0386513	0.189755	0.274128	0.15392	0	0.727401
mp-1205437	18	1	1	FALSE	0	0.454545	0.55	0	26.6822	0.978955	0.923277	0.170904	0.0386513	0.189755	0.274128	0.15392	0	0.727401
mp-1205128	36	1	1	FALSE	0		0	0	26.6822	0.978955	0.923277	0.170904	0.0386513	0.189755	0.274128	0.15392	1	0.727401
mp-1181119	16	1	1	FALSE	0		0	0	26.6822	0.978955	0.923277	0.170904	0.0386513	0.189755	0.274128	0.15392	1	0.727401
mp-1205297	20	1	1	FALSE	0	0.153846	0.65	0	26.6822	0.978955	0.923277	0.170904	0.0386513	0.189755	0.274128	0.15392	0.65	0.727401
mp-1185888	36	0.9	1	FALSE	0		0	0	26.6822	0.978955	0.923277	0.170904	0.0386513	0.189755	0.274128	0.15392	1	0.727401
mp-1203979	34	1	1	FALSE	0	0	0.1	0	26.6822	0.978955	0.923277	0.170904	0.0386513	0.189755	0.274128	0.15392	0.6	0.727401
mp-1203128	36	1	1	FALSE	0	0	0.2	0	26.6822	0.978955	0.923277	0.170904	0.0386513	0.189755	0.274128	0.15392	0.65	0.727401
mp-1204746	32	1	1	FALSE	0	0	0.2	1	26.6822	0.978955	0.923277	0.170904	0.0386513	0.189755	0.274128	0.15392	0.85	0.727401
mp-1203590	38	1	1	FALSE	0	0	0.4	0	26.6822	0.978955	0.923277	0.170904	0.0386513	0.189755	0.274128	0.15392	0	0.727401
mp-1181423	16	0.95	1	TRUE	0.0526316	0.166667	0.315789	0.0526316	26.6822	0.978955	0.923277	0.170904	0.0386513	0.189755	0.274128	0.15392	0.9	0.727401
mp-1204334	40	0.8	0.8125	FALSE	0	0	0.0625	0	26.6822	0.978955	0.923277	0.170904	0.0386513	0.189755	0.274128	0.15392	1	0.727401
mp-1208318	16	1	0.85	TRUE	0.2	0.384615	0.65	0.15	26.6822	0.978955	0.923277	0.170904	0.0386513	0.189755	0.274128	0.15392	1	0.727401
mp-1203675	32	0.75	1	FALSE	0	0	0.133333	0	26.6822	0.978955	0.923277	0.170904	0.0386513	0.189755	0.274128	0.15392	1	0.727401
mp-1205384	12	1	0.95	FALSE	0	0	0.8	0.45	26.6822	0.978955	0.923277	0.170904	0.0386513	0.189755	0.274128	0.15392	0.15	0.727401
mp-1208316	16	1	0.6	TRUE	0.3	0.545455	0.55	0.3	26.6822	0.978955	0.923277	0.170904	0.0386513	0.189755	0.274128	0.15392	0.85	0.727401
mp-1181327	16	1	1	FALSE	0	0.0909091	0.55	0	26.6822	0.978955	0.923277	0.170904	0.0386513	0.189755	0.274128	0.15392	0.7	0.727401
mp-1204480	40	1	1	FALSE	0	0	0.05	0	26.6822	0.978955	0.923277	0.170904	0.0386513	0.189755	0.274128	0.15392	0.6	0.727401
mp-1180348	26	1	1	FALSE	0	0.153846	0.65	0	26.6822	0.978955	0.923277	0.170904	0.0386513	0.189755	0.274128	0.15392	0.95	0.727401
mp-1203812	40	1	1	FALSE	0	0	0.15	0	26.6822	0.978955	0.923277	0.170904	0.0386513	0.189755	0.274128	0.15392	1	0.727401
mp-1203752	36	1	1	FALSE	0	0	0.05	0	26.6822	0.978955	0.923277	0.170904	0.0386513	0.189755	0.274128	0.15392	1	0.727401
mp-1180198	26	1	1	FALSE	0	0	0.2	0	26.6822	0.978955	0.923277	0.170904	0.0386513	0.189755	0.274128	0.15392	0.8	0.727401
mp-1202669	38	1	1	FALSE	0		0	0	26.6822	0.978955	0.923277	0.170904	0.0386513	0.189755	0.274128	0.15392	0.45	0.727401
mp-1184037	32	0.95	1	FALSE	0	0	0.315789	0	26.6822	0.978955	0.923277	0.170904	0.0386513	0.189755	0.274128	0.15392	1	0.727401
mp-1205305	10	1	1	TRUE	0.05	0.142857	0.35	0.3	26.6822	0.978955	0.923277	0.170904	0.0386513	0.189755	0.274128	0.15392	1	0.727401
mp-1203699	36	1	1	FALSE	0	1	0.05	0	26.6822	0.978955	0.923277	0.170904	0.0386513	0.189755	0.274128	0.15392	0.05	0.727401
mp-1203453	36	1	1	FALSE	0	0	0.15	0	26.6822	0.978955	0.923277	0.170904	0.0386513	0.189755	0.274128	0.15392	1	0.727401
mp-1181047	16	1	1	FALSE	0	0	0.4	0	26.6822	0.978955	0.923277	0.170904	0.0386513	0.189755	0.274128	0.15392	0.95	0.727401
mp-1203328	32	1	1	FALSE	0		0	1	26.6822	0.978955	0.923277	0.170904	0.0386513	0.189755	0.274128	0.15392	0.05	0.727401
mp-1205075	32	1	1	FALSE	0	0	0.1	0	26.6822	0.978955	0.923277	0.170904	0.0386513	0.189755	0.274128	0.15392	1	0.727401
mp-1180871	16	1	1	FALSE	0	0	0.45	0	26.6822	0.978955	0.923277	0.170904	0.0386513	0.189755	0.274128	0.15392	0.5	0.727401
mp-1183302	20	1	1	FALSE	0		0	0.55	26.6822	0.978955	0.923277	0.170904	0.0386513	0.189755	0.274128	0.15392	0.8	0.727401
mp-1202916	36	1	1	FALSE	0		0	0	26.6822	0.978955	0.923277	0.170904	0.0386513	0.189755	0.274128	0.15392	0	0.727401
mp-1210722	18	1	0.9	FALSE	0	0	0.25	0	26.6822	0.978955	0.923277	0.170904	0.0386513	0.189755	0.274128	0.15392	0.75	0.727401
mp-1179514	16	1	0.6	TRUE	0.2	0.6	0.5	0	26.6822	0.978955	0.923277	0.170904	0.0386513	0.189755	0.274128	0.15392	1	0.727401
mp-1180529	32	1	1	FALSE	0		0	1	26.6822	0.978955	0.923277	0.170904	0.0386513	0.189755	0.274128	0.15392	0.7	0.727401
mp-1178745	16	1	0.75	TRUE	0.15	0.555556	0.45	0	26.6822	0.978955	0.923277	0.170904	0.0386513	0.189755	0.274128	0.15392	1	0.727401
mp-1182448	33	1	1	FALSE	0	0	0.35	0	26.6822	0.978955	0.923277	0.170904	0.0386513	0.189755	0.274128	0.15392	0	0.727401
mp-1203047	40	1	1	FALSE	0		0	1	26.6822	0.978955	0.923277	0.170904	0.0386513	0.189755	0.274128	0.15392	1	0.727401
mp-1203060	36	1	1	FALSE	0		0	0	26.6822	0.978955	0.923277	0.170904	0.0386513	0.189755	0.274128	0.15392	0.1	0.727401
mp-1204377	32	1	1	FALSE	0		0	0	26.6822	0.978955	0.923277	0.170904	0.0386513	0.189755	0.274128	0.15392	0.8	0.727401
mp-1203921	40	1	1	FALSE	0		0	0	26.6822	0.978955	0.923277	0.170904	0.0386513	0.189755	0.274128	0.15392	1	0.727401
mp-1183513	36	1	1	FALSE	0	0	0.15	0	26.6822	0.978955	0.923277	0.170904	0.0386513	0.189755	0.274128	0.15392	0.3	0.727401
mp-1186715	20	1	1	FALSE	0	0	0.05	1	26.6822	0.978955	0.923277	0.170904	0.0386513	0.189755	0.274128	0.15392	0.05	0.727401
mp-1205450	20	1	1	FALSE	0	0	0.05	0	26.6822	0.978955	0.923277	0.170904	0.0386513	0.189755	0.274128	0.15392	1	0.727401
mp-1205392	16	1	1	FALSE	0	0	0.75	0	26.6822	0.978955	0.923277	0.170904	0.0386513	0.189755	0.274128	0.15392	0.1	0.727401
mp-1203722	40	1	1	FALSE	0		0	0	26.6822	0.978955	0.923277	0.170904	0.0386513	0.189755	0.274128	0.15392	0.6	0.727401
mp-1205081	36	1	1	FALSE	0	0.333333	0.15	0	26.6822	0.978955	0.923277	0.170904	0.0386513	0.189755	0.274128	0.15392	1	0.727401
mp-1204735	36	0.95	1	FALSE	0		0	0	26.6822	0.978955	0.923277	0.170904	0.0386513	0.189755	0.274128	0.15392	1	0.727401
mp-1179919	17	1	0.85	TRUE	0.2	0.363636	0.55	0	26.6822	0.978955	0.923277	0.170904	0.0386513	0.189755	0.274128	0.15392	0.95	0.727401
mp-1202990	36	0.9	1	FALSE	0		0	0	26.6822	0.978955	0.923277	0.170904	0.0386513	0.189755	0.274128	0.15392	0.9	0.727401
mp-1204412	32	1	1	FALSE	0	0	0.2	1	26.6822	0.978955	0.923277	0.170904	0.0386513	0.189755	0.274128	0.15392	0	0.727401
mp-1203651	38	1	1	FALSE	0	0	0.2	0	26.6822	0.978955	0.923277	0.170904	0.0386513	0.189755	0.274128	0.15392	0.95	0.727401
mp-1205369	9	1	0.35	TRUE	0.5	0.909091	0.55	0.4	26.6822	0.978955	0.923277	0.170904	0.0386513	0.189755	0.274128	0.15392	1	0.727401
mp-1179262	20	1	0.7	TRUE	0.3	1	0.6	0	26.6822	0.978955	0.923277	0.170904	0.0386513	0.189755	0.274128	0.15392	0.2	0.727401
mp-1183777	16	1	0.95	FALSE	0	0.5	0.6	0	26.6822	0.978955	0.923277	0.170904	0.0386513	0.189755	0.274128	0.15392	0.85	0.727401
mp-1181214	28	1	1	FALSE	0	0	0.05	0	26.6822	0.978955	0.923277	0.170904	0.0386513	0.189755	0.274128	0.15392	1	0.727401
mp-1204885	36	1	1	TRUE	0.05	0.2	0.25	0	26.6822	0.978955	0.923277	0.170904	0.0386513	0.189755	0.274128	0.15392	0.7	0.727401
mp-1205362	20	0.95	0.684211	TRUE	0.315789	0.9	0.526316	0.105263	26.6822	0.978955	0.923277	0.170904	0.0386513	0.189755	0.274128	0.15392	0.8	0.727401
mp-2677258	12	1	0.95	FALSE	0	0	0.65	0	26.6822	0.978955	0.923277	0.170904	0.0386513	0.189755	0.274128	0.15392	0.35	0.727401
mp-1204226	32	1	1	FALSE	0		0	0	26.6822	0.978955	0.923277	0.170904	0.0386513	0.189755	0.274128	0.15392	1	0.727401
mp-1203442	34	1	1	FALSE	0		0	0	26.6822	0.978955	0.923277	0.170904	0.0386513	0.189755	0.274128	0.15392	0.2	0.727401
mp-1182893	26	0.95	1	FALSE	0	0	0.368421	0	26.6822	0.978955	0.923277	0.170904	0.0386513	0.189755	0.274128	0.15392	1	0.727401
mp-1202948	36	1	1	FALSE	0	0	0.05	0	26.6822	0.978955	0.923277	0.170904	0.0386513	0.189755	0.274128	0.15392	0	0.727401
mp-1203378	32	1	1	FALSE	0	1	0.05	1	26.6822	0.978955	0.923277	0.170904	0.0386513	0.189755	0.274128	0.15392	0	0.727401
mp-1203203	32	1	1	FALSE	0		0	0.05	26.6822	0.978955	0.923277	0.170904	0.0386513	0.189755	0.274128	0.15392	0	0.727401
mp-1203251	32	0.95	1	FALSE	0		0	0	26.6822	0.978955	0.923277	0.170904	0.0386513	0.189755	0.274128	0.15392	0	0.727401
mp-1202775	38	1	1	FALSE	0	0	0.25	0	26.6822	0.978955	0.923277	0.170904	0.0386513	0.189755	0.274128	0.15392	0.7	0.727401
mp-1181683	16	1	0.8	TRUE	0.15	0.230769	0.65	0.2	26.6822	0.978955	0.923277	0.170904	0.0386513	0.189755	0.274128	0.15392	1	0.727401
mp-1202587	40	1	1	FALSE	0	0	0.15	0	26.6822	0.978955	0.923277	0.170904	0.0386513	0.189755	0.274128	0.15392	0.15	0.727401
mp-1202691	36	1	1	FALSE	0		0	0	26.6822	0.978955	0.923277	0.170904	0.0386513	0.189755	0.274128	0.15392	0.2	0.727401
mp-1207757	16	1	0.8	TRUE	0.2	0.818182	0.55	0	26.6822	0.978955	0.923277	0.170904	0.0386513	0.189755	0.274128	0.15392	0.95	0.727401
mp-1204216	40	1	0.95	FALSE	0	0.166667	0.3	0	26.6822	0.978955	0.923277	0.170904	0.0386513	0.189755	0.274128	0.15392	0.7	0.727401
mp-1179258	20	1	0.8	TRUE	0.15	0.666667	0.3	0	26.6822	0.978955	0.923277	0.170904	0.0386513	0.189755	0.274128	0.15392	0.2	0.727401
mp-1203806	36	1	1	FALSE	0	0	0.05	0	26.6822	0.978955	0.923277	0.170904	0.0386513	0.189755	0.274128	0.15392	0.9	0.727401
mp-1204447	37	1	1	FALSE	0		0	0.95	26.6822	0.978955	0.923277	0.170904	0.0386513	0.189755	0.274128	0.15392	1	0.727401
mp-1203398	34	1	1	FALSE	0	0	0.25	0	26.6822	0.978955	0.923277	0.170904	0.0386513	0.189755	0.274128	0.15392	0.95	0.727401
mp-1204450	40	0.9	0.888889	FALSE	0	0	0.222222	0	26.6822	0.978955	0.923277	0.170904	0.0386513	0.189755	0.274128	0.15392	1	0.727401
mp-1179976	18	1	1	FALSE	0	0	0.1	0	26.6822	0.978955	0.923277	0.170904	0.0386513	0.189755	0.274128	0.15392	1	0.727401
mp-1179971	19	1	1	FALSE	0	0.454545	0.55	0	26.6822	0.978955	0.923277	0.170904	0.0386513	0.189755	0.274128	0.15392	0.95	0.727401
mp-1178620	9	1	0.55	TRUE	0.4	0.727273	0.55	0.35	26.6822	0.978955	0.923277	0.170904	0.0386513	0.189755	0.274128	0.15392	1	0.727401
mp-1204508	32	1	1	FALSE	0		0	0	26.6822	0.978955	0.923277	0.170904	0.0386513	0.189755	0.274128	0.15392	1	0.727401
mp-1204474	34	1	1	FALSE	0		0	0	26.6822	0.978955	0.923277	0.170904	0.0386513	0.189755	0.274128	0.15392	0.3	0.727401
mp-1207837	16	1	0.7	TRUE	0.3	0.538462	0.65	0.2	26.6822	0.978955	0.923277	0.170904	0.0386513	0.189755	0.274128	0.15392	1	0.727401
mp-1203068	36	1	0.95	FALSE	0	0.125	0.4	0	26.6822	0.978955	0.923277	0.170904	0.0386513	0.189755	0.274128	0.15392	1	0.727401
mp-1179443	6	1	0.25	TRUE	0.65	0.736842	0.95	0.15	26.6822	0.978955	0.923277	0.170904	0.0386513	0.189755	0.274128	0.15392	0.55	0.727401
mp-1204494	40	0.9	1	FALSE	0	0	0.0555556	0	26.6822	0.978955	0.923277	0.170904	0.0386513	0.189755	0.274128	0.15392	1	0.727401
mp-1204740	32	1	1	FALSE	0	0	0.1	1	26.6822	0.978955	0.923277	0.170904	0.0386513	0.189755	0.274128	0.15392	0.25	0.727401
mp-1180053	20	1	1	FALSE	0	0	0.55	1	26.6822	0.978955	0.923277	0.170904	0.0386513	0.189755	0.274128	0.15392	0.95	0.727401
mp-1205391	24	1	1	FALSE	0	0	0.25	0	26.6822	0.978955	0.923277	0.170904	0.0386513	0.189755	0.274128	0.15392	1	0.727401
mp-608385	12	1	0.3	FALSE	0	1	0.95	0.7	26.6822	0.978955	0.923277	0.170904	0.0386513	0.189755	0.274128	0.15392	0	0.727401
mp-1203072	32	1	1	FALSE	0	0	0.3	0	26.6822	0.978955	0.923277	0.170904	0.0386513	0.189755	0.274128	0.15392	1	0.727401
mp-1181496	18	1	0.85	TRUE	0.15	0.25	0.6	0.05	26.6822	0.978955	0.923277	0.170904	0.0386513	0.189755	0.274128	0.15392	0.9	0.727401
mp-1203433	36	1	1	FALSE	0		0	0	26.6822	0.978955	0.923277	0.170904	0.0386513	0.189755	0.274128	0.15392	0.75	0.727401
mp-1212937	16	1	0.7	TRUE	0.05	0.384615	0.65	0	26.6822	0.978955	0.923277	0.170904	0.0386513	0.189755	0.274128	0.15392	0.75	0.727401
mp-1181628	12	1	0.85	FALSE	0	0.0526316	0.95	1	26.6822	0.978955	0.923277	0.170904	0.0386513	0.189755	0.274128	0.15392	0	0.727401
mp-1206559	6	1	0.55	FALSE	0	0.473684	0.95	0.45	26.6822	0.978955	0.923277	0.170904	0.0386513	0.189755	0.274128	0.15392	0.5	0.727401
mp-1204055	40	0.95	1	FALSE	0		0	0	26.6822	0.978955	0.923277	0.170904	0.0386513	0.189755	0.274128	0.15392	0	0.727401
mp-1204028	40	1	1	TRUE	0.05	0.333333	0.15	0	26.6822	0.978955	0.923277	0.170904	0.0386513	0.189755	0.274128	0.15392	0.9	0.727401
mp-1181855	18	0.95	1	FALSE	0		0	0	26.6822	0.978955	0.923277	0.170904	0.0386513	0.189755	0.274128	0.15392	0.9	0.727401
mp-1202920	40	0.95	1	FALSE	0		0	0	26.6822	0.978955	0.923277	0.170904	0.0386513	0.189755	0.274128	0.15392	0.8	0.727401
mp-1202484	40	0.95	0.947368	FALSE	0	0	0.210526	0	26.6822	0.978955	0.923277	0.170904	0.0386513	0.189755	0.274128	0.15392	1	0.727401
mp-1204676	32	1	1	FALSE	0	0	0.05	0	26.6822	0.978955	0.923277	0.170904	0.0386513	0.189755	0.274128	0.15392	1	0.727401
mp-1205334	16	1	0.95	TRUE	0.05	0.285714	0.35	0	26.6822	0.978955	0.923277	0.170904	0.0386513	0.189755	0.274128	0.15392	0.95	0.727401
mp-1203778	38	0.9	1	FALSE	0	0	0.277778	0	26.6822	0.978955	0.923277	0.170904	0.0386513	0.189755	0.274128	0.15392	1	0.727401
mp-1179197	11	1	0.95	FALSE	0	0	0.1	0	26.6822	0.978955	0.923277	0.170904	0.0386513	0.189755	0.274128	0.15392	0.9	0.727401
mp-1205366	20	1	0.65	TRUE	0.4	0.666667	0.6	0.2	26.6822	0.978955	0.923277	0.170904	0.0386513	0.189755	0.274128	0.15392	1	0.727401
mp-1202780	40	0.9	0.944444	FALSE	0	0	0.166667	0	26.6822	0.978955	0.923277	0.170904	0.0386513	0.189755	0.274128	0.15392	1	0.727401
mp-1203306	40	1	1	FALSE	0		0	1	26.6822	0.978955	0.923277	0.170904	0.0386513	0.189755	0.274128	0.15392	1	0.727401
mp-1205299	8	1	0.35	TRUE	0.2	0.6	0.75	0	26.6822	0.978955	0.923277	0.170904	0.0386513	0.189755	0.274128	0.15392	1	0.727401
mp-1205372	20	1	1	FALSE	0	0.0769231	0.65	0	26.6822	0.978955	0.923277	0.170904	0.0386513	0.189755	0.274128	0.15392	0.5	0.727401
mp-1182093	14	1	1	FALSE	0	0	0.15	0	26.6822	0.978955	0.923277	0.170904	0.0386513	0.189755	0.274128	0.15392	0	0.727401
mp-1203481	40	1	1	FALSE	0	0	0.1	0	26.6822	0.978955	0.923277	0.170904	0.0386513	0.189755	0.274128	0.15392	0.7	0.727401
mp-1204733	34	0.95	1	FALSE	0		0	0	26.6822	0.978955	0.923277	0.170904	0.0386513	0.189755	0.274128	0.15392	0.6	0.727401
mp-1179866	18	0.9	1	FALSE	0	0	0.333333	1	26.6822	0.978955	0.923277	0.170904	0.0386513	0.189755	0.274128	0.15392	0.25	0.727401
mp-1203422	39	1	1	FALSE	0	0	0.55	0	26.6822	0.978955	0.923277	0.170904	0.0386513	0.189755	0.274128	0.15392	1	0.727401
mp-1202934	32	1	1	FALSE	0	0	0.05	0	26.6822	0.978955	0.923277	0.170904	0.0386513	0.189755	0.274128	0.15392	0.8	0.727401
mp-1203224	32	1	1	FALSE	0		0	0	26.6822	0.978955	0.923277	0.170904	0.0386513	0.189755	0.274128	0.15392	1	0.727401
mp-1202741	36	1	1	FALSE	0	1	0.15	0	26.6822	0.978955	0.923277	0.170904	0.0386513	0.189755	0.274128	0.15392	1	0.727401
mp-1179009	16	1	0.85	FALSE	0	0	0.15	0	26.6822	0.978955	0.923277	0.170904	0.0386513	0.189755	0.274128	0.15392	0.95	0.727401
mp-1203369	36	1	1	FALSE	0	0	0.3	0	26.6822	0.978955	0.923277	0.170904	0.0386513	0.189755	0.274128	0.15392	1	0.727401
mp-1205353	10	1	0.55	FALSE	0	0.2	1	0.15	26.6822	0.978955	0.923277	0.170904	0.0386513	0.189755	0.274128	0.15392	0	0.727401
mp-1205365	16	1	1	FALSE	0	0.2	0.25	0	26.6822	0.978955	0.923277	0.170904	0.0386513	0.189755	0.274128	0.15392	1	0.727401
mp-1181730	20	1	0.95	TRUE	0.05	0.375	0.4	0	26.6822	0.978955	0.923277	0.170904	0.0386513	0.189755	0.274128	0.15392	0.85	0.727401
mp-1202591	36	1	1	FALSE	0		0	0	26.6822	0.978955	0.923277	0.170904	0.0386513	0.189755	0.274128	0.15392	1	0.727401
mp-1205333	16	1	1	FALSE	0	0	0.3	0	26.6822	0.978955	0.923277	0.170904	0.0386513	0.189755	0.274128	0.15392	0.25	0.727401
mp-1206243	6	1	0.4	FALSE	0	0.3	1	0.5	26.6822	0.978955	0.923277	0.170904	0.0386513	0.189755	0.274128	0.15392	0.85	0.727401
mp-1184928	16	1	0.9	FALSE	0	0	0.7	0	26.6822	0.978955	0.923277	0.170904	0.0386513	0.189755	0.274128	0.15392	0.6	0.727401
mp-1205383	32	1	1	FALSE	0	0	0.35	0	26.6822	0.978955	0.923277	0.170904	0.0386513	0.189755	0.274128	0.15392	0.9	0.727401
mp-1202790	32	1	1	FALSE	0	1	0.1	0	26.6822	0.978955	0.923277	0.170904	0.0386513	0.189755	0.274128	0.15392	0.7	0.727401
mp-1202671	40	0.4	1	FALSE	0	0	0.125	1	26.6822	0.978955	0.923277	0.170904	0.0386513	0.189755	0.274128	0.15392	1	0.727401
mp-1203227	36	1	1	FALSE	0		0	0	26.6822	0.978955	0.923277	0.170904	0.0386513	0.189755	0.274128	0.15392	1	0.727401
mp-2516584	4	0.95	0.789474	FALSE	0	0	1	0.0526316	26.6822	0.978955	0.923277	0.170904	0.0386513	0.189755	0.274128	0.15392	0	0.727401
mp-1237867	16	1	1	FALSE	0	0	0.2	0	26.6822	0.978955	0.923277	0.170904	0.0386513	0.189755	0.274128	0.15392	0.3	0.727401
mp-1205183	40	1	1	FALSE	0		0	1	26.6822	0.978955	0.923277	0.170904	0.0386513	0.189755	0.274128	0.15392	0.05	0.727401
mp-1202701	37	1	1	FALSE	0	0	0.15	0	26.6822	0.978955	0.923277	0.170904	0.0386513	0.189755	0.274128	0.15392	0.1	0.727401
mp-1541909	6	1	0.45	FALSE	0	0.470588	0.85	0.4	26.6822	0.978955	0.923277	0.170904	0.0386513	0.189755	0.274128	0.15392	0.95	0.727401
mp-1204110	36	1	1	FALSE	0	0	0.05	0	26.6822	0.978955	0.923277	0.170904	0.0386513	0.189755	0.274128	0.15392	0	0.727401
mp-1181755	18	1	0.95	TRUE	0.05	0.5	0.1	0	26.6822	0.978955	0.923277	0.170904	0.0386513	0.189755	0.274128	0.15392	1	0.727401
mp-1202829	36	1	1	FALSE	0		0	0	26.6822	0.978955	0.923277	0.170904	0.0386513	0.189755	0.274128	0.15392	1	0.727401
mp-1203015	36	1	1	FALSE	0	0	0.1	0	26.6822	0.978955	0.923277	0.170904	0.0386513	0.189755	0.274128	0.15392	0.45	0.727401
mp-1202869	36	1	1	TRUE	0.05	0.166667	0.3	0	26.6822	0.978955	0.923277	0.170904	0.0386513	0.189755	0.274128	0.15392	1	0.727401
mp-1202558	40	1	1	FALSE	0		0	1	26.6822	0.978955	0.923277	0.170904	0.0386513	0.189755	0.274128	0.15392	0.2	0.727401
mp-1203991	37	1	1	FALSE	0	0	0.15	1	26.6822	0.978955	0.923277	0.170904	0.0386513	0.189755	0.274128	0.15392	1	0.727401
mp-1180673	18	1	0.85	FALSE	0	0.176471	0.85	0	26.6822	0.978955	0.923277	0.170904	0.0386513	0.189755	0.274128	0.15392	0	0.727401
mp-1202942	38	1	1	FALSE	0		0	0	26.6822	0.978955	0.923277	0.170904	0.0386513	0.189755	0.274128	0.15392	0.35	0.727401
mp-1204597	37	1	1	FALSE	0		0	0.85	26.6822	0.978955	0.923277	0.170904	0.0386513	0.189755	0.274128	0.15392	0.95	0.727401
mp-1207108	4	1	0.1	TRUE	0.95	0.95	1	1	26.6822	0.978955	0.923277	0.170904	0.0386513	0.189755	0.274128	0.15392	1	0.727401
mp-1204726	36	1	1	FALSE	0	0	0.1	0	26.6822	0.978955	0.923277	0.170904	0.0386513	0.189755	0.274128	0.15392	1	0.727401
mp-1212972	16	1	0.8	FALSE	0	0.909091	0.55	0	26.6822	0.978955	0.923277	0.170904	0.0386513	0.189755	0.274128	0.15392	0.95	0.727401
mp-1204783	32	1	1	TRUE	0.05	0.25	0.4	0	26.6822	0.978955	0.923277	0.170904	0.0386513	0.189755	0.274128	0.15392	1	0.727401
mp-1203300	36	1	1	FALSE	0		0	0	26.6822	0.978955	0.923277	0.170904	0.0386513	0.189755	0.274128	0.15392	0.95	0.727401
mp-1207781	16	1	0.45	TRUE	0.55	0.705882	0.85	0.4	26.6822	0.978955	0.923277	0.170904	0.0386513	0.189755	0.274128	0.15392	1	0.727401
mp-1205121	32	1	1	FALSE	0	0	0.45	0	26.6822	0.978955	0.923277	0.170904	0.0386513	0.189755	0.274128	0.15392	1	0.727401
mp-1203103	40	1	1	FALSE	0	0	0.35	0	26.6822	0.978955	0.923277	0.170904	0.0386513	0.189755	0.274128	0.15392	0.65	0.727401
mp-1204807	40	1	1	FALSE	0		0	0	26.6822	0.978955	0.923277	0.170904	0.0386513	0.189755	0.274128	0.15392	1	0.727401
mp-1205390	16	1	0.9	FALSE	0	0	0.05	0	26.6822	0.978955	0.923277	0.170904	0.0386513	0.189755	0.274128	0.15392	0.95	0.727401
mp-1212523	18	1	1	FALSE	0		0	0	26.6822	0.978955	0.923277	0.170904	0.0386513	0.189755	0.274128	0.15392	1	0.727401
mp-1204721	40	1	1	FALSE	0	0	0.1	0	26.6822	0.978955	0.923277	0.170904	0.0386513	0.189755	0.274128	0.15392	1	0.727401
mp-1181682	17	1	0.9	TRUE	0.15	0.333333	0.6	0	26.6822	0.978955	0.923277	0.170904	0.0386513	0.189755	0.274128	0.15392	0.95	0.727401
mp-1203941	40	1	1	FALSE	0		0	0	26.6822	0.978955	0.923277	0.170904	0.0386513	0.189755	0.274128	0.15392	1	0.727401
mp-1205197	40	1	1	FALSE	0	0	0.45	0	26.6822	0.978955	0.923277	0.170904	0.0386513	0.189755	0.274128	0.15392	0.7	0.727401
mp-1203262	33	1	1	FALSE	0		0	1	26.6822	0.978955	0.923277	0.170904	0.0386513	0.189755	0.274128	0.15392	0.35	0.727401
mp-1205419	20	1	1	FALSE	0	0	0.2	0	26.6822	0.978955	0.923277	0.170904	0.0386513	0.189755	0.274128	0.15392	1	0.727401
mp-1203259	36	1	1	FALSE	0	0	0.05	0	26.6822	0.978955	0.923277	0.170904	0.0386513	0.189755	0.274128	0.15392	0.9	0.727401
mp-1202750	36	1	1	FALSE	0	0	0.3	0	26.6822	0.978955	0.923277	0.170904	0.0386513	0.189755	0.274128	0.15392	1	0.727401
mp-1207975	16	1	0.75	TRUE	0.25	0.294118	0.85	0.2	26.6822	0.978955	0.923277	0.170904	0.0386513	0.189755	0.274128	0.15392	1	0.727401
mp-1239087	12	1	0.35	FALSE	0	1	0.7	0.6	26.6822	0.978955	0.923277	0.170904	0.0386513	0.189755	0.274128	0.15392	1	0.727401
mp-1205327	10	1	0.65	TRUE	0.3	0.428571	0.7	0.05	26.6822	0.978955	0.923277	0.170904	0.0386513	0.189755	0.274128	0.15392	0.1	0.727401
mp-1202719	36	1	1	FALSE	0		0	0	26.6822	0.978955	0.923277	0.170904	0.0386513	0.189755	0.274128	0.15392	1	0.727401
mp-1179530	9	1	0.35	TRUE	0.7	0.875	0.8	0.45	26.6822	0.978955	0.923277	0.170904	0.0386513	0.189755	0.274128	0.15392	1	0.727401
mp-1205364	20	1	0.4	TRUE	0.4	0.888889	0.45	0.4	26.6822	0.978955	0.923277	0.170904	0.0386513	0.189755	0.274128	0.15392	0.65	0.727401
mp-1204505	36	1	1	FALSE	0		0	0	26.6822	0.978955	0.923277	0.170904	0.0386513	0.189755	0.274128	0.15392	1	0.727401
mp-1205400	18	1	1	FALSE	0	0.333333	0.15	0	26.6822	0.978955	0.923277	0.170904	0.0386513	0.189755	0.274128	0.15392	1	0.727401
mp-1202711	32	1	1	FALSE	0	0	0.1	0	26.6822	0.978955	0.923277	0.170904	0.0386513	0.189755	0.274128	0.15392	1	0.727401
mp-1203541	40	1	1	FALSE	0	0	0.05	0	26.6822	0.978955	0.923277	0.170904	0.0386513	0.189755	0.274128	0.15392	1	0.727401
mp-1205080	32	1	1	FALSE	0	0	0.3	0	26.6822	0.978955	0.923277	0.170904	0.0386513	0.189755	0.274128	0.15392	0.85	0.727401
mp-1212091	12	1	0.9	TRUE	0.05	1	0.05	0.5	26.6822	0.978955	0.923277	0.170904	0.0386513	0.189755	0.274128	0.15392	0.1	0.727401
mp-1204459	40	1	1	FALSE	0	0	0.05	1	26.6822	0.978955	0.923277	0.170904	0.0386513	0.189755	0.274128	0.15392	0.4	0.727401
mp-1204296	38	1	1	FALSE	0		0	0	26.6822	0.978955	0.923277	0.170904	0.0386513	0.189755	0.274128	0.15392	0.75	0.727401
mp-1204084	40	1	0.95	FALSE	0	1	0.05	0	26.6822	0.978955	0.923277	0.170904	0.0386513	0.189755	0.274128	0.15392	1	0.727401
mp-1184807	17	1	1	TRUE	0.05	0.0909091	0.55	0	26.6822	0.978955	0.923277	0.170904	0.0386513	0.189755	0.274128	0.15392	1	0.727401
mp-1204060	36	1	1	FALSE	0	0	0.1	0	26.6822	0.978955	0.923277	0.170904	0.0386513	0.189755	0.274128	0.15392	1	0.727401
mp-1179724	24	0.95	1	FALSE	0	0	0.0526316	0	26.6822	0.978955	0.923277	0.170904	0.0386513	0.189755	0.274128	0.15392	1	0.727401
mp-1202980	38	1	1	FALSE	0	0	0.05	1	26.6822	0.978955	0.923277	0.170904	0.0386513	0.189755	0.274128	0.15392	0.8	0.727401
mp-1185164	18	1	1	FALSE	0	0	0.15	0	26.6822	0.978955	0.923277	0.170904	0.0386513	0.189755	0.274128	0.15392	0.55	0.727401
mp-1203435	36	1	1	FALSE	0	0	0.2	0	26.6822	0.978955	0.923277	0.170904	0.0386513	0.189755	0.274128	0.15392	1	0.727401
mp-1203584	36	1	1	FALSE	0		0	0	26.6822	0.978955	0.923277	0.170904	0.0386513	0.189755	0.274128	0.15392	1	0.727401
mp-1204058	39	1	1	FALSE	0		0	1	26.6822	0.978955	0.923277	0.170904	0.0386513	0.189755	0.274128	0.15392	0	0.727401
mp-1204922	38	0.65	1	FALSE	0		0	0	26.6822	0.978955	0.923277	0.170904	0.0386513	0.189755	0.274128	0.15392	1	0.727401
mp-1205454	10	1	0.5	TRUE	0.55	0.733333	0.75	0.5	26.6822	0.978955	0.923277	0.170904	0.0386513	0.189755	0.274128	0.15392	1	0.727401
mp-1181434	18	1	0.95	TRUE	0.1	0.5	0.2	0.25	26.6822	0.978955	0.923277	0.170904	0.0386513	0.189755	0.274128	0.15392	1	0.727401
mp-1205094	32	1	1	FALSE	0		0	0	26.6822	0.978955	0.923277	0.170904	0.0386513	0.189755	0.274128	0.15392	0.35	0.727401
mp-1203356	32	1	1	FALSE	0		0	0	26.6822	0.978955	0.923277	0.170904	0.0386513	0.189755	0.274128	0.15392	1	0.727401
mp-1180667	20	1	0.8	TRUE	0.05	0.166667	0.3	0	26.6822	0.978955	0.923277	0.170904	0.0386513	0.189755	0.274128	0.15392	1	0.727401
mp-1202575	36	1	1	FALSE	0	0	0.15	0	26.6822	0.978955	0.923277	0.170904	0.0386513	0.189755	0.274128	0.15392	0.45	0.727401
mp-1205367	16	1	1	FALSE	0	0.111111	0.45	0.1	26.6822	0.978955	0.923277	0.170904	0.0386513	0.189755	0.274128	0.15392	0.5	0.727401
mp-1205332	20	1	1	FALSE	0	0	0.15	0	26.6822	0.978955	0.923277	0.170904	0.0386513	0.189755	0.274128	0.15392	1	0.727401
mp-1204383	36	1	1	FALSE	0	0	0.2	0	26.6822	0.978955	0.923277	0.170904	0.0386513	0.189755	0.274128	0.15392	1	0.727401
mp-1205336	20	0.85	1	FALSE	0	0	0.235294	0	26.6822	0.978955	0.923277	0.170904	0.0386513	0.189755	0.274128	0.15392	0	0.727401
mp-1182329	20	1	0.95	FALSE	0	0	0.2	0	26.6822	0.978955	0.923277	0.170904	0.0386513	0.189755	0.274128	0.15392	1	0.727401
mp-1202803	32	1	1	FALSE	0		0	0	26.6822	0.978955	0.923277	0.170904	0.0386513	0.189755	0.274128	0.15392	1	0.727401
mp-1239022	5	1	0.95	FALSE	0	0.0769231	0.65	0.7	26.6822	0.978955	0.923277	0.170904	0.0386513	0.189755	0.274128	0.15392	0.95	0.727401
mp-1203810	32	1	1	FALSE	0	0	0.1	0	26.6822	0.978955	0.923277	0.170904	0.0386513	0.189755	0.274128	0.15392	1	0.727401
mp-1204657	38	1	1	FALSE	0		0	0	26.6822	0.978955	0.923277	0.170904	0.0386513	0.189755	0.274128	0.15392	0.2	0.727401
mp-1181428	16	1	1	FALSE	0		0	0	26.6822	0.978955	0.923277	0.170904	0.0386513	0.189755	0.274128	0.15392	1	0.727401
mp-1181917	20	1	0.6	TRUE	0.4	0.818182	0.55	0.4	26.6822	0.978955	0.923277	0.170904	0.0386513	0.189755	0.274128	0.15392	0.85	0.727401
mp-1178773	30	1	1	FALSE	0	0	0.4	0	26.6822	0.978955	0.923277	0.170904	0.0386513	0.189755	0.274128	0.15392	1	0.727401
mp-1182146	16	1	0.7	TRUE	0.2	0.625	0.4	0	26.6822	0.978955	0.923277	0.170904	0.0386513	0.189755	0.274128	0.15392	1	0.727401
mp-1186251	20	1	1	TRUE	0.05	0.0833333	0.6	0	26.6822	0.978955	0.923277	0.170904	0.0386513	0.189755	0.274128	0.15392	0	0.727401
mp-1181702	28	1	1	FALSE	0	0	0.2	0	26.6822	0.978955	0.923277	0.170904	0.0386513	0.189755	0.274128	0.15392	1	0.727401
mp-2720358	20	1	0.95	TRUE	0.05	0	0.75	0	26.6822	0.978955	0.923277	0.170904	0.0386513	0.189755	0.274128	0.15392	1	0.727401
mp-1209845	16	1	0.75	TRUE	0.25	0.333333	0.75	0.2	26.6822	0.978955	0.923277	0.170904	0.0386513	0.189755	0.274128	0.15392	1	0.727401
mp-1203491	40	1	1	FALSE	0	0	0.2	0	26.6822	0.978955	0.923277	0.170904	0.0386513	0.189755	0.274128	0.15392	1	0.727401
mp-1186069	14	1	0.9	TRUE	0.05	0.25	0.6	0	26.6822	0.978955	0.923277	0.170904	0.0386513	0.189755	0.274128	0.15392	1	0.727401
mp-1181006	32	1	1	FALSE	0	0	0.05	0	26.6822	0.978955	0.923277	0.170904	0.0386513	0.189755	0.274128	0.15392	1	0.727401
mp-1204562	36	1	1	FALSE	0	0	0.1	1	26.6822	0.978955	0.923277	0.170904	0.0386513	0.189755	0.274128	0.15392	1	0.727401
mp-1183797	20	1	0.95	TRUE	0.1	0.4	0.25	0	26.6822	0.978955	0.923277	0.170904	0.0386513	0.189755	0.274128	0.15392	0.7	0.727401
mp-1179980	12	1	0.8	FALSE	0	0	0.6	1	26.6822	0.978955	0.923277	0.170904	0.0386513	0.189755	0.274128	0.15392	1	0.727401
mp-1203781	36	0.65	1	FALSE	0		0	0	26.6822	0.978955	0.923277	0.170904	0.0386513	0.189755	0.274128	0.15392	0.8	0.727401
mp-1202965	34	1	1	FALSE	0	0	0.4	0	26.6822	0.978955	0.923277	0.170904	0.0386513	0.189755	0.274128	0.15392	0	0.727401
mp-1182046	18	1	1	FALSE	0	0	0.2	0	26.6822	0.978955	0.923277	0.170904	0.0386513	0.189755	0.274128	0.15392	0.85	0.727401
mp-1202527	38	1	1	FALSE	0	0	0.25	0	26.6822	0.978955	0.923277	0.170904	0.0386513	0.189755	0.274128	0.15392	1	0.727401
mp-1203932	36	1	1	FALSE	0	0	0.15	0	26.6822	0.978955	0.923277	0.170904	0.0386513	0.189755	0.274128	0.15392	0.8	0.727401
mp-1204352	40	1	1	FALSE	0	0	0.15	0	26.6822	0.978955	0.923277	0.170904	0.0386513	0.189755	0.274128	0.15392	0.9	0.727401
mp-1181739	8	1	0.75	FALSE	0	0	0.85	1	26.6822	0.978955	0.923277	0.170904	0.0386513	0.189755	0.274128	0.15392	0.35	0.727401
mp-1204232	38	1	1	FALSE	0		0	0	26.6822	0.978955	0.923277	0.170904	0.0386513	0.189755	0.274128	0.15392	0.5	0.727401
mp-1205410	6	1	0.45	TRUE	0.3	0.785714	0.7	0.7	26.6822	0.978955	0.923277	0.170904	0.0386513	0.189755	0.274128	0.15392	1	0.727401
mp-1202678	35	0.95	1	FALSE	0		0	0	26.6822	0.978955	0.923277	0.170904	0.0386513	0.189755	0.274128	0.15392	0.05	0.727401
mp-1203583	37	1	1	FALSE	0		0	0.9	26.6822	0.978955	0.923277	0.170904	0.0386513	0.189755	0.274128	0.15392	1	0.727401
mp-1181198	20	1	1	FALSE	0	0.181818	0.55	0	26.6822	0.978955	0.923277	0.170904	0.0386513	0.189755	0.274128	0.15392	0.85	0.727401
mp-1202860	40	0.95	1	FALSE	0		0	0	26.6822	0.978955	0.923277	0.170904	0.0386513	0.189755	0.274128	0.15392	0.85	0.727401
mp-1187412	5	1	0.6	TRUE	0.05	0.375	0.8	0.05	26.6822	0.978955	0.923277	0.170904	0.0386513	0.189755	0.274128	0.15392	0.95	0.727401
mp-1179224	22	1	1	FALSE	0		0	0	26.6822	0.978955	0.923277	0.170904	0.0386513	0.189755	0.274128	0.15392	0.75	0.727401
mp-1204490	36	1	1	FALSE	0	0	0.2	0	26.6822	0.978955	0.923277	0.170904	0.0386513	0.189755	0.274128	0.15392	0.85	0.727401
mp-1203663	38	0.75	1	FALSE	0		0	0	26.6822	0.978955	0.923277	0.170904	0.0386513	0.189755	0.274128	0.15392	1	0.727401
mp-1210824	16	1	0.85	TRUE	0.1	0.7	0.5	0	26.6822	0.978955	0.923277	0.170904	0.0386513	0.189755	0.274128	0.15392	0.9	0.727401
mp-1205339	18	1	1	FALSE	0	0	0.3	0	26.6822	0.978955	0.923277	0.170904	0.0386513	0.189755	0.274128	0.15392	0.3	0.727401
mp-1203755	38	1	1	FALSE	0		0	0	26.6822	0.978955	0.923277	0.170904	0.0386513	0.189755	0.274128	0.15392	0.5	0.727401
mp-1207780	16	1	0.5	TRUE	0.45	0.6	0.75	0.35	26.6822	0.978955	0.923277	0.170904	0.0386513	0.189755	0.274128	0.15392	1	0.727401
mp-1232409	36	0.7	1	FALSE	0	0	0.142857	0	26.6822	0.978955	0.923277	0.170904	0.0386513	0.189755	0.274128	0.15392	1	0.727401
mp-1182070	4	1	0.1	TRUE	0.05	0.578947	0.95	0.95	26.6822	0.978955	0.923277	0.170904	0.0386513	0.189755	0.274128	0.15392	0.05	0.727401
mp-1181507	16	1	0.95	TRUE	0.05	1	0.05	0	26.6822	0.978955	0.923277	0.170904	0.0386513	0.189755	0.274128	0.15392	0.95	0.727401
mp-1184343	16	1	1	FALSE	0	0	0.3	0	26.6822	0.978955	0.923277	0.170904	0.0386513	0.189755	0.274128	0.15392	0.75	0.727401
mp-1207785	16	1	0.5	TRUE	0.4	0.470588	0.85	0.35	26.6822	0.978955	0.923277	0.170904	0.0386513	0.189755	0.274128	0.15392	1	0.727401
mp-1203331	32	1	1	FALSE	0		0	0	26.6822	0.978955	0.923277	0.170904	0.0386513	0.189755	0.274128	0.15392	1	0.727401
mp-1203569	31	1	1	FALSE	0	0	0.1	1	26.6822	0.978955	0.923277	0.170904	0.0386513	0.189755	0.274128	0.15392	1	0.727401
mp-1203275	32	1	1	FALSE	0	0	0.15	0	26.6822	0.978955	0.923277	0.170904	0.0386513	0.189755	0.274128	0.15392	0.05	0.727401
mp-1204625	36	1	1	FALSE	0	0	0.2	0	26.6822	0.978955	0.923277	0.170904	0.0386513	0.189755	0.274128	0.15392	1	0.727401
mp-1204563	36	0.9	1	FALSE	0		0	0	26.6822	0.978955	0.923277	0.170904	0.0386513	0.189755	0.274128	0.15392	0.4	0.727401
mp-1204517	38	0.65	1	FALSE	0	0	0.230769	0	26.6822	0.978955	0.923277	0.170904	0.0386513	0.189755	0.274128	0.15392	1	0.727401
mp-1203464	36	1	1	FALSE	0	0	0.35	0	26.6822	0.978955	0.923277	0.170904	0.0386513	0.189755	0.274128	0.15392	0.85	0.727401
mp-1205425	39	1	1	FALSE	0		0	0	26.6822	0.978955	0.923277	0.170904	0.0386513	0.189755	0.274128	0.15392	0.85	0.727401
mp-1182243	18	1	1	FALSE	0	0	0.35	0.05	26.6822	0.978955	0.923277	0.170904	0.0386513	0.189755	0.274128	0.15392	0.85	0.727401
mp-1208195	18	1	1	FALSE	0	0	0.05	0	26.6822	0.978955	0.923277	0.170904	0.0386513	0.189755	0.274128	0.15392	0.4	0.727401
mp-1205300	19	1	0.95	TRUE	0.1	0.2	0.5	0	26.6822	0.978955	0.923277	0.170904	0.0386513	0.189755	0.274128	0.15392	1	0.727401
mp-1178989	20	1	0.85	TRUE	0.05	0.5	0.1	0	26.6822	0.978955	0.923277	0.170904	0.0386513	0.189755	0.274128	0.15392	0.75	0.727401
mp-2234110	9	1	0.75	FALSE	0	0	0.9	1	26.6822	0.978955	0.923277	0.170904	0.0386513	0.189755	0.274128	0.15392	0.5	0.727401
mp-1204580	38	1	1	FALSE	0		0	0	26.6822	0.978955	0.923277	0.170904	0.0386513	0.189755	0.274128	0.15392	0	0.727401
mp-1203906	40	1	1	FALSE	0		0	0	26.6822	0.978955	0.923277	0.170904	0.0386513	0.189755	0.274128	0.15392	0.6	0.727401
mp-1202960	40	1	1	FALSE	0	0	0.15	0	26.6822	0.978955	0.923277	0.170904	0.0386513	0.189755	0.274128	0.15392	1	0.727401
mp-1238754	24	0.95	1	FALSE	0	0	0.315789	0	26.6822	0.978955	0.923277	0.170904	0.0386513	0.189755	0.274128	0.15392	1	0.727401
mp-1180571	36	1	1	FALSE	0	0	0.1	0	26.6822	0.978955	0.923277	0.170904	0.0386513	0.189755	0.274128	0.15392	1	0.727401
mp-1203018	38	1	1	FALSE	0		0	0	26.6822	0.978955	0.923277	0.170904	0.0386513	0.189755	0.274128	0.15392	0.1	0.727401
mp-1205413	16	1	1	FALSE	0	0	0.05	0	26.6822	0.978955	0.923277	0.170904	0.0386513	0.189755	0.274128	0.15392	0.75	0.727401
mp-1203642	36	1	1	FALSE	0	0	0.05	0	26.6822	0.978955	0.923277	0.170904	0.0386513	0.189755	0.274128	0.15392	1	0.727401
mp-1208453	16	1	0.5	TRUE	0.3	0.388889	0.9	0.35	26.6822	0.978955	0.923277	0.170904	0.0386513	0.189755	0.274128	0.15392	1	0.727401
mp-1180484	24	1	1	FALSE	0	0.705882	0.85	0.1	26.6822	0.978955	0.923277	0.170904	0.0386513	0.189755	0.274128	0.15392	1	0.727401
mp-1202996	40	1	0.95	FALSE	0	0	0.25	0	26.6822	0.978955	0.923277	0.170904	0.0386513	0.189755	0.274128	0.15392	1	0.727401
mp-1172828	32	1	1	FALSE	0	0	0.6	0	26.6822	0.978955	0.923277	0.170904	0.0386513	0.189755	0.274128	0.15392	1	0.727401
mp-1205316	6	1	0.35	TRUE	0.6	0.789474	0.95	0.6	26.6822	0.978955	0.923277	0.170904	0.0386513	0.189755	0.274128	0.15392	1	0.727401
mp-1202505	36	1	1	FALSE	0		0	0	26.6822	0.978955	0.923277	0.170904	0.0386513	0.189755	0.274128	0.15392	1	0.727401
mp-1202455	38	1	1	FALSE	0		0	1	26.6822	0.978955	0.923277	0.170904	0.0386513	0.189755	0.274128	0.15392	1	0.727401
mp-1181961	26	1	1	FALSE	0	0.111111	0.45	0.5	26.6822	0.978955	0.923277	0.170904	0.0386513	0.189755	0.274128	0.15392	0	0.727401
mp-1204082	38	0.7	1	FALSE	0	0	0.428571	0	26.6822	0.978955	0.923277	0.170904	0.0386513	0.189755	0.274128	0.15392	1	0.727401
mp-1204604	32	1	1	FALSE	0	0	0.05	1	26.6822	0.978955	0.923277	0.170904	0.0386513	0.189755	0.274128	0.15392	0	0.727401
mp-1205049	40	1	1	FALSE	0	0	0.4	0	26.6822	0.978955	0.923277	0.170904	0.0386513	0.189755	0.274128	0.15392	1	0.727401
mp-1179342	10	1	0.45	FALSE	0	1	0.95	0.2	26.6822	0.978955	0.923277	0.170904	0.0386513	0.189755	0.274128	0.15392	0.8	0.727401
mp-1205341	32	1	1	FALSE	0	0	0.05	0	26.6822	0.978955	0.923277	0.170904	0.0386513	0.189755	0.274128	0.15392	0.45	0.727401
mp-1203715	40	1	1	FALSE	0		0	1	26.6822	0.978955	0.923277	0.170904	0.0386513	0.189755	0.274128	0.15392	1	0.727401
mp-1182885	20	1	0.95	FALSE	0	1	0.05	0	26.6822	0.978955	0.923277	0.170904	0.0386513	0.189755	0.274128	0.15392	0.85	0.727401
mp-1182103	32	0.95	1	FALSE	0		0	0	26.6822	0.978955	0.923277	0.170904	0.0386513	0.189755	0.274128	0.15392	1	0.727401
mp-1204544	36	1	1	FALSE	0	0	0.1	0	26.6822	0.978955	0.923277	0.170904	0.0386513	0.189755	0.274128	0.15392	1	0.727401
mp-1181515	17	1	0.95	FALSE	0	0	0.05	0	26.6822	0.978955	0.923277	0.170904	0.0386513	0.189755	0.274128	0.15392	1	0.727401
mp-1205354	20	1	0.7	FALSE	0	0.647059	0.85	0	26.6822	0.978955	0.923277	0.170904	0.0386513	0.189755	0.274128	0.15392	1	0.727401
mp-1205311	40	0.85	1	FALSE	0	0	0.117647	0	26.6822	0.978955	0.923277	0.170904	0.0386513	0.189755	0.274128	0.15392	0.35	0.727401
mp-1354315	20	0.7	1	FALSE	0	0	0.0714286	0	26.6822	0.978955	0.923277	0.170904	0.0386513	0.189755	0.274128	0.15392	0.9	0.727401
mp-1203006	40	1	0.9	FALSE	0	0	0.15	0	26.6822	0.978955	0.923277	0.170904	0.0386513	0.189755	0.274128	0.15392	1	0.727401
mp-1204182	40	1	1	FALSE	0		0	0	26.6822	0.978955	0.923277	0.170904	0.0386513	0.189755	0.274128	0.15392	1	0.727401
mp-1203494	36	1	0.95	FALSE	0	0	0.4	0	26.6822	0.978955	0.923277	0.170904	0.0386513	0.189755	0.274128	0.15392	0.25	0.727401
mp-1205097	38	1	1	FALSE	0	0	0.2	1	26.6822	0.978955	0.923277	0.170904	0.0386513	0.189755	0.274128	0.15392	1	0.727401
mp-1202967	40	1	1	FALSE	0		0	0	26.6822	0.978955	0.923277	0.170904	0.0386513	0.189755	0.274128	0.15392	1	0.727401
mp-1203035	38	0.85	1	FALSE	0	0.166667	0.352941	0	26.6822	0.978955	0.923277	0.170904	0.0386513	0.189755	0.274128	0.15392	1	0.727401
mp-1204651	32	0.55	1	FALSE	0	0	0.181818	0	26.6822	0.978955	0.923277	0.170904	0.0386513	0.189755	0.274128	0.15392	1	0.727401
mp-1204590	36	1	1	FALSE	0	0	0.05	0	26.6822	0.978955	0.923277	0.170904	0.0386513	0.189755	0.274128	0.15392	1	0.727401
mp-1180547	12	1	1	FALSE	0	0.818182	0.55	0	26.6822	0.978955	0.923277	0.170904	0.0386513	0.189755	0.274128	0.15392	0	0.727401
mp-1203479	31	1	1	FALSE	0	0	0.15	1	26.6822	0.978955	0.923277	0.170904	0.0386513	0.189755	0.274128	0.15392	1	0.727401
mp-1188065	10	1	0.75	FALSE	0	0.5	0.5	0.4	26.6822	0.978955	0.923277	0.170904	0.0386513	0.189755	0.274128	0.15392	1	0.727401
mp-1181500	16	1	0.75	TRUE	0.15	0.416667	0.6	0	26.6822	0.978955	0.923277	0.170904	0.0386513	0.189755	0.274128	0.15392	1	0.727401
mp-1203260	32	1	1	FALSE	0		0	0	26.6822	0.978955	0.923277	0.170904	0.0386513	0.189755	0.274128	0.15392	0.55	0.727401
mp-1178967	18	0.9	0.944444	FALSE	0	0	0.5	0	26.6822	0.978955	0.923277	0.170904	0.0386513	0.189755	0.274128	0.15392	0.85	0.727401
mp-1202749	36	1	1	FALSE	0	0	0.2	1	26.6822	0.978955	0.923277	0.170904	0.0386513	0.189755	0.274128	0.15392	0.45	0.727401
mp-1206799	5	1	0.8	TRUE	0.15	0.25	0.8	0.3	26.6822	0.978955	0.923277	0.170904	0.0386513	0.189755	0.274128	0.15392	0.45	0.727401
mp-1203475	40	1	1	FALSE	0		0	0	26.6822	0.978955	0.923277	0.170904	0.0386513	0.189755	0.274128	0.15392	1	0.727401
mp-1205394	32	1	1	FALSE	0	0	0.4	0	26.6822	0.978955	0.923277	0.170904	0.0386513	0.189755	0.274128	0.15392	0.7	0.727401
mp-1179520	16	1	1	FALSE	0	0.166667	0.6	0	26.6822	0.978955	0.923277	0.170904	0.0386513	0.189755	0.274128	0.15392	0	0.727401
mp-1208358	17	1	0.9	TRUE	0.1	0.25	0.4	0	26.6822	0.978955	0.923277	0.170904	0.0386513	0.189755	0.274128	0.15392	1	0.727401
mp-2659898	12	1	0.95	FALSE	0	0.125	0.4	0	26.6822	0.978955	0.923277	0.170904	0.0386513	0.189755	0.274128	0.15392	1	0.727401
mp-1205054	36	1	1	FALSE	0		0	0	26.6822	0.978955	0.923277	0.170904	0.0386513	0.189755	0.274128	0.15392	1	0.727401
mp-1188069	18	1	0.95	FALSE	0	0	0.65	0.15	26.6822	0.978955	0.923277	0.170904	0.0386513	0.189755	0.274128	0.15392	0.65	0.727401
mp-1203857	40	1	1	FALSE	0		0	0	26.6822	0.978955	0.923277	0.170904	0.0386513	0.189755	0.274128	0.15392	0	0.727401
mp-1202520	32	1	1	FALSE	0	0.5	0.1	0	26.6822	0.978955	0.923277	0.170904	0.0386513	0.189755	0.274128	0.15392	1	0.727401
mp-1202999	40	1	1	FALSE	0	1	0.05	0	26.6822	0.978955	0.923277	0.170904	0.0386513	0.189755	0.274128	0.15392	1	0.727401
mp-1181438	16	1	0.9	FALSE	0	0.25	0.2	0	26.6822	0.978955	0.923277	0.170904	0.0386513	0.189755	0.274128	0.15392	0.9	0.727401
mp-1204905	38	0.75	1	FALSE	0	0	0.0666667	0	26.6822	0.978955	0.923277	0.170904	0.0386513	0.189755	0.274128	0.15392	1	0.727401
mp-1203382	38	0.95	1	FALSE	0		0	0	26.6822	0.978955	0.923277	0.170904	0.0386513	0.189755	0.274128	0.15392	0.95	0.727401
mp-1205030	38	1	1	FALSE	0	0	0.1	0	26.6822	0.978955	0.923277	0.170904	0.0386513	0.189755	0.274128	0.15392	1	0.727401
mp-1204402	32	1	1	FALSE	0		0	0	26.6822	0.978955	0.923277	0.170904	0.0386513	0.189755	0.274128	0.15392	1	0.727401
mp-1203252	32	1	1	FALSE	0	0.333333	0.15	0	26.6822	0.978955	0.923277	0.170904	0.0386513	0.189755	0.274128	0.15392	1	0.727401
mp-1202964	31	1	1	FALSE	0	0	0.35	1	26.6822	0.978955	0.923277	0.170904	0.0386513	0.189755	0.274128	0.15392	1	0.727401
mp-1204794	38	1	1	FALSE	0	0	0.05	1	26.6822	0.978955	0.923277	0.170904	0.0386513	0.189755	0.274128	0.15392	1	0.727401
mp-1204122	40	1	1	FALSE	0		0	0	26.6822	0.978955	0.923277	0.170904	0.0386513	0.189755	0.274128	0.15392	0.65	0.727401
mp-1202802	36	0.95	1	FALSE	0	0	0.526316	0	26.6822	0.978955	0.923277	0.170904	0.0386513	0.189755	0.274128	0.15392	1	0.727401
mp-1179854	18	0.95	1	FALSE	0	0.2	0.263158	0	26.6822	0.978955	0.923277	0.170904	0.0386513	0.189755	0.274128	0.15392	1	0.727401
mp-1205135	36	1	1	FALSE	0		0	0	26.6822	0.978955	0.923277	0.170904	0.0386513	0.189755	0.274128	0.15392	1	0.727401
mp-1203555	40	1	1	FALSE	0		0	0	26.6822	0.978955	0.923277	0.170904	0.0386513	0.189755	0.274128	0.15392	1	0.727401
mp-1207627	16	1	0.75	TRUE	0.25	0.333333	0.75	0.25	26.6822	0.978955	0.923277	0.170904	0.0386513	0.189755	0.274128	0.15392	0.45	0.727401
mp-1205465	17	1	1	FALSE	0	0.3	0.5	0.95	26.6822	0.978955	0.923277	0.170904	0.0386513	0.189755	0.274128	0.15392	0.9	0.727401
mp-1172877	39	1	1	FALSE	0		0	0	26.6822	0.978955	0.923277	0.170904	0.0386513	0.189755	0.274128	0.15392	0.95	0.727401
mp-1203595	34	1	1	FALSE	0		0	0	26.6822	0.978955	0.923277	0.170904	0.0386513	0.189755	0.274128	0.15392	0.85	0.727401
mp-1202581	40	0.95	1	FALSE	0		0	0	26.6822	0.978955	0.923277	0.170904	0.0386513	0.189755	0.274128	0.15392	0.8	0.727401
mp-1181235	6	1	0.6	FALSE	0	0	0.9	0.55	26.6822	0.978955	0.923277	0.170904	0.0386513	0.189755	0.274128	0.15392	0.5	0.727401
mp-1185199	20	1	1	FALSE	0		0	0	26.6822	0.978955	0.923277	0.170904	0.0386513	0.189755	0.274128	0.15392	1	0.727401
mp-1204293	38	1	1	FALSE	0		0	0	26.6822	0.978955	0.923277	0.170904	0.0386513	0.189755	0.274128	0.15392	0.25	0.727401
mp-1202511	38	1	1	FALSE	0	0	0.1	1	26.6822	0.978955	0.923277	0.170904	0.0386513	0.189755	0.274128	0.15392	0.95	0.727401
mp-1183735	14	1	0.8	FALSE	0	0.411765	0.85	0.05	26.6822	0.978955	0.923277	0.170904	0.0386513	0.189755	0.274128	0.15392	0.75	0.727401
mp-1202962	40	1	1	FALSE	0	0.2	0.25	0	26.6822	0.978955	0.923277	0.170904	0.0386513	0.189755	0.274128	0.15392	1	0.727401
mp-1205002	32	1	1	FALSE	0	0	0.3	0	26.6822	0.978955	0.923277	0.170904	0.0386513	0.189755	0.274128	0.15392	1	0.727401
mp-1181033	16	1	0.9	TRUE	0.15	0.3	0.5	0.1	26.6822	0.978955	0.923277	0.170904	0.0386513	0.189755	0.274128	0.15392	0.95	0.727401
mp-1205021	32	1	1	FALSE	0	0	0.5	0	26.6822	0.978955	0.923277	0.170904	0.0386513	0.189755	0.274128	0.15392	1	0.727401
mp-1204482	34	1	1	FALSE	0	0	0.35	0	26.6822	0.978955	0.923277	0.170904	0.0386513	0.189755	0.274128	0.15392	0.6	0.727401
mp-1205432	18	1	0.8	TRUE	0.25	0.384615	0.65	0.15	26.6822	0.978955	0.923277	0.170904	0.0386513	0.189755	0.274128	0.15392	0.95	0.727401
mp-1204734	34	1	1	FALSE	0	0	0.05	1	26.6822	0.978955	0.923277	0.170904	0.0386513	0.189755	0.274128	0.15392	1	0.727401
mp-1238498	4	1	0.3	TRUE	0.2	0.5	1	0.45	26.6822	0.978955	0.923277	0.170904	0.0386513	0.189755	0.274128	0.15392	0.75	0.727401
mp-1237201	38	0.55	1	FALSE	0		0	0	26.6822	0.978955	0.923277	0.170904	0.0386513	0.189755	0.274128	0.15392	1	0.727401
mp-1203350	38	1	1	FALSE	0		0	0	26.6822	0.978955	0.923277	0.170904	0.0386513	0.189755	0.274128	0.15392	0.6	0.727401
mp-1204645	36	1	1	FALSE	0	0	0.2	0	26.6822	0.978955	0.923277	0.170904	0.0386513	0.189755	0.274128	0.15392	1	0.727401
mp-1205351	18	1	1	FALSE	0		0	0	26.6822	0.978955	0.923277	0.170904	0.0386513	0.189755	0.274128	0.15392	0.6	0.727401
mp-1211573	18	0.7	1	FALSE	0		0	0	26.6822	0.978955	0.923277	0.170904	0.0386513	0.189755	0.274128	0.15392	1	0.727401
mp-1204896	34	1	1	FALSE	0		0	0	26.6822	0.978955	0.923277	0.170904	0.0386513	0.189755	0.274128	0.15392	0.65	0.727401
mp-1205375	10	1	0.6	TRUE	0.05	0.666667	0.75	0	26.6822	0.978955	0.923277	0.170904	0.0386513	0.189755	0.274128	0.15392	0.1	0.727401
mp-1203009	36	1	1	FALSE	0		0	0	26.6822	0.978955	0.923277	0.170904	0.0386513	0.189755	0.274128	0.15392	0.25	0.727401
mp-1202577	32	1	1	FALSE	0	0	0.15	0	26.6822	0.978955	0.923277	0.170904	0.0386513	0.189755	0.274128	0.15392	1	0.727401
mp-1182169	14	1	1	FALSE	0	0	0.55	0	26.6822	0.978955	0.923277	0.170904	0.0386513	0.189755	0.274128	0.15392	0	0.727401
mp-1203977	32	1	1	FALSE	0	0	0.1	0	26.6822	0.978955	0.923277	0.170904	0.0386513	0.189755	0.274128	0.15392	1	0.727401
mp-1203845	35	1	1	FALSE	0		0	0.35	26.6822	0.978955	0.923277	0.170904	0.0386513	0.189755	0.274128	0.15392	1	0.727401
mp-1203201	40	1	1	FALSE	0	0.2	0.25	0	26.6822	0.978955	0.923277	0.170904	0.0386513	0.189755	0.274128	0.15392	1	0.727401
mp-1204192	34	1	1	FALSE	0		0	0	26.6822	0.978955	0.923277	0.170904	0.0386513	0.189755	0.274128	0.15392	0	0.727401
mp-1182387	36	1	1	FALSE	0		0	0	26.6822	0.978955	0.923277	0.170904	0.0386513	0.189755	0.274128	0.15392	1	0.727401
mp-1182461	38	1	1	FALSE	0		0	0	26.6822	0.978955	0.923277	0.170904	0.0386513	0.189755	0.274128	0.15392	0.15	0.727401
mp-1205402	30	0.75	1	FALSE	0		0	0	26.6822	0.978955	0.923277	0.170904	0.0386513	0.189755	0.274128	0.15392	1	0.727401
mp-1181553	16	1	0.6	TRUE	0.25	0.727273	0.55	0	26.6822	0.978955	0.923277	0.170904	0.0386513	0.189755	0.274128	0.15392	1	0.727401
mp-1203511	40	0.3	1	FALSE	0		0	0	26.6822	0.978955	0.923277	0.170904	0.0386513	0.189755	0.274128	0.15392	0.15	0.727401
mp-1180401	14	1	1	FALSE	0	0.142857	0.35	0	26.6822	0.978955	0.923277	0.170904	0.0386513	0.189755	0.274128	0.15392	0	0.727401
mp-1181499	6	1	0.8	FALSE	0	0.222222	0.9	0.35	26.6822	0.978955	0.923277	0.170904	0.0386513	0.189755	0.274128	0.15392	1	0.727401
mp-1181552	18	1	1	FALSE	0	0	0.45	0.05	26.6822	0.978955	0.923277	0.170904	0.0386513	0.189755	0.274128	0.15392	0.5	0.727401
mp-1204489	40	1	1	FALSE	0		0	0	26.6822	0.978955	0.923277	0.170904	0.0386513	0.189755	0.274128	0.15392	0.8	0.727401
mp-1205385	17	1	0.75	TRUE	0.1	0.666667	0.15	0	26.6822	0.978955	0.923277	0.170904	0.0386513	0.189755	0.274128	0.15392	1	0.727401
mp-1203793	32	1	1	FALSE	0	0	0.05	0	26.6822	0.978955	0.923277	0.170904	0.0386513	0.189755	0.274128	0.15392	0.6	0.727401
mp-1203399	36	0.95	1	FALSE	0	0.222222	0.473684	0	26.6822	0.978955	0.923277	0.170904	0.0386513	0.189755	0.274128	0.15392	1	0.727401
mp-1182433	20	1	1	FALSE	0	0	0.25	0	26.6822	0.978955	0.923277	0.170904	0.0386513	0.189755	0.274128	0.15392	0	0.727401
mp-1238725	30	1	1	FALSE	0	0	0.15	0	26.6822	0.978955	0.923277	0.170904	0.0386513	0.189755	0.274128	0.15392	1	0.727401
mp-1182265	19	1	1	FALSE	0	0	0.45	0	26.6822	0.978955	0.923277	0.170904	0.0386513	0.189755	0.274128	0.15392	1	0.727401
mp-1213081	27	1	1	FALSE	0	0	0.4	0	26.6822	0.978955	0.923277	0.170904	0.0386513	0.189755	0.274128	0.15392	0	0.727401
mp-1203220	40	1	1	FALSE	0	0	0.15	0	26.6822	0.978955	0.923277	0.170904	0.0386513	0.189755	0.274128	0.15392	0	0.727401
mp-1181705	20	1	1	FALSE	0	1	0.15	0	26.6822	0.978955	0.923277	0.170904	0.0386513	0.189755	0.274128	0.15392	0.95	0.727401
mp-1203387	36	1	1	FALSE	0	0	0.1	0	26.6822	0.978955	0.923277	0.170904	0.0386513	0.189755	0.274128	0.15392	0.65	0.727401
mp-1206244	6	1	0.55	FALSE	0	0.0526316	0.95	0.2	26.6822	0.978955	0.923277	0.170904	0.0386513	0.189755	0.274128	0.15392	0.65	0.727401
mp-1182809	4	1	0.45	TRUE	0.35	1	0.95	0.25	26.6822	0.978955	0.923277	0.170904	0.0386513	0.189755	0.274128	0.15392	0.95	0.727401
mp-1203419	37	1	1	FALSE	0		0	0.25	26.6822	0.978955	0.923277	0.170904	0.0386513	0.189755	0.274128	0.15392	0.3	0.727401
mp-1181222	20	1	1	FALSE	0	0.5	0.6	0.05	26.6822	0.978955	0.923277	0.170904	0.0386513	0.189755	0.274128	0.15392	1	0.727401
mp-1180452	12	1	0.9	FALSE	0	0.222222	0.9	0	26.6822	0.978955	0.923277	0.170904	0.0386513	0.189755	0.274128	0.15392	0	0.727401
mp-1205335	12	1	1	FALSE	0	0	0.05	0.8	26.6822	0.978955	0.923277	0.170904	0.0386513	0.189755	0.274128	0.15392	1	0.727401
mp-1182326	18	1	1	FALSE	0	0	0.4	1	26.6822	0.978955	0.923277	0.170904	0.0386513	0.189755	0.274128	0.15392	0.2	0.727401
mp-1202692	36	1	1	FALSE	0	0	0.2	0	26.6822	0.978955	0.923277	0.170904	0.0386513	0.189755	0.274128	0.15392	1	0.727401
mp-1203323	32	1	1	FALSE	0	0	0.15	0	26.6822	0.978955	0.923277	0.170904	0.0386513	0.189755	0.274128	0.15392	0.05	0.727401
mp-1182074	6	1	0.8	FALSE	0	0.25	1	0.45	26.6822	0.978955	0.923277	0.170904	0.0386513	0.189755	0.274128	0.15392	0.35	0.727401
mp-1205352	20	1	1	FALSE	0	0.0666667	0.75	0	26.6822	0.978955	0.923277	0.170904	0.0386513	0.189755	0.274128	0.15392	1	0.727401
mp-1203010	40	1	1	FALSE	0		0	0	26.6822	0.978955	0.923277	0.170904	0.0386513	0.189755	0.274128	0.15392	1	0.727401
mp-1202538	40	0.9	0.944444	FALSE	0	0.5	0.222222	0	26.6822	0.978955	0.923277	0.170904	0.0386513	0.189755	0.274128	0.15392	1	0.727401
mp-1202506	36	1	1	FALSE	0	0	0.05	0	26.6822	0.978955	0.923277	0.170904	0.0386513	0.189755	0.274128	0.15392	0	0.727401
mp-1205361	20	1	1	FALSE	0	0	0.35	0	26.6822	0.978955	0.923277	0.170904	0.0386513	0.189755	0.274128	0.15392	0	0.727401
mp-1203091	38	1	1	FALSE	0		0	0	26.6822	0.978955	0.923277	0.170904	0.0386513	0.189755	0.274128	0.15392	0.65	0.727401
mp-1202784	38	1	1	FALSE	0	0	0.35	0	26.6822	0.978955	0.923277	0.170904	0.0386513	0.189755	0.274128	0.15392	1	0.727401
mp-1203452	32	1	1	FALSE	0	0	0.35	0	26.6822	0.978955	0.923277	0.170904	0.0386513	0.189755	0.274128	0.15392	0	0.727401
mp-1205427	18	1	1	FALSE	0		0	0	26.6822	0.978955	0.923277	0.170904	0.0386513	0.189755	0.274128	0.15392	0	0.727401
mp-1179708	18	1	1	FALSE	0	0.111111	0.45	0	26.6822	0.978955	0.923277	0.170904	0.0386513	0.189755	0.274128	0.15392	0.8	0.727401
mp-1205387	16	1	1	FALSE	0	0	0.35	0	26.6822	0.978955	0.923277	0.170904	0.0386513	0.189755	0.274128	0.15392	0.8	0.727401
mp-1180577	24	1	1	FALSE	0	0	0.15	0	26.6822	0.978955	0.923277	0.170904	0.0386513	0.189755	0.274128	0.15392	0.9	0.727401
mp-1204800	40	0.8	1	FALSE	0	0	0.125	0	26.6822	0.978955	0.923277	0.170904	0.0386513	0.189755	0.274128	0.15392	0.9	0.727401
mp-1204039	32	1	1	FALSE	0	0	0.05	0	26.6822	0.978955	0.923277	0.170904	0.0386513	0.189755	0.274128	0.15392	1	0.727401
mp-1178768	18	1	0.85	TRUE	0.2	0.5	0.4	0	26.6822	0.978955	0.923277	0.170904	0.0386513	0.189755	0.274128	0.15392	1	0.727401
mp-1202519	36	1	1	FALSE	0	0	0.25	0	26.6822	0.978955	0.923277	0.170904	0.0386513	0.189755	0.274128	0.15392	0	0.727401
mp-1236914	26	1	1	FALSE	0	0	0.2	0	26.6822	0.978955	0.923277	0.170904	0.0386513	0.189755	0.274128	0.15392	0	0.727401
mp-1205078	36	1	1	FALSE	0		0	0	26.6822	0.978955	0.923277	0.170904	0.0386513	0.189755	0.274128	0.15392	0	0.727401
mp-1205422	18	1	1	FALSE	0	0	0.3	0	26.6822	0.978955	0.923277	0.170904	0.0386513	0.189755	0.274128	0.15392	0	0.727401
mp-1205373	17	1	1	TRUE	0.05	0.2	0.5	1	26.6822	0.978955	0.923277	0.170904	0.0386513	0.189755	0.274128	0.15392	0.6	0.727401
mp-1205358	18	1	1	TRUE	0.05	0.333333	0.3	0.05	26.6822	0.978955	0.923277	0.170904	0.0386513	0.189755	0.274128	0.15392	0.9	0.727401
mp-1202958	36	1	1	FALSE	0	0	0.1	0	26.6822	0.978955	0.923277	0.170904	0.0386513	0.189755	0.274128	0.15392	1	0.727401
mp-1203342	38	0.45	1	FALSE	0	0	0.111111	0	26.6822	0.978955	0.923277	0.170904	0.0386513	0.189755	0.274128	0.15392	0.95	0.727401
mp-1212161	18	1	1	FALSE	0	0	0.2	0	26.6822	0.978955	0.923277	0.170904	0.0386513	0.189755	0.274128	0.15392	0.8	0.727401
mp-1203111	40	0.95	0.947368	FALSE	0	0	0.210526	0	26.6822	0.978955	0.923277	0.170904	0.0386513	0.189755	0.274128	0.15392	1	0.727401
mp-1181462	16	1	1	FALSE	0	0.666667	0.3	0.05	26.6822	0.978955	0.923277	0.170904	0.0386513	0.189755	0.274128	0.15392	1	0.727401
mp-1202656	34	1	1	FALSE	0	0	0.15	0	26.6822	0.978955	0.923277	0.170904	0.0386513	0.189755	0.274128	0.15392	1	0.727401
mp-1207404	18	1	0.9	FALSE	0	0	0.05	0	26.6822	0.978955	0.923277	0.170904	0.0386513	0.189755	0.274128	0.15392	1	0.727401
mp-1179251	20	1	0.9	TRUE	0.05	0.5	0.1	0	26.6822	0.978955	0.923277	0.170904	0.0386513	0.189755	0.274128	0.15392	0.15	0.727401
mp-1180331	16	1	0.95	FALSE	0	0.571429	0.35	0	26.6822	0.978955	0.923277	0.170904	0.0386513	0.189755	0.274128	0.15392	0.85	0.727401
mp-1204532	36	1	1	FALSE	0		0	0	26.6822	0.978955	0.923277	0.170904	0.0386513	0.189755	0.274128	0.15392	0.95	0.727401
mp-1202563	36	1	1	FALSE	0		0	0	26.6822	0.978955	0.923277	0.170904	0.0386513	0.189755	0.274128	0.15392	0	0.727401
mp-1202693	36	1	1	FALSE	0		0	0	26.6822	0.978955	0.923277	0.170904	0.0386513	0.189755	0.274128	0.15392	0.6	0.727401
mp-1203235	32	1	1	FALSE	0	0	0.1	0	26.6822	0.978955	0.923277	0.170904	0.0386513	0.189755	0.274128	0.15392	1	0.727401
mp-1203141	40	0.95	1	FALSE	0	0	0.0526316	0	26.6822	0.978955	0.923277	0.170904	0.0386513	0.189755	0.274128	0.15392	0.95	0.727401
mp-1203847	35	1	1	FALSE	0	0	0.05	0	26.6822	0.978955	0.923277	0.170904	0.0386513	0.189755	0.274128	0.15392	0	0.727401
mp-1182001	13	1	1	FALSE	0	0	0.45	0	26.6822	0.978955	0.923277	0.170904	0.0386513	0.189755	0.274128	0.15392	0	0.727401
mp-1205062	32	1	1	FALSE	0	0	0.75	0	26.6822	0.978955	0.923277	0.170904	0.0386513	0.189755	0.274128	0.15392	1	0.727401
mp-1205407	16	1	0.85	TRUE	0.1	0.8	0.25	0.1	26.6822	0.978955	0.923277	0.170904	0.0386513	0.189755	0.274128	0.15392	1	0.727401
mp-1203867	36	1	1	FALSE	0	0	0.05	0	26.6822	0.978955	0.923277	0.170904	0.0386513	0.189755	0.274128	0.15392	1	0.727401
mp-1182786	18	1	1	FALSE	0	0	0.45	0	26.6822	0.978955	0.923277	0.170904	0.0386513	0.189755	0.274128	0.15392	0	0.727401
mp-1207777	16	1	0.6	TRUE	0.4	0.473684	0.95	0.3	26.6822	0.978955	0.923277	0.170904	0.0386513	0.189755	0.274128	0.15392	1	0.727401
mp-2360071	3	1	0.2	FALSE	0	0.578947	0.95	0.5	26.6822	0.978955	0.923277	0.170904	0.0386513	0.189755	0.274128	0.15392	0.05	0.727401
mp-1178827	11	1	0.9	FALSE	0	0.4	0.75	0.8	26.6822	0.978955	0.923277	0.170904	0.0386513	0.189755	0.274128	0.15392	0.85	0.727401
mp-1182867	6	1	0.15	TRUE	0.9	0.947368	0.95	0.1	26.6822	0.978955	0.923277	0.170904	0.0386513	0.189755	0.274128	0.15392	0.35	0.727401
mp-1204407	36	1	1	FALSE	0	0	0.2	0	26.6822	0.978955	0.923277	0.170904	0.0386513	0.189755	0.274128	0.15392	1	0.727401
mp-1205343	8	1	0.85	TRUE	0.05	0.5	0.2	0.4	26.6822	0.978955	0.923277	0.170904	0.0386513	0.189755	0.274128	0.15392	0.9	0.727401
mp-1181729	30	1	1	FALSE	0	1	0.3	0	26.6822	0.978955	0.923277	0.170904	0.0386513	0.189755	0.274128	0.15392	0.8	0.727401
mp-1179143	14	1	1	FALSE	0	0	0.6	0	26.6822	0.978955	0.923277	0.170904	0.0386513	0.189755	0.274128	0.15392	0	0.727401
mp-1213880	18	1	1	TRUE	0.05	0.166667	0.3	0	26.6822	0.978955	0.923277	0.170904	0.0386513	0.189755	0.274128	0.15392	1	0.727401
mp-1202952	38	1	1	FALSE	0	0	0.15	0	26.6822	0.978955	0.923277	0.170904	0.0386513	0.189755	0.274128	0.15392	1	0.727401
mp-1202616	32	1	1	FALSE	0		0	0	26.6822	0.978955	0.923277	0.170904	0.0386513	0.189755	0.274128	0.15392	0.95	0.727401
mp-1204380	36	1	1	FALSE	0	0	0.05	0	26.6822	0.978955	0.923277	0.170904	0.0386513	0.189755	0.274128	0.15392	0.3	0.727401
mp-1205313	8	1	0.8	FALSE	0	0	0.35	0.4	26.6822	0.978955	0.923277	0.170904	0.0386513	0.189755	0.274128	0.15392	0.95	0.727401
mp-1205323	17	1	0.85	FALSE	0	0	0.05	1	26.6822	0.978955	0.923277	0.170904	0.0386513	0.189755	0.274128	0.15392	0.3	0.727401
mp-1205464	17	1	1	FALSE	0	0	0.2	1	26.6822	0.978955	0.923277	0.170904	0.0386513	0.189755	0.274128	0.15392	0.75	0.727401
mp-1204162	36	1	1	FALSE	0		0	0	26.6822	0.978955	0.923277	0.170904	0.0386513	0.189755	0.274128	0.15392	1	0.727401
mp-1237690	24	1	1	FALSE	0	1	0.1	0	26.6822	0.978955	0.923277	0.170904	0.0386513	0.189755	0.274128	0.15392	0	0.727401
mp-1207078	5	1	0.1	TRUE	0.9	1	0.9	0.9	26.6822	0.978955	0.923277	0.170904	0.0386513	0.189755	0.274128	0.15392	1	0.727401
mp-1202714	32	1	1	FALSE	0	0	0.05	0	26.6822	0.978955	0.923277	0.170904	0.0386513	0.189755	0.274128	0.15392	0	0.727401
mp-1205449	40	1	1	FALSE	0		0	0	26.6822	0.978955	0.923277	0.170904	0.0386513	0.189755	0.274128	0.15392	0.5	0.727401
mp-1203758	40	1	1	FALSE	0		0	0	26.6822	0.978955	0.923277	0.170904	0.0386513	0.189755	0.274128	0.15392	1	0.727401
mp-1181747	12	1	0.7	TRUE	0.1	0.421053	0.95	0.35	26.6822	0.978955	0.923277	0.170904	0.0386513	0.189755	0.274128	0.15392	1	0.727401
mp-1423122	16	1	1	FALSE	0	0	0.25	0	26.6822	0.978955	0.923277	0.170904	0.0386513	0.189755	0.274128	0.15392	1	0.727401
mp-1205397	18	1	1	FALSE	0	0	0.05	0	26.6822	0.978955	0.923277	0.170904	0.0386513	0.189755	0.274128	0.15392	1	0.727401
mp-1202472	36	0.95	1	FALSE	0		0	0	26.6822	0.978955	0.923277	0.170904	0.0386513	0.189755	0.274128	0.15392	1	0.727401
mp-1203110	38	1	1	FALSE	0		0	0	26.6822	0.978955	0.923277	0.170904	0.0386513	0.189755	0.274128	0.15392	0	0.727401
mp-1203025	40	1	1	FALSE	0	0.5	0.1	0	26.6822	0.978955	0.923277	0.170904	0.0386513	0.189755	0.274128	0.15392	1	0.727401
mp-1205304	20	1	1	FALSE	0	0	0.4	0	26.6822	0.978955	0.923277	0.170904	0.0386513	0.189755	0.274128	0.15392	1	0.727401
mp-1247807	9	1	0.6	TRUE	0.2	0.333333	0.75	0.05	26.6822	0.978955	0.923277	0.170904	0.0386513	0.189755	0.274128	0.15392	1	0.727401
mp-1205147	38	1	1	FALSE	0	0	0.1	0	26.6822	0.978955	0.923277	0.170904	0.0386513	0.189755	0.274128	0.15392	0.65	0.727401
mp-1203679	32	1	1	FALSE	0	0	0.05	0	26.6822	0.978955	0.923277	0.170904	0.0386513	0.189755	0.274128	0.15392	0	0.727401
mp-1204787	36	0.95	1	FALSE	0		0	0	26.6822	0.978955	0.923277	0.170904	0.0386513	0.189755	0.274128	0.15392	1	0.727401
mp-1203548	38	1	1	FALSE	0	0	0.45	0	26.6822	0.978955	0.923277	0.170904	0.0386513	0.189755	0.274128	0.15392	0.05	0.727401
mp-1205326	20	1	1	FALSE	0		0	0	26.6822	0.978955	0.923277	0.170904	0.0386513	0.189755	0.274128	0.15392	0.95	0.727401
mp-1204364	36	1	1	FALSE	0		0	0	26.6822	0.978955	0.923277	0.170904	0.0386513	0.189755	0.274128	0.15392	0.5	0.727401
mp-1204146	32	0.95	1	FALSE	0		0	0	26.6822	0.978955	0.923277	0.170904	0.0386513	0.189755	0.274128	0.15392	1	0.727401
mp-1202623	32	1	1	FALSE	0	0	0.15	0	26.6822	0.978955	0.923277	0.170904	0.0386513	0.189755	0.274128	0.15392	1	0.727401
mp-1202542	32	1	1	FALSE	0	0	0.1	0	26.6822	0.978955	0.923277	0.170904	0.0386513	0.189755	0.274128	0.15392	1	0.727401
mp-1203122	32	1	0.95	TRUE	0.1	0.285714	0.35	0	26.6822	0.978955	0.923277	0.170904	0.0386513	0.189755	0.274128	0.15392	1	0.727401
mp-1203029	36	0.95	1	FALSE	0		0	0	26.6822	0.978955	0.923277	0.170904	0.0386513	0.189755	0.274128	0.15392	0.65	0.727401
mp-1204670	36	1	1	FALSE	0		0	0	26.6822	0.978955	0.923277	0.170904	0.0386513	0.189755	0.274128	0.15392	0.55	0.727401
mp-1202647	36	1	1	FALSE	0	0	0.1	0	26.6822	0.978955	0.923277	0.170904	0.0386513	0.189755	0.274128	0.15392	1	0.727401
mp-1185167	24	1	1	FALSE	0	0	0.35	0	26.6822	0.978955	0.923277	0.170904	0.0386513	0.189755	0.274128	0.15392	0.3	0.727401
mp-1202894	38	0.8	1	FALSE	0		0	0	26.6822	0.978955	0.923277	0.170904	0.0386513	0.189755	0.274128	0.15392	1	0.727401
mp-1181055	16	1	0.6	TRUE	0.35	0.5	0.9	0	26.6822	0.978955	0.923277	0.170904	0.0386513	0.189755	0.274128	0.15392	1	0.727401
mp-1178823	9	1	0.95	TRUE	0.05	0.0909091	0.55	0.5	26.6822	0.978955	0.923277	0.170904	0.0386513	0.189755	0.274128	0.15392	1	0.727401
mp-1208205	18	1	1	FALSE	0	0	0.25	0	26.6822	0.978955	0.923277	0.170904	0.0386513	0.189755	0.274128	0.15392	0.65	0.727401
mp-1183955	12	1	1	FALSE	0		0	0	26.6822	0.978955	0.923277	0.170904	0.0386513	0.189755	0.274128	0.15392	0.75	0.727401
mp-1247934	32	1	1	FALSE	0	0	0.1	0	26.6822	0.978955	0.923277	0.170904	0.0386513	0.189755	0.274128	0.15392	0.85	0.727401
mp-1202645	38	1	1	FALSE	0	0	0.05	0	26.6822	0.978955	0.923277	0.170904	0.0386513	0.189755	0.274128	0.15392	1	0.727401
mp-1179236	22	1	1	FALSE	0		0	0	26.6822	0.978955	0.923277	0.170904	0.0386513	0.189755	0.274128	0.15392	0.65	0.727401
mp-1202553	40	1	1	FALSE	0		0	0	26.6822	0.978955	0.923277	0.170904	0.0386513	0.189755	0.274128	0.15392	1	0.727401
mp-1205322	6	1	0.45	FALSE	0	0.722222	0.9	0.5	26.6822	0.978955	0.923277	0.170904	0.0386513	0.189755	0.274128	0.15392	0	0.727401
mp-1182608	20	1	1	FALSE	0	0	0.4	0	26.6822	0.978955	0.923277	0.170904	0.0386513	0.189755	0.274128	0.15392	0.15	0.727401
mp-1212232	17	1	0.8	TRUE	0.2	0.666667	0.45	0	26.6822	0.978955	0.923277	0.170904	0.0386513	0.189755	0.274128	0.15392	1	0.727401
mp-1185571	16	1	1	FALSE	0	0	0.2	0	26.6822	0.978955	0.923277	0.170904	0.0386513	0.189755	0.274128	0.15392	0.7	0.727401
mp-1204530	31	1	1	FALSE	0		0	1	26.6822	0.978955	0.923277	0.170904	0.0386513	0.189755	0.274128	0.15392	0.65	0.727401
mp-1205346	16	1	1	FALSE	0	0	0.2	0	26.6822	0.978955	0.923277	0.170904	0.0386513	0.189755	0.274128	0.15392	1	0.727401
mp-1205298	10	1	0.9	FALSE	0	0	0.8	0.5	26.6822	0.978955	0.923277	0.170904	0.0386513	0.189755	0.274128	0.15392	0.9	0.727401
mp-1179401	40	1	1	FALSE	0		0	0	26.6822	0.978955	0.923277	0.170904	0.0386513	0.189755	0.274128	0.15392	0.95	0.727401
mp-1237229	16	1	0.9	FALSE	0	0.117647	0.85	0.1	26.6822	0.978955	0.923277	0.170904	0.0386513	0.189755	0.274128	0.15392	1	0.727401
mp-1207393	16	1	1	FALSE	0	0.125	0.4	0	26.6822	0.978955	0.923277	0.170904	0.0386513	0.189755	0.274128	0.15392	0.95	0.727401
mp-1178771	12	1	0.85	TRUE	0.05	0	0.75	1	26.6822	0.978955	0.923277	0.170904	0.0386513	0.189755	0.274128	0.15392	1	0.727401
mp-1202638	39	0.95	1	FALSE	0		0	0	26.6822	0.978955	0.923277	0.170904	0.0386513	0.189755	0.274128	0.15392	0	0.727401
mp-1204360	36	1	1	FALSE	0		0	0	26.6822	0.978955	0.923277	0.170904	0.0386513	0.189755	0.274128	0.15392	1	0.727401
mp-1212409	18	1	1	FALSE	0	0	0.05	0	26.6822	0.978955	0.923277	0.170904	0.0386513	0.189755	0.274128	0.15392	1	0.727401
mp-1211293	20	1	1	FALSE	0	0	0.15	0.6	26.6822	0.978955	0.923277	0.170904	0.0386513	0.189755	0.274128	0.15392	0.65	0.727401
mp-1180557	18	1	1	FALSE	0		0	0	26.6822	0.978955	0.923277	0.170904	0.0386513	0.189755	0.274128	0.15392	1	0.727401
mp-1542038	10	1	1	FALSE	0	0	0.8	1	26.6822	0.978955	0.923277	0.170904	0.0386513	0.189755	0.274128	0.15392	0	0.727401
mp-1181527	20	1	0.8	TRUE	0.1	0.5	0.3	0.15	26.6822	0.978955	0.923277	0.170904	0.0386513	0.189755	0.274128	0.15392	0.95	0.727401
mp-1204732	34	1	1	FALSE	0		0	1	26.6822	0.978955	0.923277	0.170904	0.0386513	0.189755	0.274128	0.15392	0.95	0.727401
mp-1208217	18	1	1	FALSE	0	0	0.5	0	26.6822	0.978955	0.923277	0.170904	0.0386513	0.189755	0.274128	0.15392	0.5	0.727401
mp-1178946	16	1	0.95	FALSE	0	0	0.45	0.2	26.6822	0.978955	0.923277	0.170904	0.0386513	0.189755	0.274128	0.15392	1	0.727401
mp-1202694	40	1	1	FALSE	0		0	0	26.6822	0.978955	0.923277	0.170904	0.0386513	0.189755	0.274128	0.15392	1	0.727401
mp-1204934	36	1	1	FALSE	0	0	0.05	0	26.6822	0.978955	0.923277	0.170904	0.0386513	0.189755	0.274128	0.15392	1	0.727401
mp-1205177	38	0.35	1	FALSE	0		0	0	26.6822	0.978955	0.923277	0.170904	0.0386513	0.189755	0.274128	0.15392	1	0.727401
mp-1204550	32	1	1	FALSE	0	0	0.55	0	26.6822	0.978955	0.923277	0.170904	0.0386513	0.189755	0.274128	0.15392	1	0.727401
mp-1204902	36	1	1	TRUE	0.05	0.166667	0.6	0	26.6822	0.978955	0.923277	0.170904	0.0386513	0.189755	0.274128	0.15392	0.65	0.727401
mp-1204042	36	1	1	FALSE	0		0	0	26.6822	0.978955	0.923277	0.170904	0.0386513	0.189755	0.274128	0.15392	1	0.727401
mp-1203265	36	1	1	FALSE	0	0	0.35	0	26.6822	0.978955	0.923277	0.170904	0.0386513	0.189755	0.274128	0.15392	1	0.727401
mp-1179384	35	1	1	FALSE	0		0	0.5	26.6822	0.978955	0.923277	0.170904	0.0386513	0.189755	0.274128	0.15392	1	0.727401
mp-1203324	32	1	1	FALSE	0	0	0.3	0	26.6822	0.978955	0.923277	0.170904	0.0386513	0.189755	0.274128	0.15392	1	0.727401
mp-1207724	24	0.7	1	FALSE	0	1	0.214286	0	26.6822	0.978955	0.923277	0.170904	0.0386513	0.189755	0.274128	0.15392	1	0.727401
mp-1205010	36	1	1	FALSE	0	0	0.15	0	26.6822	0.978955	0.923277	0.170904	0.0386513	0.189755	0.274128	0.15392	1	0.727401
mp-1179013	4	1	0.5	FALSE	0	0.111111	0.9	0.5	26.6822	0.978955	0.923277	0.170904	0.0386513	0.189755	0.274128	0.15392	0.85	0.727401
mp-1181498	16	1	0.95	FALSE	0	0.5	0.1	0	26.6822	0.978955	0.923277	0.170904	0.0386513	0.189755	0.274128	0.15392	0.9	0.727401
mp-1180963	11	1	1	FALSE	0	0	0.2	0.05	26.6822	0.978955	0.923277	0.170904	0.0386513	0.189755	0.274128	0.15392	0	0.727401
mp-1209061	17	1	1	TRUE	0.05	0.333333	0.15	0.05	26.6822	0.978955	0.923277	0.170904	0.0386513	0.189755	0.274128	0.15392	1	0.727401
mp-1184118	18	1	1	FALSE	0	0.25	0.4	0	26.6822	0.978955	0.923277	0.170904	0.0386513	0.189755	0.274128	0.15392	0.95	0.727401
mp-1205330	10	1	0.7	FALSE	0	0.176471	0.85	0.2	26.6822	0.978955	0.923277	0.170904	0.0386513	0.189755	0.274128	0.15392	0	0.727401
mp-1202698	38	1	1	FALSE	0	0	0.1	0	26.6822	0.978955	0.923277	0.170904	0.0386513	0.189755	0.274128	0.15392	1	0.727401
mp-1205355	8	1	0.75	TRUE	0.1	0.384615	0.65	0	26.6822	0.978955	0.923277	0.170904	0.0386513	0.189755	0.274128	0.15392	0.95	0.727401
mp-1181662	36	1	1	FALSE	0		0	0	26.6822	0.978955	0.923277	0.170904	0.0386513	0.189755	0.274128	0.15392	0.2	0.727401
mp-1204528	36	1	1	FALSE	0	0	0.05	0	26.6822	0.978955	0.923277	0.170904	0.0386513	0.189755	0.274128	0.15392	0.75	0.727401
mp-1205382	30	0.85	1	FALSE	0	0	0.0588235	0	26.6822	0.978955	0.923277	0.170904	0.0386513	0.189755	0.274128	0.15392	1	0.727401
mp-1202791	36	1	1	FALSE	0	0.2	0.25	0	26.6822	0.978955	0.923277	0.170904	0.0386513	0.189755	0.274128	0.15392	1	0.727401
mp-1204079	38	1	1	FALSE	0	0	0.05	0	26.6822	0.978955	0.923277	0.170904	0.0386513	0.189755	0.274128	0.15392	1	0.727401
mp-1205466	19	1	1	FALSE	0	0	0.2	0	26.6822	0.978955	0.923277	0.170904	0.0386513	0.189755	0.274128	0.15392	0.85	0.727401
mp-1202879	40	1	1	FALSE	0	0	0.05	0	26.6822	0.978955	0.923277	0.170904	0.0386513	0.189755	0.274128	0.15392	1	0.727401
mp-1203348	40	1	1	FALSE	0	0	0.05	0	26.6822	0.978955	0.923277	0.170904	0.0386513	0.189755	0.274128	0.15392	0.8	0.727401
mp-2235359	16	1	0.85	FALSE	0	0.222222	0.45	0	26.6822	0.978955	0.923277	0.170904	0.0386513	0.189755	0.274128	0.15392	1	0.727401
mp-1178678	24	1	1	FALSE	0	0.230769	0.65	0	26.6822	0.978955	0.923277	0.170904	0.0386513	0.189755	0.274128	0.15392	1	0.727401
mp-1205403	18	1	1	FALSE	0	0	0.2	1	26.6822	0.978955	0.923277	0.170904	0.0386513	0.189755	0.274128	0.15392	0.45	0.727401
mp-1203497	36	0.95	1	FALSE	0	0	0.526316	0.0526316	26.6822	0.978955	0.923277	0.170904	0.0386513	0.189755	0.274128	0.15392	0.8	0.727401
mp-1180309	20	1	1	FALSE	0	0	0.35	0	26.6822	0.978955	0.923277	0.170904	0.0386513	0.189755	0.274128	0.15392	1	0.727401
mp-1203353	36	1	1	FALSE	0	0	0.1	0	26.6822	0.978955	0.923277	0.170904	0.0386513	0.189755	0.274128	0.15392	0.8	0.727401
mp-1205395	20	1	1	FALSE	0	0	0.4	0	26.6822	0.978955	0.923277	0.170904	0.0386513	0.189755	0.274128	0.15392	0.9	0.727401
mp-1180346	24	1	1	FALSE	0	0.0769231	0.65	0	26.6822	0.978955	0.923277	0.170904	0.0386513	0.189755	0.274128	0.15392	1	0.727401
mp-1232416	38	0.45	1	FALSE	0		0	0	26.6822	0.978955	0.923277	0.170904	0.0386513	0.189755	0.274128	0.15392	1	0.727401
mp-1181245	40	1	1	FALSE	0	0	0.4	0	26.6822	0.978955	0.923277	0.170904	0.0386513	0.189755	0.274128	0.15392	0	0.727401
mp-1216303	14	1	0.95	FALSE	0	0.0833333	0.6	0	26.6822	0.978955	0.923277	0.170904	0.0386513	0.189755	0.274128	0.15392	0.75	0.727401
mp-1181796	17	1	1	FALSE	0		0	0	26.6822	0.978955	0.923277	0.170904	0.0386513	0.189755	0.274128	0.15392	1	0.727401
mp-1179018	16	1	1	TRUE	0.05	0.333333	0.15	0	26.6822	0.978955	0.923277	0.170904	0.0386513	0.189755	0.274128	0.15392	0.85	0.727401
mp-1205307	12	1	1	FALSE	0	0	0.05	1	26.6822	0.978955	0.923277	0.170904	0.0386513	0.189755	0.274128	0.15392	0.2	0.727401
mp-1205473	18	0.95	0.947368	FALSE	0	1	0.105263	0	26.6822	0.978955	0.923277	0.170904	0.0386513	0.189755	0.274128	0.15392	1	0.727401
mp-1203917	40	1	1	FALSE	0		0	0	26.6822	0.978955	0.923277	0.170904	0.0386513	0.189755	0.274128	0.15392	0.3	0.727401
mp-1184737	20	1	1	FALSE	0	0	0.2	0	26.6822	0.978955	0.923277	0.170904	0.0386513	0.189755	0.274128	0.15392	1	0.727401
mp-1180725	10	1	0.65	FALSE	0	0.2	1	0.35	26.6822	0.978955	0.923277	0.170904	0.0386513	0.189755	0.274128	0.15392	0	0.727401
mp-1206322	6	1	0.35	TRUE	0.15	0.461538	0.65	0.1	26.6822	0.978955	0.923277	0.170904	0.0386513	0.189755	0.274128	0.15392	1	0.727401
mp-1182576	22	1	1	FALSE	0	0	0.25	0	26.6822	0.978955	0.923277	0.170904	0.0386513	0.189755	0.274128	0.15392	0.05	0.727401
mp-1205374	19	1	1	FALSE	0	0.333333	0.45	0	26.6822	0.978955	0.923277	0.170904	0.0386513	0.189755	0.274128	0.15392	1	0.727401
mp-1181308	36	1	1	FALSE	0		0	0	26.6822	0.978955	0.923277	0.170904	0.0386513	0.189755	0.274128	0.15392	1	0.727401
mp-1188036	6	1	0.9	TRUE	0.05	0.2	0.5	0.05	26.6822	0.978955	0.923277	0.170904	0.0386513	0.189755	0.274128	0.15392	1	0.727401
mp-1203078	37	1	1	FALSE	0		0	1	26.6822	0.978955	0.923277	0.170904	0.0386513	0.189755	0.274128	0.15392	1	0.727401
mp-1205338	18	1	1	FALSE	0	0	0.1	0	26.6822	0.978955	0.923277	0.170904	0.0386513	0.189755	0.274128	0.15392	0.05	0.727401
mp-1203999	32	1	1	FALSE	0	0	0.4	1	26.6822	0.978955	0.923277	0.170904	0.0386513	0.189755	0.274128	0.15392	1	0.727401
mp-1213048	12	1	1	FALSE	0	0.333333	0.3	0.45	26.6822	0.978955	0.923277	0.170904	0.0386513	0.189755	0.274128	0.15392	0.35	0.727401
mp-1205321	16	1	0.6	FALSE	0	0	0.6	0.3	26.6822	0.978955	0.923277	0.170904	0.0386513	0.189755	0.274128	0.15392	1	0.727401
mp-1187172	12	0.8	0.9375	TRUE	0.0625	0.125	0.5	0.0625	26.6822	0.978955	0.923277	0.170904	0.0386513	0.189755	0.274128	0.15392	0.8	0.727401
mp-1180676	14	1	0.6	TRUE	0.3	0.466667	0.75	0.1	26.6822	0.978955	0.923277	0.170904	0.0386513	0.189755	0.274128	0.15392	0.95	0.727401
mp-1180742	12	1	1	FALSE	0	0	0.4	0	26.6822	0.978955	0.923277	0.170904	0.0386513	0.189755	0.274128	0.15392	0.1	0.727401
mp-1208310	16	1	0.65	TRUE	0.4	0.571429	0.7	0.3	26.6822	0.978955	0.923277	0.170904	0.0386513	0.189755	0.274128	0.15392	0.9	0.727401
mp-1179796	18	1	1	FALSE	0	0.333333	0.15	0	26.6822	0.978955	0.923277	0.170904	0.0386513	0.189755	0.274128	0.15392	1	0.727401
mp-1181826	11	1	0.8	TRUE	0.05	0.0666667	0.75	0	26.6822	0.978955	0.923277	0.170904	0.0386513	0.189755	0.274128	0.15392	0.95	0.727401
mp-1203440	32	1	1	FALSE	0	0	0.1	0	26.6822	0.978955	0.923277	0.170904	0.0386513	0.189755	0.274128	0.15392	0	0.727401
mp-1181563	19	1	1	FALSE	0		0	0	26.6822	0.978955	0.923277	0.170904	0.0386513	0.189755	0.274128	0.15392	0.1	0.727401
mp-1182183	22	1	1	FALSE	0	0	0.45	0	26.6822	0.978955	0.923277	0.170904	0.0386513	0.189755	0.274128	0.15392	0.85	0.727401
mp-1180782	10	1	0.5	FALSE	0	0.263158	0.95	0.1	26.6822	0.978955	0.923277	0.170904	0.0386513	0.189755	0.274128	0.15392	0.2	0.727401
mp-1184569	2	1	0.05	FALSE	0	1	1	0	26.6822	0.978955	0.923277	0.170904	0.0386513	0.189755	0.274128	0.15392	0	0.727401
mp-1203613	36	1	1	FALSE	0		0	0	26.6822	0.978955	0.923277	0.170904	0.0386513	0.189755	0.274128	0.15392	0	0.727401
mp-1205359	10	1	0.5	TRUE	0.45	0.529412	0.85	0	26.6822	0.978955	0.923277	0.170904	0.0386513	0.189755	0.274128	0.15392	0.75	0.727401
mp-1205363	18	1	1	FALSE	0	0	0.2	1	26.6822	0.978955	0.923277	0.170904	0.0386513	0.189755	0.274128	0.15392	1	0.727401
mp-1181185	16	1	0.8	FALSE	0	0	0.8	0	26.6822	0.978955	0.923277	0.170904	0.0386513	0.189755	0.274128	0.15392	1	0.727401
mp-1205342	12	1	1	FALSE	0	0.181818	0.55	0.75	26.6822	0.978955	0.923277	0.170904	0.0386513	0.189755	0.274128	0.15392	1	0.727401
mp-1186277	20	1	0.55	TRUE	0.1	0.5	0.2	0	26.6822	0.978955	0.923277	0.170904	0.0386513	0.189755	0.274128	0.15392	1	0.727401
mp-1181888	20	1	1	FALSE	0		0	0	26.6822	0.978955	0.923277	0.170904	0.0386513	0.189755	0.274128	0.15392	0.85	0.727401
mp-1202743	32	1	1	FALSE	0	0	0.05	0	26.6822	0.978955	0.923277	0.170904	0.0386513	0.189755	0.274128	0.15392	0.95	0.727401
mp-1204153	38	1	1	FALSE	0		0	0	26.6822	0.978955	0.923277	0.170904	0.0386513	0.189755	0.274128	0.15392	0	0.727401
mp-1202998	31	1	1	FALSE	0	0	0.15	1	26.6822	0.978955	0.923277	0.170904	0.0386513	0.189755	0.274128	0.15392	0.95	0.727401
mp-1209868	20	1	1	FALSE	0	0	0.3	0.8	26.6822	0.978955	0.923277	0.170904	0.0386513	0.189755	0.274128	0.15392	0.8	0.727401
mp-1203888	39	1	1	FALSE	0	0	0.25	0	26.6822	0.978955	0.923277	0.170904	0.0386513	0.189755	0.274128	0.15392	0.85	0.727401
mp-1204031	32	1	1	FALSE	0	0	0.2	1	26.6822	0.978955	0.923277	0.170904	0.0386513	0.189755	0.274128	0.15392	0.85	0.727401
mp-1179149	12	1	0.95	FALSE	0	0.0666667	0.75	0	26.6822	0.978955	0.923277	0.170904	0.0386513	0.189755	0.274128	0.15392	0	0.727401
mp-1205141	38	1	1	FALSE	0		0	0.05	26.6822	0.978955	0.923277	0.170904	0.0386513	0.189755	0.274128	0.15392	0.75	0.727401
mp-1203588	36	0.95	1	FALSE	0		0	0	26.6822	0.978955	0.923277	0.170904	0.0386513	0.189755	0.274128	0.15392	0.5	0.727401
mp-1205424	30	1	1	FALSE	0		0	1	26.6822	0.978955	0.923277	0.170904	0.0386513	0.189755	0.274128	0.15392	0	0.727401
mp-1183528	10	1	0.65	TRUE	0.3	0.636364	0.55	0.6	26.6822	0.978955	0.923277	0.170904	0.0386513	0.189755	0.274128	0.15392	0.45	0.727401
mp-1203495	40	0.9	1	FALSE	0		0	0	26.6822	0.978955	0.923277	0.170904	0.0386513	0.189755	0.274128	0.15392	1	0.727401
mp-1205344	24	1	0.8	FALSE	0	0.266667	0.75	0.05	26.6822	0.978955	0.923277	0.170904	0.0386513	0.189755	0.274128	0.15392	0.75	0.727401
mp-1202826	32	1	1	FALSE	0	0.25	0.2	0	26.6822	0.978955	0.923277	0.170904	0.0386513	0.189755	0.274128	0.15392	1	0.727401
mp-1203429	36	0.95	1	FALSE	0	0	0.105263	0	26.6822	0.978955	0.923277	0.170904	0.0386513	0.189755	0.274128	0.15392	1	0.727401
mp-1203837	35	1	1	FALSE	0		0	1	26.6822	0.978955	0.923277	0.170904	0.0386513	0.189755	0.274128	0.15392	0.5	0.727401
mp-1205381	32	1	1	FALSE	0	0	0.1	1	26.6822	0.978955	0.923277	0.170904	0.0386513	0.189755	0.274128	0.15392	1	0.727401
mp-1202972	36	1	1	FALSE	0	0	0.05	0	26.6822	0.978955	0.923277	0.170904	0.0386513	0.189755	0.274128	0.15392	0.6	0.727401
mp-1292002	20	1	1	FALSE	0	0	0.05	0	26.6822	0.978955	0.923277	0.170904	0.0386513	0.189755	0.274128	0.15392	0	0.727401
mp-1204813	36	1	1	FALSE	0	0	0.25	0	26.6822	0.978955	0.923277	0.170904	0.0386513	0.189755	0.274128	0.15392	1	0.727401
mp-1181425	17	1	0.8	TRUE	0.15	0.666667	0.45	0	26.6822	0.978955	0.923277	0.170904	0.0386513	0.189755	0.274128	0.15392	1	0.727401

## Sheet: figure3b_Unguided
material_id	natoms	valid_samples	unique	structure_matching	structure_matching_ratio	meta_stable	composition_matching	crystal_system_matching	mean_natoms	mean_valid_samples	mean_unique	mean_structure_matching	mean_structure_matching_ratio	mean_meta_stable	mean_composition_matching	mean_crystal_system_matching	crystal_system_lattice_matching	mean_crystal_system_lattice_matching	source
mp-1182382	22	0.9	1	FALSE	0		0	0	26.6822	0.986229	0.999788	0	0	0	7.06215e-05	0.11598	0.05	0.226342	unguided
mp-1180133	9	1	1	FALSE	0		0	0	26.6822	0.986229	0.999788	0	0	0	7.06215e-05	0.11598	0.15	0.226342	unguided
mp-1202969	32	0.95	1	FALSE	0		0	0.0526316	26.6822	0.986229	0.999788	0	0	0	7.06215e-05	0.11598	0.4	0.226342	unguided
mp-1205360	16	1	1	FALSE	0		0	0	26.6822	0.986229	0.999788	0	0	0	7.06215e-05	0.11598	0.25	0.226342	unguided
mp-1203614	38	0.9	1	FALSE	0		0	0	26.6822	0.986229	0.999788	0	0	0	7.06215e-05	0.11598	0.05	0.226342	unguided
mp-1203076	35	1	1	FALSE	0		0	0.1	26.6822	0.986229	0.999788	0	0	0	7.06215e-05	0.11598	0.45	0.226342	unguided
mp-1288145	10	1	1	FALSE	0		0	0.05	26.6822	0.986229	0.999788	0	0	0	7.06215e-05	0.11598	0.1	0.226342	unguided
mp-1272846	20	1	1	FALSE	0		0	0.2	26.6822	0.986229	0.999788	0	0	0	7.06215e-05	0.11598	0.35	0.226342	unguided
mp-1203178	35	1	1	FALSE	0		0	0.15	26.6822	0.986229	0.999788	0	0	0	7.06215e-05	0.11598	0.25	0.226342	unguided
mp-655085	28	0.85	1	FALSE	0		0	0	26.6822	0.986229	0.999788	0	0	0	7.06215e-05	0.11598	0.05	0.226342	unguided
mp-1208643	20	1	1	FALSE	0		0	0	26.6822	0.986229	0.999788	0	0	0	7.06215e-05	0.11598	0.3	0.226342	unguided
mp-1182375	13	1	0.95	FALSE	0		0	0.25	26.6822	0.986229	0.999788	0	0	0	7.06215e-05	0.11598	0.3	0.226342	unguided
mp-1182061	9	1	1	FALSE	0		0	0	26.6822	0.986229	0.999788	0	0	0	7.06215e-05	0.11598	0.05	0.226342	unguided
mp-1204515	40	0.95	1	FALSE	0		0	0	26.6822	0.986229	0.999788	0	0	0	7.06215e-05	0.11598	0.1	0.226342	unguided
mp-1205388	18	1	1	FALSE	0		0	0	26.6822	0.986229	0.999788	0	0	0	7.06215e-05	0.11598	0.2	0.226342	unguided
mp-1204363	36	0.9	1	FALSE	0		0	0.111111	26.6822	0.986229	0.999788	0	0	0	7.06215e-05	0.11598	0.35	0.226342	unguided
mp-1179774	16	1	1	FALSE	0		0	0	26.6822	0.986229	0.999788	0	0	0	7.06215e-05	0.11598	0.15	0.226342	unguided
mp-1207598	16	1	1	FALSE	0		0	0	26.6822	0.986229	0.999788	0	0	0	7.06215e-05	0.11598	0	0.226342	unguided
mp-1180135	28	0.95	1	FALSE	0		0	0.0526316	26.6822	0.986229	0.999788	0	0	0	7.06215e-05	0.11598	0.4	0.226342	unguided
mp-1202982	40	0.95	1	FALSE	0		0	0	26.6822	0.986229	0.999788	0	0	0	7.06215e-05	0.11598	0.05	0.226342	unguided
mp-1208031	16	1	1	FALSE	0		0	0.1	26.6822	0.986229	0.999788	0	0	0	7.06215e-05	0.11598	0.4	0.226342	unguided
mp-1203388	40	0.95	1	FALSE	0		0	0	26.6822	0.986229	0.999788	0	0	0	7.06215e-05	0.11598	0.4	0.226342	unguided
mp-1203026	36	1	1	FALSE	0		0	0	26.6822	0.986229	0.999788	0	0	0	7.06215e-05	0.11598	0	0.226342	unguided
mp-1203208	32	1	1	FALSE	0		0	0.9	26.6822	0.986229	0.999788	0	0	0	7.06215e-05	0.11598	0.35	0.226342	unguided
mp-1178920	8	1	1	FALSE	0		0	0.15	26.6822	0.986229	0.999788	0	0	0	7.06215e-05	0.11598	0.05	0.226342	unguided
mp-1204045	38	1	1	FALSE	0		0	0	26.6822	0.986229	0.999788	0	0	0	7.06215e-05	0.11598	0.1	0.226342	unguided
mp-1179614	30	0.95	1	FALSE	0		0	0.947368	26.6822	0.986229	0.999788	0	0	0	7.06215e-05	0.11598	0.4	0.226342	unguided
mp-1204400	38	0.9	1	FALSE	0		0	0.944444	26.6822	0.986229	0.999788	0	0	0	7.06215e-05	0.11598	0.3	0.226342	unguided
mp-1203469	40	1	1	FALSE	0		0	0	26.6822	0.986229	0.999788	0	0	0	7.06215e-05	0.11598	0	0.226342	unguided
mp-1179076	22	1	1	FALSE	0		0	0	26.6822	0.986229	0.999788	0	0	0	7.06215e-05	0.11598	0.4	0.226342	unguided
mp-1179754	36	1	1	FALSE	0		0	0	26.6822	0.986229	0.999788	0	0	0	7.06215e-05	0.11598	0.4	0.226342	unguided
mp-1203622	40	1	1	FALSE	0		0	0.1	26.6822	0.986229	0.999788	0	0	0	7.06215e-05	0.11598	0.4	0.226342	unguided
mp-1208100	16	1	1	FALSE	0		0	0	26.6822	0.986229	0.999788	0	0	0	7.06215e-05	0.11598	0.4	0.226342	unguided
mp-1205318	6	1	1	FALSE	0		0	0.1	26.6822	0.986229	0.999788	0	0	0	7.06215e-05	0.11598	0.25	0.226342	unguided
mp-1205396	20	1	1	FALSE	0		0	0	26.6822	0.986229	0.999788	0	0	0	7.06215e-05	0.11598	0.1	0.226342	unguided
mp-1202778	38	1	1	FALSE	0		0	0	26.6822	0.986229	0.999788	0	0	0	7.06215e-05	0.11598	0.05	0.226342	unguided
mp-1178983	16	1	1	FALSE	0		0	0	26.6822	0.986229	0.999788	0	0	0	7.06215e-05	0.11598	0.1	0.226342	unguided
mp-1205409	18	1	1	FALSE	0		0	0.25	26.6822	0.986229	0.999788	0	0	0	7.06215e-05	0.11598	0.35	0.226342	unguided
mp-2356866	12	1	1	FALSE	0		0	0.45	26.6822	0.986229	0.999788	0	0	0	7.06215e-05	0.11598	0.15	0.226342	unguided
mp-2679737	12	1	1	FALSE	0		0	0.55	26.6822	0.986229	0.999788	0	0	0	7.06215e-05	0.11598	0.05	0.226342	unguided
mp-1202664	38	0.95	1	FALSE	0		0	0.947368	26.6822	0.986229	0.999788	0	0	0	7.06215e-05	0.11598	0.3	0.226342	unguided
mp-1202747	38	0.95	1	FALSE	0		0	0.105263	26.6822	0.986229	0.999788	0	0	0	7.06215e-05	0.11598	0.45	0.226342	unguided
mp-1205389	16	1	1	FALSE	0		0	0	26.6822	0.986229	0.999788	0	0	0	7.06215e-05	0.11598	0.2	0.226342	unguided
mp-1203415	40	1	1	FALSE	0		0	0.1	26.6822	0.986229	0.999788	0	0	0	7.06215e-05	0.11598	0.3	0.226342	unguided
mp-1182453	28	0.95	1	FALSE	0		0	0.157895	26.6822	0.986229	0.999788	0	0	0	7.06215e-05	0.11598	0.4	0.226342	unguided
mp-1203775	40	1	1	FALSE	0		0	0	26.6822	0.986229	0.999788	0	0	0	7.06215e-05	0.11598	0.05	0.226342	unguided
mp-1212214	16	1	1	FALSE	0		0	0	26.6822	0.986229	0.999788	0	0	0	7.06215e-05	0.11598	0.1	0.226342	unguided
mp-1181784	19	1	1	FALSE	0		0	0.9	26.6822	0.986229	0.999788	0	0	0	7.06215e-05	0.11598	0.05	0.226342	unguided
mp-1179977	16	1	1	FALSE	0		0	0	26.6822	0.986229	0.999788	0	0	0	7.06215e-05	0.11598	0.05	0.226342	unguided
mp-1205124	38	1	1	FALSE	0		0	0	26.6822	0.986229	0.999788	0	0	0	7.06215e-05	0.11598	0.1	0.226342	unguided
mp-1213129	24	1	1	FALSE	0		0	0	26.6822	0.986229	0.999788	0	0	0	7.06215e-05	0.11598	0.05	0.226342	unguided
mp-1202465	40	1	1	FALSE	0		0	0	26.6822	0.986229	0.999788	0	0	0	7.06215e-05	0.11598	0.05	0.226342	unguided
mp-1202662	36	1	1	FALSE	0		0	0	26.6822	0.986229	0.999788	0	0	0	7.06215e-05	0.11598	0.35	0.226342	unguided
mp-1208004	16	1	1	FALSE	0		0	0	26.6822	0.986229	0.999788	0	0	0	7.06215e-05	0.11598	0.05	0.226342	unguided
mp-1205315	8	1	1	FALSE	0		0	0.05	26.6822	0.986229	0.999788	0	0	0	7.06215e-05	0.11598	0.45	0.226342	unguided
mp-1203455	32	1	1	FALSE	0		0	0	26.6822	0.986229	0.999788	0	0	0	7.06215e-05	0.11598	0.7	0.226342	unguided
mp-1202841	36	1	1	FALSE	0		0	0	26.6822	0.986229	0.999788	0	0	0	7.06215e-05	0.11598	0.55	0.226342	unguided
mp-1211529	18	1	1	FALSE	0		0	0	26.6822	0.986229	0.999788	0	0	0	7.06215e-05	0.11598	0.2	0.226342	unguided
mp-1204916	32	1	1	FALSE	0		0	0	26.6822	0.986229	0.999788	0	0	0	7.06215e-05	0.11598	0.5	0.226342	unguided
mp-1205371	18	1	1	FALSE	0		0	0	26.6822	0.986229	0.999788	0	0	0	7.06215e-05	0.11598	0.15	0.226342	unguided
mp-1181398	12	1	1	FALSE	0		0	0.1	26.6822	0.986229	0.999788	0	0	0	7.06215e-05	0.11598	0.15	0.226342	unguided
mp-1181768	28	0.9	1	FALSE	0		0	0.0555556	26.6822	0.986229	0.999788	0	0	0	7.06215e-05	0.11598	0.3	0.226342	unguided
mp-1203313	32	1	1	FALSE	0		0	0	26.6822	0.986229	0.999788	0	0	0	7.06215e-05	0.11598	0.05	0.226342	unguided
mp-1203492	40	1	1	FALSE	0		0	0	26.6822	0.986229	0.999788	0	0	0	7.06215e-05	0.11598	0.1	0.226342	unguided
mp-1172857	40	0.95	1	FALSE	0		0	0	26.6822	0.986229	0.999788	0	0	0	7.06215e-05	0.11598	0.35	0.226342	unguided
mp-1205399	40	1	1	FALSE	0		0	0	26.6822	0.986229	0.999788	0	0	0	7.06215e-05	0.11598	0.3	0.226342	unguided
mp-1202947	38	0.95	1	FALSE	0		0	0	26.6822	0.986229	0.999788	0	0	0	7.06215e-05	0.11598	0.25	0.226342	unguided
mp-1204968	37	0.9	1	FALSE	0		0	0	26.6822	0.986229	0.999788	0	0	0	7.06215e-05	0.11598	0.45	0.226342	unguided
mp-1203126	40	1	1	FALSE	0		0	0	26.6822	0.986229	0.999788	0	0	0	7.06215e-05	0.11598	0.05	0.226342	unguided
mp-1180658	20	1	1	FALSE	0		0	0	26.6822	0.986229	0.999788	0	0	0	7.06215e-05	0.11598	0.1	0.226342	unguided
mp-1172870	19	1	1	FALSE	0		0	0.1	26.6822	0.986229	0.999788	0	0	0	7.06215e-05	0.11598	0.4	0.226342	unguided
mp-1204208	36	1	1	FALSE	0		0	0	26.6822	0.986229	0.999788	0	0	0	7.06215e-05	0.11598	0	0.226342	unguided
mp-1205337	18	1	1	FALSE	0		0	0.2	26.6822	0.986229	0.999788	0	0	0	7.06215e-05	0.11598	0.3	0.226342	unguided
mp-1203183	36	1	1	FALSE	0		0	0.85	26.6822	0.986229	0.999788	0	0	0	7.06215e-05	0.11598	0.15	0.226342	unguided
mp-1205378	12	1	1	FALSE	0		0	0.1	26.6822	0.986229	0.999788	0	0	0	7.06215e-05	0.11598	0.4	0.226342	unguided
mp-1203092	40	1	1	FALSE	0		0	0	26.6822	0.986229	0.999788	0	0	0	7.06215e-05	0.11598	0	0.226342	unguided
mp-1205012	40	0.95	1	FALSE	0		0	0	26.6822	0.986229	0.999788	0	0	0	7.06215e-05	0.11598	0	0.226342	unguided
mp-1203874	36	1	1	FALSE	0		0	0	26.6822	0.986229	0.999788	0	0	0	7.06215e-05	0.11598	0.35	0.226342	unguided
mp-1204399	40	1	1	FALSE	0		0	0	26.6822	0.986229	0.999788	0	0	0	7.06215e-05	0.11598	0.4	0.226342	unguided
mp-1203477	34	1	1	FALSE	0		0	0	26.6822	0.986229	0.999788	0	0	0	7.06215e-05	0.11598	0	0.226342	unguided
mp-1237009	36	0.95	1	FALSE	0		0	0.0526316	26.6822	0.986229	0.999788	0	0	0	7.06215e-05	0.11598	0.25	0.226342	unguided
mp-1202782	40	0.95	1	FALSE	0		0	0	26.6822	0.986229	0.999788	0	0	0	7.06215e-05	0.11598	0.35	0.226342	unguided
mp-1256151	20	1	1	FALSE	0		0	0	26.6822	0.986229	0.999788	0	0	0	7.06215e-05	0.11598	0.15	0.226342	unguided
mp-1179128	14	1	1	FALSE	0		0	0.05	26.6822	0.986229	0.999788	0	0	0	7.06215e-05	0.11598	0.35	0.226342	unguided
mp-1209329	20	1	1	FALSE	0		0	0	26.6822	0.986229	0.999788	0	0	0	7.06215e-05	0.11598	0.15	0.226342	unguided
mp-1203436	40	1	1	FALSE	0		0	0	26.6822	0.986229	0.999788	0	0	0	7.06215e-05	0.11598	0	0.226342	unguided
mp-1181041	16	1	1	FALSE	0		0	0	26.6822	0.986229	0.999788	0	0	0	7.06215e-05	0.11598	0.55	0.226342	unguided
mp-1205398	19	1	1	FALSE	0		0	0	26.6822	0.986229	0.999788	0	0	0	7.06215e-05	0.11598	0.5	0.226342	unguided
mp-1208278	17	1	1	FALSE	0		0	0	26.6822	0.986229	0.999788	0	0	0	7.06215e-05	0.11598	0.1	0.226342	unguided
mp-1202805	38	1	1	FALSE	0		0	0.1	26.6822	0.986229	0.999788	0	0	0	7.06215e-05	0.11598	0.05	0.226342	unguided
mp-1203032	37	0.95	1	FALSE	0		0	1	26.6822	0.986229	0.999788	0	0	0	7.06215e-05	0.11598	0.2	0.226342	unguided
mp-1205357	20	1	1	FALSE	0		0	0.05	26.6822	0.986229	0.999788	0	0	0	7.06215e-05	0.11598	0.55	0.226342	unguided
mp-1205438	36	0.95	1	FALSE	0		0	0	26.6822	0.986229	0.999788	0	0	0	7.06215e-05	0.11598	0.3	0.226342	unguided
mp-1179173	28	0.9	1	FALSE	0		0	0	26.6822	0.986229	0.999788	0	0	0	7.06215e-05	0.11598	0.2	0.226342	unguided
mp-1179918	18	1	1	FALSE	0		0	0	26.6822	0.986229	0.999788	0	0	0	7.06215e-05	0.11598	0.15	0.226342	unguided
mp-1187292	16	1	1	FALSE	0		0	0	26.6822	0.986229	0.999788	0	0	0	7.06215e-05	0.11598	0.1	0.226342	unguided
mp-1204159	31	1	1	FALSE	0		0	0.95	26.6822	0.986229	0.999788	0	0	0	7.06215e-05	0.11598	0.15	0.226342	unguided
mp-1182511	22	1	1	FALSE	0		0	0	26.6822	0.986229	0.999788	0	0	0	7.06215e-05	0.11598	0.05	0.226342	unguided
mp-1178789	9	1	1	FALSE	0		0	0.5	26.6822	0.986229	0.999788	0	0	0	7.06215e-05	0.11598	0.15	0.226342	unguided
mp-1181137	6	1	1	FALSE	0		0	0.1	26.6822	0.986229	0.999788	0	0	0	7.06215e-05	0.11598	0.25	0.226342	unguided
mp-1203228	40	1	1	FALSE	0		0	0	26.6822	0.986229	0.999788	0	0	0	7.06215e-05	0.11598	0.05	0.226342	unguided
mp-1181237	9	1	1	FALSE	0		0	0.05	26.6822	0.986229	0.999788	0	0	0	7.06215e-05	0.11598	0.4	0.226342	unguided
mp-1181341	40	1	1	FALSE	0		0	0.05	26.6822	0.986229	0.999788	0	0	0	7.06215e-05	0.11598	0.35	0.226342	unguided
mp-1204893	38	0.9	1	FALSE	0		0	0.111111	26.6822	0.986229	0.999788	0	0	0	7.06215e-05	0.11598	0.3	0.226342	unguided
mp-1238470	36	1	1	FALSE	0		0	0.2	26.6822	0.986229	0.999788	0	0	0	7.06215e-05	0.11598	0.3	0.226342	unguided
mp-1205312	28	0.95	1	FALSE	0		0	0	26.6822	0.986229	0.999788	0	0	0	7.06215e-05	0.11598	0	0.226342	unguided
mp-1205406	18	1	1	FALSE	0		0	0	26.6822	0.986229	0.999788	0	0	0	7.06215e-05	0.11598	0.15	0.226342	unguided
mp-1202529	36	1	1	FALSE	0		0	0	26.6822	0.986229	0.999788	0	0	0	7.06215e-05	0.11598	0.1	0.226342	unguided
mp-1181578	12	1	1	FALSE	0		0	0.4	26.6822	0.986229	0.999788	0	0	0	7.06215e-05	0.11598	0.25	0.226342	unguided
mp-1204445	36	1	1	FALSE	0		0	0.9	26.6822	0.986229	0.999788	0	0	0	7.06215e-05	0.11598	0.3	0.226342	unguided
mp-1202709	40	1	1	FALSE	0		0	0	26.6822	0.986229	0.999788	0	0	0	7.06215e-05	0.11598	0.4	0.226342	unguided
mp-1179094	6	1	1	FALSE	0		0	0.05	26.6822	0.986229	0.999788	0	0	0	7.06215e-05	0.11598	0.35	0.226342	unguided
mp-1202975	37	0.95	1	FALSE	0		0	0.105263	26.6822	0.986229	0.999788	0	0	0	7.06215e-05	0.11598	0.45	0.226342	unguided
mp-1203942	40	1	1	FALSE	0		0	0	26.6822	0.986229	0.999788	0	0	0	7.06215e-05	0.11598	0.35	0.226342	unguided
mp-1205437	18	1	1	FALSE	0		0	0.1	26.6822	0.986229	0.999788	0	0	0	7.06215e-05	0.11598	0.3	0.226342	unguided
mp-1205128	36	1	1	FALSE	0		0	0	26.6822	0.986229	0.999788	0	0	0	7.06215e-05	0.11598	0.1	0.226342	unguided
mp-1181119	16	1	1	FALSE	0		0	0.1	26.6822	0.986229	0.999788	0	0	0	7.06215e-05	0.11598	0.15	0.226342	unguided
mp-1205297	20	1	1	FALSE	0		0	0	26.6822	0.986229	0.999788	0	0	0	7.06215e-05	0.11598	0.35	0.226342	unguided
mp-1185888	36	1	1	FALSE	0		0	0	26.6822	0.986229	0.999788	0	0	0	7.06215e-05	0.11598	0	0.226342	unguided
mp-1203979	34	0.95	1	FALSE	0		0	0	26.6822	0.986229	0.999788	0	0	0	7.06215e-05	0.11598	0.45	0.226342	unguided
mp-1203128	36	0.95	1	FALSE	0		0	0	26.6822	0.986229	0.999788	0	0	0	7.06215e-05	0.11598	0.25	0.226342	unguided
mp-1204746	32	1	1	FALSE	0		0	0.95	26.6822	0.986229	0.999788	0	0	0	7.06215e-05	0.11598	0.05	0.226342	unguided
mp-1203590	38	1	1	FALSE	0		0	0	26.6822	0.986229	0.999788	0	0	0	7.06215e-05	0.11598	0.05	0.226342	unguided
mp-1181423	16	1	1	FALSE	0		0	0	26.6822	0.986229	0.999788	0	0	0	7.06215e-05	0.11598	0.45	0.226342	unguided
mp-1204334	40	0.95	1	FALSE	0		0	0	26.6822	0.986229	0.999788	0	0	0	7.06215e-05	0.11598	0.05	0.226342	unguided
mp-1208318	16	1	1	FALSE	0		0	0	26.6822	0.986229	0.999788	0	0	0	7.06215e-05	0.11598	0.35	0.226342	unguided
mp-1203675	32	1	1	FALSE	0		0	0	26.6822	0.986229	0.999788	0	0	0	7.06215e-05	0.11598	0	0.226342	unguided
mp-1205384	12	1	1	FALSE	0		0	0	26.6822	0.986229	0.999788	0	0	0	7.06215e-05	0.11598	0.05	0.226342	unguided
mp-1208316	16	1	1	FALSE	0		0	0	26.6822	0.986229	0.999788	0	0	0	7.06215e-05	0.11598	0.45	0.226342	unguided
mp-1181327	16	1	1	FALSE	0		0	0	26.6822	0.986229	0.999788	0	0	0	7.06215e-05	0.11598	0.35	0.226342	unguided
mp-1204480	40	1	1	FALSE	0		0	0	26.6822	0.986229	0.999788	0	0	0	7.06215e-05	0.11598	0.45	0.226342	unguided
mp-1180348	26	1	1	FALSE	0		0	0	26.6822	0.986229	0.999788	0	0	0	7.06215e-05	0.11598	0.05	0.226342	unguided
mp-1203812	40	0.95	1	FALSE	0		0	0	26.6822	0.986229	0.999788	0	0	0	7.06215e-05	0.11598	0.25	0.226342	unguided
mp-1203752	36	0.95	1	FALSE	0		0	0	26.6822	0.986229	0.999788	0	0	0	7.06215e-05	0.11598	0.4	0.226342	unguided
mp-1180198	26	1	1	FALSE	0		0	0	26.6822	0.986229	0.999788	0	0	0	7.06215e-05	0.11598	0.25	0.226342	unguided
mp-1202669	38	0.95	1	FALSE	0		0	0.0526316	26.6822	0.986229	0.999788	0	0	0	7.06215e-05	0.11598	0.4	0.226342	unguided
mp-1184037	32	0.95	1	FALSE	0		0	0	26.6822	0.986229	0.999788	0	0	0	7.06215e-05	0.11598	0.3	0.226342	unguided
mp-1205305	10	1	1	FALSE	0		0	0.25	26.6822	0.986229	0.999788	0	0	0	7.06215e-05	0.11598	0.15	0.226342	unguided
mp-1203699	36	1	1	FALSE	0		0	0	26.6822	0.986229	0.999788	0	0	0	7.06215e-05	0.11598	0.1	0.226342	unguided
mp-1203453	36	1	1	FALSE	0		0	0	26.6822	0.986229	0.999788	0	0	0	7.06215e-05	0.11598	0.35	0.226342	unguided
mp-1181047	16	1	1	FALSE	0		0	0	26.6822	0.986229	0.999788	0	0	0	7.06215e-05	0.11598	0.05	0.226342	unguided
mp-1203328	32	0.95	1	FALSE	0		0	1	26.6822	0.986229	0.999788	0	0	0	7.06215e-05	0.11598	0.25	0.226342	unguided
mp-1205075	32	1	1	FALSE	0		0	0	26.6822	0.986229	0.999788	0	0	0	7.06215e-05	0.11598	0.45	0.226342	unguided
mp-1180871	16	1	1	FALSE	0		0	0.3	26.6822	0.986229	0.999788	0	0	0	7.06215e-05	0.11598	0.25	0.226342	unguided
mp-1183302	20	1	1	FALSE	0		0	0.25	26.6822	0.986229	0.999788	0	0	0	7.06215e-05	0.11598	0.35	0.226342	unguided
mp-1202916	36	0.95	1	FALSE	0		0	0.105263	26.6822	0.986229	0.999788	0	0	0	7.06215e-05	0.11598	0.2	0.226342	unguided
mp-1210722	18	1	1	FALSE	0		0	0	26.6822	0.986229	0.999788	0	0	0	7.06215e-05	0.11598	0.3	0.226342	unguided
mp-1179514	16	1	1	FALSE	0		0	0	26.6822	0.986229	0.999788	0	0	0	7.06215e-05	0.11598	0.1	0.226342	unguided
mp-1180529	32	1	1	FALSE	0		0	0.95	26.6822	0.986229	0.999788	0	0	0	7.06215e-05	0.11598	0.3	0.226342	unguided
mp-1178745	16	1	1	FALSE	0		0	0	26.6822	0.986229	0.999788	0	0	0	7.06215e-05	0.11598	0.05	0.226342	unguided
mp-1182448	33	1	1	FALSE	0		0	0	26.6822	0.986229	0.999788	0	0	0	7.06215e-05	0.11598	0.05	0.226342	unguided
mp-1203047	40	0.9	1	FALSE	0		0	0.888889	26.6822	0.986229	0.999788	0	0	0	7.06215e-05	0.11598	0.35	0.226342	unguided
mp-1203060	36	1	1	FALSE	0		0	0.05	26.6822	0.986229	0.999788	0	0	0	7.06215e-05	0.11598	0.15	0.226342	unguided
mp-1204377	32	1	1	FALSE	0		0	0	26.6822	0.986229	0.999788	0	0	0	7.06215e-05	0.11598	0.15	0.226342	unguided
mp-1203921	40	1	1	FALSE	0		0	0	26.6822	0.986229	0.999788	0	0	0	7.06215e-05	0.11598	0.3	0.226342	unguided
mp-1183513	36	0.9	1	FALSE	0		0	0	26.6822	0.986229	0.999788	0	0	0	7.06215e-05	0.11598	0.05	0.226342	unguided
mp-1186715	20	1	1	FALSE	0		0	0.8	26.6822	0.986229	0.999788	0	0	0	7.06215e-05	0.11598	0.15	0.226342	unguided
mp-1205450	20	1	1	FALSE	0		0	0	26.6822	0.986229	0.999788	0	0	0	7.06215e-05	0.11598	0.45	0.226342	unguided
mp-1205392	16	1	1	FALSE	0		0	0.3	26.6822	0.986229	0.999788	0	0	0	7.06215e-05	0.11598	0.25	0.226342	unguided
mp-1203722	40	1	1	FALSE	0		0	0	26.6822	0.986229	0.999788	0	0	0	7.06215e-05	0.11598	0	0.226342	unguided
mp-1205081	36	1	1	FALSE	0		0	0	26.6822	0.986229	0.999788	0	0	0	7.06215e-05	0.11598	0.5	0.226342	unguided
mp-1204735	36	1	1	FALSE	0		0	0	26.6822	0.986229	0.999788	0	0	0	7.06215e-05	0.11598	0.55	0.226342	unguided
mp-1179919	17	1	1	FALSE	0		0	0	26.6822	0.986229	0.999788	0	0	0	7.06215e-05	0.11598	0.15	0.226342	unguided
mp-1202990	36	0.9	1	FALSE	0		0	0	26.6822	0.986229	0.999788	0	0	0	7.06215e-05	0.11598	0	0.226342	unguided
mp-1204412	32	1	1	FALSE	0		0	1	26.6822	0.986229	0.999788	0	0	0	7.06215e-05	0.11598	0.2	0.226342	unguided
mp-1203651	38	0.95	1	FALSE	0		0	0.0526316	26.6822	0.986229	0.999788	0	0	0	7.06215e-05	0.11598	0.25	0.226342	unguided
mp-1205369	9	1	1	FALSE	0		0	0.05	26.6822	0.986229	0.999788	0	0	0	7.06215e-05	0.11598	0.6	0.226342	unguided
mp-1179262	20	1	1	FALSE	0		0	0	26.6822	0.986229	0.999788	0	0	0	7.06215e-05	0.11598	0.1	0.226342	unguided
mp-1183777	16	1	1	FALSE	0		0	0	26.6822	0.986229	0.999788	0	0	0	7.06215e-05	0.11598	0.5	0.226342	unguided
mp-1181214	28	0.9	1	FALSE	0		0	0.111111	26.6822	0.986229	0.999788	0	0	0	7.06215e-05	0.11598	0.45	0.226342	unguided
mp-1204885	36	1	1	FALSE	0		0	0	26.6822	0.986229	0.999788	0	0	0	7.06215e-05	0.11598	0	0.226342	unguided
mp-1205362	20	1	1	FALSE	0		0	0	26.6822	0.986229	0.999788	0	0	0	7.06215e-05	0.11598	0.25	0.226342	unguided
mp-2677258	12	1	1	FALSE	0		0	0.2	26.6822	0.986229	0.999788	0	0	0	7.06215e-05	0.11598	0.2	0.226342	unguided
mp-1204226	32	1	1	FALSE	0		0	0	26.6822	0.986229	0.999788	0	0	0	7.06215e-05	0.11598	0.45	0.226342	unguided
mp-1203442	34	0.95	1	FALSE	0		0	0	26.6822	0.986229	0.999788	0	0	0	7.06215e-05	0.11598	0.15	0.226342	unguided
mp-1182893	26	1	1	FALSE	0		0	0	26.6822	0.986229	0.999788	0	0	0	7.06215e-05	0.11598	0.15	0.226342	unguided
mp-1202948	36	1	1	FALSE	0		0	0	26.6822	0.986229	0.999788	0	0	0	7.06215e-05	0.11598	0.05	0.226342	unguided
mp-1203378	32	1	1	FALSE	0		0	0.95	26.6822	0.986229	0.999788	0	0	0	7.06215e-05	0.11598	0.25	0.226342	unguided
mp-1203203	32	1	1	FALSE	0		0	0.1	26.6822	0.986229	0.999788	0	0	0	7.06215e-05	0.11598	0.25	0.226342	unguided
mp-1203251	32	1	1	FALSE	0		0	0	26.6822	0.986229	0.999788	0	0	0	7.06215e-05	0.11598	0.4	0.226342	unguided
mp-1202775	38	1	1	FALSE	0		0	0	26.6822	0.986229	0.999788	0	0	0	7.06215e-05	0.11598	0	0.226342	unguided
mp-1181683	16	1	1	FALSE	0		0	0.1	26.6822	0.986229	0.999788	0	0	0	7.06215e-05	0.11598	0.25	0.226342	unguided
mp-1202587	40	0.95	1	FALSE	0		0	0.0526316	26.6822	0.986229	0.999788	0	0	0	7.06215e-05	0.11598	0.15	0.226342	unguided
mp-1202691	36	1	1	FALSE	0		0	0	26.6822	0.986229	0.999788	0	0	0	7.06215e-05	0.11598	0.35	0.226342	unguided
mp-1207757	16	1	1	FALSE	0		0	0.05	26.6822	0.986229	0.999788	0	0	0	7.06215e-05	0.11598	0.3	0.226342	unguided
mp-1204216	40	0.95	1	FALSE	0		0	0	26.6822	0.986229	0.999788	0	0	0	7.06215e-05	0.11598	0.1	0.226342	unguided
mp-1179258	20	1	1	FALSE	0		0	0	26.6822	0.986229	0.999788	0	0	0	7.06215e-05	0.11598	0.05	0.226342	unguided
mp-1203806	36	1	1	FALSE	0		0	0	26.6822	0.986229	0.999788	0	0	0	7.06215e-05	0.11598	0.35	0.226342	unguided
mp-1204447	37	0.95	1	FALSE	0		0	0.105263	26.6822	0.986229	0.999788	0	0	0	7.06215e-05	0.11598	0.5	0.226342	unguided
mp-1203398	34	1	1	FALSE	0		0	0	26.6822	0.986229	0.999788	0	0	0	7.06215e-05	0.11598	0	0.226342	unguided
mp-1204450	40	0.95	1	FALSE	0		0	0	26.6822	0.986229	0.999788	0	0	0	7.06215e-05	0.11598	0.05	0.226342	unguided
mp-1179976	18	1	1	FALSE	0		0	0.05	26.6822	0.986229	0.999788	0	0	0	7.06215e-05	0.11598	0.25	0.226342	unguided
mp-1179971	19	1	1	FALSE	0		0	0	26.6822	0.986229	0.999788	0	0	0	7.06215e-05	0.11598	0.3	0.226342	unguided
mp-1178620	9	1	1	FALSE	0		0	0	26.6822	0.986229	0.999788	0	0	0	7.06215e-05	0.11598	0.3	0.226342	unguided
mp-1204508	32	1	1	FALSE	0		0	0	26.6822	0.986229	0.999788	0	0	0	7.06215e-05	0.11598	0.5	0.226342	unguided
mp-1204474	34	0.95	1	FALSE	0		0	0	26.6822	0.986229	0.999788	0	0	0	7.06215e-05	0.11598	0.25	0.226342	unguided
mp-1207837	16	1	1	FALSE	0		0	0.1	26.6822	0.986229	0.999788	0	0	0	7.06215e-05	0.11598	0.45	0.226342	unguided
mp-1203068	36	0.9	1	FALSE	0		0	0	26.6822	0.986229	0.999788	0	0	0	7.06215e-05	0.11598	0	0.226342	unguided
mp-1179443	6	1	1	FALSE	0		0	0.3	26.6822	0.986229	0.999788	0	0	0	7.06215e-05	0.11598	0.25	0.226342	unguided
mp-1204494	40	1	1	FALSE	0		0	0	26.6822	0.986229	0.999788	0	0	0	7.06215e-05	0.11598	0.2	0.226342	unguided
mp-1204740	32	1	1	FALSE	0		0	0.95	26.6822	0.986229	0.999788	0	0	0	7.06215e-05	0.11598	0.25	0.226342	unguided
mp-1180053	20	1	1	FALSE	0		0	0.75	26.6822	0.986229	0.999788	0	0	0	7.06215e-05	0.11598	0.2	0.226342	unguided
mp-1205391	24	1	1	FALSE	0		0	0	26.6822	0.986229	0.999788	0	0	0	7.06215e-05	0.11598	0.35	0.226342	unguided
mp-608385	12	1	1	FALSE	0		0	0.25	26.6822	0.986229	0.999788	0	0	0	7.06215e-05	0.11598	0.1	0.226342	unguided
mp-1203072	32	1	1	FALSE	0		0	0	26.6822	0.986229	0.999788	0	0	0	7.06215e-05	0.11598	0.6	0.226342	unguided
mp-1181496	18	1	1	FALSE	0		0	0	26.6822	0.986229	0.999788	0	0	0	7.06215e-05	0.11598	0.05	0.226342	unguided
mp-1203433	36	1	1	FALSE	0		0	0.15	26.6822	0.986229	0.999788	0	0	0	7.06215e-05	0.11598	0.25	0.226342	unguided
mp-1212937	16	1	1	FALSE	0		0	0.05	26.6822	0.986229	0.999788	0	0	0	7.06215e-05	0.11598	0.25	0.226342	unguided
mp-1181628	12	1	1	FALSE	0		0	0.55	26.6822	0.986229	0.999788	0	0	0	7.06215e-05	0.11598	0.1	0.226342	unguided
mp-1206559	6	1	1	FALSE	0		0	0.2	26.6822	0.986229	0.999788	0	0	0	7.06215e-05	0.11598	0.1	0.226342	unguided
mp-1204055	40	1	1	FALSE	0		0	0	26.6822	0.986229	0.999788	0	0	0	7.06215e-05	0.11598	0.05	0.226342	unguided
mp-1204028	40	1	1	FALSE	0		0	0	26.6822	0.986229	0.999788	0	0	0	7.06215e-05	0.11598	0.1	0.226342	unguided
mp-1181855	18	1	1	FALSE	0		0	0	26.6822	0.986229	0.999788	0	0	0	7.06215e-05	0.11598	0.4	0.226342	unguided
mp-1202920	40	0.95	1	FALSE	0		0	0	26.6822	0.986229	0.999788	0	0	0	7.06215e-05	0.11598	0.1	0.226342	unguided
mp-1202484	40	1	1	FALSE	0		0	0	26.6822	0.986229	0.999788	0	0	0	7.06215e-05	0.11598	0.2	0.226342	unguided
mp-1204676	32	1	1	FALSE	0		0	0	26.6822	0.986229	0.999788	0	0	0	7.06215e-05	0.11598	0.45	0.226342	unguided
mp-1205334	16	1	1	FALSE	0		0	0.05	26.6822	0.986229	0.999788	0	0	0	7.06215e-05	0.11598	0.5	0.226342	unguided
mp-1203778	38	0.9	1	FALSE	0		0	0	26.6822	0.986229	0.999788	0	0	0	7.06215e-05	0.11598	0.05	0.226342	unguided
mp-1179197	11	1	1	FALSE	0		0	0.05	26.6822	0.986229	0.999788	0	0	0	7.06215e-05	0.11598	0.2	0.226342	unguided
mp-1205366	20	1	1	FALSE	0		0	0	26.6822	0.986229	0.999788	0	0	0	7.06215e-05	0.11598	0.35	0.226342	unguided
mp-1202780	40	0.95	1	FALSE	0		0	0	26.6822	0.986229	0.999788	0	0	0	7.06215e-05	0.11598	0	0.226342	unguided
mp-1203306	40	0.95	1	FALSE	0		0	0.947368	26.6822	0.986229	0.999788	0	0	0	7.06215e-05	0.11598	0.15	0.226342	unguided
mp-1205299	8	1	1	FALSE	0		0	0	26.6822	0.986229	0.999788	0	0	0	7.06215e-05	0.11598	0.1	0.226342	unguided
mp-1205372	20	1	1	FALSE	0		0	0.25	26.6822	0.986229	0.999788	0	0	0	7.06215e-05	0.11598	0.5	0.226342	unguided
mp-1182093	14	1	1	FALSE	0		0	0.2	26.6822	0.986229	0.999788	0	0	0	7.06215e-05	0.11598	0.05	0.226342	unguided
mp-1203481	40	0.85	1	FALSE	0		0	0	26.6822	0.986229	0.999788	0	0	0	7.06215e-05	0.11598	0.55	0.226342	unguided
mp-1204733	34	1	1	FALSE	0		0	0.1	26.6822	0.986229	0.999788	0	0	0	7.06215e-05	0.11598	0.2	0.226342	unguided
mp-1179866	18	1	1	FALSE	0		0	0.65	26.6822	0.986229	0.999788	0	0	0	7.06215e-05	0.11598	0.3	0.226342	unguided
mp-1203422	39	0.95	1	FALSE	0		0	0	26.6822	0.986229	0.999788	0	0	0	7.06215e-05	0.11598	0.05	0.226342	unguided
mp-1202934	32	1	1	FALSE	0		0	0	26.6822	0.986229	0.999788	0	0	0	7.06215e-05	0.11598	0.05	0.226342	unguided
mp-1203224	32	0.95	1	FALSE	0		0	0	26.6822	0.986229	0.999788	0	0	0	7.06215e-05	0.11598	0.4	0.226342	unguided
mp-1202741	36	1	1	FALSE	0		0	0	26.6822	0.986229	0.999788	0	0	0	7.06215e-05	0.11598	0.25	0.226342	unguided
mp-1179009	16	1	1	FALSE	0		0	0	26.6822	0.986229	0.999788	0	0	0	7.06215e-05	0.11598	0.2	0.226342	unguided
mp-1203369	36	1	1	FALSE	0		0	0	26.6822	0.986229	0.999788	0	0	0	7.06215e-05	0.11598	0.05	0.226342	unguided
mp-1205353	10	1	1	FALSE	0		0	0.2	26.6822	0.986229	0.999788	0	0	0	7.06215e-05	0.11598	0.1	0.226342	unguided
mp-1205365	16	1	1	FALSE	0		0	0.1	26.6822	0.986229	0.999788	0	0	0	7.06215e-05	0.11598	0.45	0.226342	unguided
mp-1181730	20	0.95	1	FALSE	0		0	0	26.6822	0.986229	0.999788	0	0	0	7.06215e-05	0.11598	0	0.226342	unguided
mp-1202591	36	1	1	FALSE	0		0	0	26.6822	0.986229	0.999788	0	0	0	7.06215e-05	0.11598	0.4	0.226342	unguided
mp-1205333	16	1	1	FALSE	0		0	0.4	26.6822	0.986229	0.999788	0	0	0	7.06215e-05	0.11598	0.1	0.226342	unguided
mp-1206243	6	1	1	FALSE	0		0	0.3	26.6822	0.986229	0.999788	0	0	0	7.06215e-05	0.11598	0.2	0.226342	unguided
mp-1184928	16	1	1	FALSE	0		0	0	26.6822	0.986229	0.999788	0	0	0	7.06215e-05	0.11598	0.5	0.226342	unguided
mp-1205383	32	1	1	FALSE	0		0	0	26.6822	0.986229	0.999788	0	0	0	7.06215e-05	0.11598	0.2	0.226342	unguided
mp-1202790	32	1	1	FALSE	0		0	0	26.6822	0.986229	0.999788	0	0	0	7.06215e-05	0.11598	0.4	0.226342	unguided
mp-1202671	40	1	1	FALSE	0		0	0.95	26.6822	0.986229	0.999788	0	0	0	7.06215e-05	0.11598	0.3	0.226342	unguided
mp-1203227	36	1	1	FALSE	0		0	0	26.6822	0.986229	0.999788	0	0	0	7.06215e-05	0.11598	0.25	0.226342	unguided
mp-2516584	4	1	1	FALSE	0		0	0.15	26.6822	0.986229	0.999788	0	0	0	7.06215e-05	0.11598	0.1	0.226342	unguided
mp-1237867	16	1	1	FALSE	0		0	0	26.6822	0.986229	0.999788	0	0	0	7.06215e-05	0.11598	0.25	0.226342	unguided
mp-1205183	40	0.95	1	FALSE	0		0	0.947368	26.6822	0.986229	0.999788	0	0	0	7.06215e-05	0.11598	0.2	0.226342	unguided
mp-1202701	37	0.95	1	FALSE	0		0	0.0526316	26.6822	0.986229	0.999788	0	0	0	7.06215e-05	0.11598	0.15	0.226342	unguided
mp-1541909	6	1	1	FALSE	0		0	0.25	26.6822	0.986229	0.999788	0	0	0	7.06215e-05	0.11598	0.15	0.226342	unguided
mp-1204110	36	1	1	FALSE	0		0	0	26.6822	0.986229	0.999788	0	0	0	7.06215e-05	0.11598	0.05	0.226342	unguided
mp-1181755	18	1	1	FALSE	0		0	0	26.6822	0.986229	0.999788	0	0	0	7.06215e-05	0.11598	0.25	0.226342	unguided
mp-1202829	36	0.95	1	FALSE	0		0	0	26.6822	0.986229	0.999788	0	0	0	7.06215e-05	0.11598	0.45	0.226342	unguided
mp-1203015	36	1	1	FALSE	0		0	0.1	26.6822	0.986229	0.999788	0	0	0	7.06215e-05	0.11598	0.05	0.226342	unguided
mp-1202869	36	1	1	FALSE	0		0	0	26.6822	0.986229	0.999788	0	0	0	7.06215e-05	0.11598	0	0.226342	unguided
mp-1202558	40	1	1	FALSE	0		0	0.95	26.6822	0.986229	0.999788	0	0	0	7.06215e-05	0.11598	0.45	0.226342	unguided
mp-1203991	37	1	1	FALSE	0		0	0.95	26.6822	0.986229	0.999788	0	0	0	7.06215e-05	0.11598	0.25	0.226342	unguided
mp-1180673	18	1	1	FALSE	0		0	0.25	26.6822	0.986229	0.999788	0	0	0	7.06215e-05	0.11598	0.15	0.226342	unguided
mp-1202942	38	0.95	1	FALSE	0		0	0	26.6822	0.986229	0.999788	0	0	0	7.06215e-05	0.11598	0.4	0.226342	unguided
mp-1204597	37	0.95	1	FALSE	0		0	0.105263	26.6822	0.986229	0.999788	0	0	0	7.06215e-05	0.11598	0.45	0.226342	unguided
mp-1207108	4	1	1	FALSE	0		0	0.2	26.6822	0.986229	0.999788	0	0	0	7.06215e-05	0.11598	0.15	0.226342	unguided
mp-1204726	36	0.95	1	FALSE	0		0	0	26.6822	0.986229	0.999788	0	0	0	7.06215e-05	0.11598	0.4	0.226342	unguided
mp-1212972	16	1	1	FALSE	0		0	0	26.6822	0.986229	0.999788	0	0	0	7.06215e-05	0.11598	0.55	0.226342	unguided
mp-1204783	32	0.95	1	FALSE	0		0	0	26.6822	0.986229	0.999788	0	0	0	7.06215e-05	0.11598	0.55	0.226342	unguided
mp-1203300	36	1	1	FALSE	0		0	0	26.6822	0.986229	0.999788	0	0	0	7.06215e-05	0.11598	0	0.226342	unguided
mp-1207781	16	1	1	FALSE	0		0	0	26.6822	0.986229	0.999788	0	0	0	7.06215e-05	0.11598	0.25	0.226342	unguided
mp-1205121	32	1	1	FALSE	0		0	0.05	26.6822	0.986229	0.999788	0	0	0	7.06215e-05	0.11598	0.25	0.226342	unguided
mp-1203103	40	1	1	FALSE	0		0	0	26.6822	0.986229	0.999788	0	0	0	7.06215e-05	0.11598	0.15	0.226342	unguided
mp-1204807	40	0.95	1	FALSE	0		0	0	26.6822	0.986229	0.999788	0	0	0	7.06215e-05	0.11598	0.05	0.226342	unguided
mp-1205390	16	1	1	FALSE	0		0	0.05	26.6822	0.986229	0.999788	0	0	0	7.06215e-05	0.11598	0.2	0.226342	unguided
mp-1212523	18	1	1	FALSE	0		0	0	26.6822	0.986229	0.999788	0	0	0	7.06215e-05	0.11598	0.15	0.226342	unguided
mp-1204721	40	1	1	FALSE	0		0	0	26.6822	0.986229	0.999788	0	0	0	7.06215e-05	0.11598	0.35	0.226342	unguided
mp-1181682	17	1	1	FALSE	0		0	0	26.6822	0.986229	0.999788	0	0	0	7.06215e-05	0.11598	0.05	0.226342	unguided
mp-1203941	40	1	1	FALSE	0		0	0.05	26.6822	0.986229	0.999788	0	0	0	7.06215e-05	0.11598	0.5	0.226342	unguided
mp-1205197	40	0.95	1	FALSE	0		0	0	26.6822	0.986229	0.999788	0	0	0	7.06215e-05	0.11598	0	0.226342	unguided
mp-1203262	33	1	1	FALSE	0		0	1	26.6822	0.986229	0.999788	0	0	0	7.06215e-05	0.11598	0.4	0.226342	unguided
mp-1205419	20	1	1	FALSE	0		0	0	26.6822	0.986229	0.999788	0	0	0	7.06215e-05	0.11598	0.5	0.226342	unguided
mp-1203259	36	1	1	FALSE	0		0	0	26.6822	0.986229	0.999788	0	0	0	7.06215e-05	0.11598	0.3	0.226342	unguided
mp-1202750	36	1	1	FALSE	0		0	0	26.6822	0.986229	0.999788	0	0	0	7.06215e-05	0.11598	0	0.226342	unguided
mp-1207975	16	1	1	FALSE	0		0	0	26.6822	0.986229	0.999788	0	0	0	7.06215e-05	0.11598	0.55	0.226342	unguided
mp-1239087	12	1	1	FALSE	0		0	0	26.6822	0.986229	0.999788	0	0	0	7.06215e-05	0.11598	0.3	0.226342	unguided
mp-1205327	10	1	1	FALSE	0		0	0.1	26.6822	0.986229	0.999788	0	0	0	7.06215e-05	0.11598	0.15	0.226342	unguided
mp-1202719	36	1	1	FALSE	0		0	0	26.6822	0.986229	0.999788	0	0	0	7.06215e-05	0.11598	0.4	0.226342	unguided
mp-1179530	9	1	1	FALSE	0		0	0	26.6822	0.986229	0.999788	0	0	0	7.06215e-05	0.11598	0.4	0.226342	unguided
mp-1205364	20	1	1	FALSE	0		0	0	26.6822	0.986229	0.999788	0	0	0	7.06215e-05	0.11598	0.2	0.226342	unguided
mp-1204505	36	0.9	1	FALSE	0		0	0	26.6822	0.986229	0.999788	0	0	0	7.06215e-05	0.11598	0.55	0.226342	unguided
mp-1205400	18	1	1	FALSE	0		0	0	26.6822	0.986229	0.999788	0	0	0	7.06215e-05	0.11598	0.05	0.226342	unguided
mp-1202711	32	1	1	FALSE	0		0	0	26.6822	0.986229	0.999788	0	0	0	7.06215e-05	0.11598	0.45	0.226342	unguided
mp-1203541	40	1	1	FALSE	0		0	0	26.6822	0.986229	0.999788	0	0	0	7.06215e-05	0.11598	0.45	0.226342	unguided
mp-1205080	32	1	1	FALSE	0		0	0.05	26.6822	0.986229	0.999788	0	0	0	7.06215e-05	0.11598	0.25	0.226342	unguided
mp-1212091	12	1	1	FALSE	0		0	0.1	26.6822	0.986229	0.999788	0	0	0	7.06215e-05	0.11598	0.05	0.226342	unguided
mp-1204459	40	1	1	FALSE	0		0	0.85	26.6822	0.986229	0.999788	0	0	0	7.06215e-05	0.11598	0.15	0.226342	unguided
mp-1204296	38	1	1	FALSE	0		0	0	26.6822	0.986229	0.999788	0	0	0	7.06215e-05	0.11598	0.4	0.226342	unguided
mp-1204084	40	1	1	FALSE	0		0	0	26.6822	0.986229	0.999788	0	0	0	7.06215e-05	0.11598	0.1	0.226342	unguided
mp-1184807	17	1	1	FALSE	0		0	0	26.6822	0.986229	0.999788	0	0	0	7.06215e-05	0.11598	0.15	0.226342	unguided
mp-1204060	36	0.95	1	FALSE	0		0	0	26.6822	0.986229	0.999788	0	0	0	7.06215e-05	0.11598	0	0.226342	unguided
mp-1179724	24	1	1	FALSE	0		0	0	26.6822	0.986229	0.999788	0	0	0	7.06215e-05	0.11598	0.25	0.226342	unguided
mp-1202980	38	0.95	1	FALSE	0		0	0.947368	26.6822	0.986229	0.999788	0	0	0	7.06215e-05	0.11598	0.1	0.226342	unguided
mp-1185164	18	1	1	FALSE	0		0	0	26.6822	0.986229	0.999788	0	0	0	7.06215e-05	0.11598	0.5	0.226342	unguided
mp-1203435	36	1	1	FALSE	0		0	0	26.6822	0.986229	0.999788	0	0	0	7.06215e-05	0.11598	0.05	0.226342	unguided
mp-1203584	36	1	1	FALSE	0		0	0	26.6822	0.986229	0.999788	0	0	0	7.06215e-05	0.11598	0.25	0.226342	unguided
mp-1204058	39	0.95	1	FALSE	0		0	0.947368	26.6822	0.986229	0.999788	0	0	0	7.06215e-05	0.11598	0.5	0.226342	unguided
mp-1204922	38	0.95	1	FALSE	0		0	0	26.6822	0.986229	0.999788	0	0	0	7.06215e-05	0.11598	0.1	0.226342	unguided
mp-1205454	10	1	1	FALSE	0		0	0	26.6822	0.986229	0.999788	0	0	0	7.06215e-05	0.11598	0	0.226342	unguided
mp-1181434	18	1	1	FALSE	0		0	0	26.6822	0.986229	0.999788	0	0	0	7.06215e-05	0.11598	0.15	0.226342	unguided
mp-1205094	32	1	1	FALSE	0		0	0.05	26.6822	0.986229	0.999788	0	0	0	7.06215e-05	0.11598	0	0.226342	unguided
mp-1203356	32	1	1	FALSE	0		0	0.2	26.6822	0.986229	0.999788	0	0	0	7.06215e-05	0.11598	0.25	0.226342	unguided
mp-1180667	20	1	1	FALSE	0		0	0.05	26.6822	0.986229	0.999788	0	0	0	7.06215e-05	0.11598	0.45	0.226342	unguided
mp-1202575	36	0.95	1	FALSE	0		0	0	26.6822	0.986229	0.999788	0	0	0	7.06215e-05	0.11598	0.5	0.226342	unguided
mp-1205367	16	1	1	FALSE	0		0	0.35	26.6822	0.986229	0.999788	0	0	0	7.06215e-05	0.11598	0.15	0.226342	unguided
mp-1205332	20	0.95	1	FALSE	0		0	0	26.6822	0.986229	0.999788	0	0	0	7.06215e-05	0.11598	0.05	0.226342	unguided
mp-1204383	36	0.95	1	FALSE	0		0	0	26.6822	0.986229	0.999788	0	0	0	7.06215e-05	0.11598	0.05	0.226342	unguided
mp-1205336	20	1	1	FALSE	0		0	0	26.6822	0.986229	0.999788	0	0	0	7.06215e-05	0.11598	0.4	0.226342	unguided
mp-1182329	20	1	1	FALSE	0		0	0	26.6822	0.986229	0.999788	0	0	0	7.06215e-05	0.11598	0	0.226342	unguided
mp-1202803	32	1	1	FALSE	0		0	0	26.6822	0.986229	0.999788	0	0	0	7.06215e-05	0.11598	0.45	0.226342	unguided
mp-1239022	5	1	1	FALSE	0		0	0.05	26.6822	0.986229	0.999788	0	0	0	7.06215e-05	0.11598	0	0.226342	unguided
mp-1203810	32	0.95	1	FALSE	0		0	0.105263	26.6822	0.986229	0.999788	0	0	0	7.06215e-05	0.11598	0.3	0.226342	unguided
mp-1204657	38	1	1	FALSE	0		0	0	26.6822	0.986229	0.999788	0	0	0	7.06215e-05	0.11598	0.1	0.226342	unguided
mp-1181428	16	1	1	FALSE	0		0	0.05	26.6822	0.986229	0.999788	0	0	0	7.06215e-05	0.11598	0.4	0.226342	unguided
mp-1181917	20	1	1	FALSE	0		0	0	26.6822	0.986229	0.999788	0	0	0	7.06215e-05	0.11598	0.3	0.226342	unguided
mp-1178773	30	1	1	FALSE	0		0	0	26.6822	0.986229	0.999788	0	0	0	7.06215e-05	0.11598	0.05	0.226342	unguided
mp-1182146	16	0.95	1	FALSE	0		0	0	26.6822	0.986229	0.999788	0	0	0	7.06215e-05	0.11598	0.05	0.226342	unguided
mp-1186251	20	1	1	FALSE	0		0	0.1	26.6822	0.986229	0.999788	0	0	0	7.06215e-05	0.11598	0.45	0.226342	unguided
mp-1181702	28	0.9	1	FALSE	0		0	0.111111	26.6822	0.986229	0.999788	0	0	0	7.06215e-05	0.11598	0.4	0.226342	unguided
mp-2720358	20	1	1	FALSE	0		0	0	26.6822	0.986229	0.999788	0	0	0	7.06215e-05	0.11598	0.05	0.226342	unguided
mp-1209845	16	1	1	FALSE	0		0	0.1	26.6822	0.986229	0.999788	0	0	0	7.06215e-05	0.11598	0.45	0.226342	unguided
mp-1203491	40	1	1	FALSE	0		0	0	26.6822	0.986229	0.999788	0	0	0	7.06215e-05	0.11598	0.3	0.226342	unguided
mp-1186069	14	1	1	FALSE	0		0	0	26.6822	0.986229	0.999788	0	0	0	7.06215e-05	0.11598	0.15	0.226342	unguided
mp-1181006	32	1	1	FALSE	0		0	0	26.6822	0.986229	0.999788	0	0	0	7.06215e-05	0.11598	0.55	0.226342	unguided
mp-1204562	36	1	1	FALSE	0		0	0.85	26.6822	0.986229	0.999788	0	0	0	7.06215e-05	0.11598	0.15	0.226342	unguided
mp-1183797	20	1	1	FALSE	0		0	0.05	26.6822	0.986229	0.999788	0	0	0	7.06215e-05	0.11598	0.35	0.226342	unguided
mp-1179980	12	1	1	FALSE	0		0	0.45	26.6822	0.986229	0.999788	0	0	0	7.06215e-05	0.11598	0.1	0.226342	unguided
mp-1203781	36	0.95	1	FALSE	0		0	0	26.6822	0.986229	0.999788	0	0	0	7.06215e-05	0.11598	0.1	0.226342	unguided
mp-1202965	34	1	1	FALSE	0		0	0.05	26.6822	0.986229	0.999788	0	0	0	7.06215e-05	0.11598	0	0.226342	unguided
mp-1182046	18	1	1	FALSE	0		0	0	26.6822	0.986229	0.999788	0	0	0	7.06215e-05	0.11598	0.1	0.226342	unguided
mp-1202527	38	1	1	FALSE	0		0	0	26.6822	0.986229	0.999788	0	0	0	7.06215e-05	0.11598	0	0.226342	unguided
mp-1203932	36	1	1	FALSE	0		0	0	26.6822	0.986229	0.999788	0	0	0	7.06215e-05	0.11598	0	0.226342	unguided
mp-1204352	40	0.95	1	FALSE	0		0	0	26.6822	0.986229	0.999788	0	0	0	7.06215e-05	0.11598	0.05	0.226342	unguided
mp-1181739	8	1	1	FALSE	0		0	0.2	26.6822	0.986229	0.999788	0	0	0	7.06215e-05	0.11598	0.15	0.226342	unguided
mp-1204232	38	1	1	FALSE	0		0	0.05	26.6822	0.986229	0.999788	0	0	0	7.06215e-05	0.11598	0.2	0.226342	unguided
mp-1205410	6	1	1	FALSE	0		0	0.05	26.6822	0.986229	0.999788	0	0	0	7.06215e-05	0.11598	0.25	0.226342	unguided
mp-1202678	35	1	1	FALSE	0		0	0.05	26.6822	0.986229	0.999788	0	0	0	7.06215e-05	0.11598	0.2	0.226342	unguided
mp-1203583	37	0.95	1	FALSE	0		0	0	26.6822	0.986229	0.999788	0	0	0	7.06215e-05	0.11598	0.3	0.226342	unguided
mp-1181198	20	1	1	FALSE	0		0	0.05	26.6822	0.986229	0.999788	0	0	0	7.06215e-05	0.11598	0.3	0.226342	unguided
mp-1202860	40	1	1	FALSE	0		0	0	26.6822	0.986229	0.999788	0	0	0	7.06215e-05	0.11598	0	0.226342	unguided
mp-1187412	5	1	1	FALSE	0		0	0	26.6822	0.986229	0.999788	0	0	0	7.06215e-05	0.11598	0.05	0.226342	unguided
mp-1179224	22	1	1	FALSE	0		0	0	26.6822	0.986229	0.999788	0	0	0	7.06215e-05	0.11598	0	0.226342	unguided
mp-1204490	36	1	1	FALSE	0		0	0.05	26.6822	0.986229	0.999788	0	0	0	7.06215e-05	0.11598	0.25	0.226342	unguided
mp-1203663	38	1	1	FALSE	0		0	0	26.6822	0.986229	0.999788	0	0	0	7.06215e-05	0.11598	0.15	0.226342	unguided
mp-1210824	16	1	1	FALSE	0		0	0.05	26.6822	0.986229	0.999788	0	0	0	7.06215e-05	0.11598	0.25	0.226342	unguided
mp-1205339	18	1	1	FALSE	0		0	0.1	26.6822	0.986229	0.999788	0	0	0	7.06215e-05	0.11598	0.45	0.226342	unguided
mp-1203755	38	0.95	1	FALSE	0		0	0	26.6822	0.986229	0.999788	0	0	0	7.06215e-05	0.11598	0	0.226342	unguided
mp-1207780	16	1	1	FALSE	0		0	0	26.6822	0.986229	0.999788	0	0	0	7.06215e-05	0.11598	0.4	0.226342	unguided
mp-1232409	36	1	1	FALSE	0		0	0	26.6822	0.986229	0.999788	0	0	0	7.06215e-05	0.11598	0.35	0.226342	unguided
mp-1182070	4	1	1	FALSE	0		0	0.1	26.6822	0.986229	0.999788	0	0	0	7.06215e-05	0.11598	0.05	0.226342	unguided
mp-1181507	16	1	1	FALSE	0		0	0	26.6822	0.986229	0.999788	0	0	0	7.06215e-05	0.11598	0.35	0.226342	unguided
mp-1184343	16	1	1	FALSE	0		0	0	26.6822	0.986229	0.999788	0	0	0	7.06215e-05	0.11598	0.25	0.226342	unguided
mp-1207785	16	1	1	FALSE	0		0	0.05	26.6822	0.986229	0.999788	0	0	0	7.06215e-05	0.11598	0.3	0.226342	unguided
mp-1203331	32	1	1	FALSE	0		0	0	26.6822	0.986229	0.999788	0	0	0	7.06215e-05	0.11598	0.45	0.226342	unguided
mp-1203569	31	1	1	FALSE	0		0	0.95	26.6822	0.986229	0.999788	0	0	0	7.06215e-05	0.11598	0.15	0.226342	unguided
mp-1203275	32	1	1	FALSE	0		0	0	26.6822	0.986229	0.999788	0	0	0	7.06215e-05	0.11598	0.05	0.226342	unguided
mp-1204625	36	0.9	1	FALSE	0		0	0	26.6822	0.986229	0.999788	0	0	0	7.06215e-05	0.11598	0.2	0.226342	unguided
mp-1204563	36	1	1	FALSE	0		0	0	26.6822	0.986229	0.999788	0	0	0	7.06215e-05	0.11598	0.55	0.226342	unguided
mp-1204517	38	1	1	FALSE	0		0	0	26.6822	0.986229	0.999788	0	0	0	7.06215e-05	0.11598	0.05	0.226342	unguided
mp-1203464	36	1	1	FALSE	0		0	0	26.6822	0.986229	0.999788	0	0	0	7.06215e-05	0.11598	0.2	0.226342	unguided
mp-1205425	39	1	1	FALSE	0		0	0	26.6822	0.986229	0.999788	0	0	0	7.06215e-05	0.11598	0.05	0.226342	unguided
mp-1182243	18	1	1	FALSE	0		0	0	26.6822	0.986229	0.999788	0	0	0	7.06215e-05	0.11598	0.15	0.226342	unguided
mp-1208195	18	1	1	FALSE	0		0	0	26.6822	0.986229	0.999788	0	0	0	7.06215e-05	0.11598	0.35	0.226342	unguided
mp-1205300	19	1	1	FALSE	0		0	0	26.6822	0.986229	0.999788	0	0	0	7.06215e-05	0.11598	0.35	0.226342	unguided
mp-1178989	20	1	1	FALSE	0		0	0.15	26.6822	0.986229	0.999788	0	0	0	7.06215e-05	0.11598	0.35	0.226342	unguided
mp-2234110	9	1	1	FALSE	0		0	0.3	26.6822	0.986229	0.999788	0	0	0	7.06215e-05	0.11598	0	0.226342	unguided
mp-1204580	38	1	1	FALSE	0		0	0.1	26.6822	0.986229	0.999788	0	0	0	7.06215e-05	0.11598	0.4	0.226342	unguided
mp-1203906	40	1	1	FALSE	0		0	0	26.6822	0.986229	0.999788	0	0	0	7.06215e-05	0.11598	0.1	0.226342	unguided
mp-1202960	40	0.95	1	FALSE	0		0	0	26.6822	0.986229	0.999788	0	0	0	7.06215e-05	0.11598	0.2	0.226342	unguided
mp-1238754	24	1	1	FALSE	0		0	0.1	26.6822	0.986229	0.999788	0	0	0	7.06215e-05	0.11598	0.2	0.226342	unguided
mp-1180571	36	1	1	FALSE	0		0	0	26.6822	0.986229	0.999788	0	0	0	7.06215e-05	0.11598	0.4	0.226342	unguided
mp-1203018	38	0.85	1	FALSE	0		0	0.117647	26.6822	0.986229	0.999788	0	0	0	7.06215e-05	0.11598	0.3	0.226342	unguided
mp-1205413	16	1	1	FALSE	0		0	0.1	26.6822	0.986229	0.999788	0	0	0	7.06215e-05	0.11598	0.35	0.226342	unguided
mp-1203642	36	1	1	FALSE	0		0	0	26.6822	0.986229	0.999788	0	0	0	7.06215e-05	0.11598	0.4	0.226342	unguided
mp-1208453	16	1	1	FALSE	0	0	0.05	0.05	26.6822	0.986229	0.999788	0	0	0	7.06215e-05	0.11598	0.4	0.226342	unguided
mp-1180484	24	1	1	FALSE	0		0	0	26.6822	0.986229	0.999788	0	0	0	7.06215e-05	0.11598	0.3	0.226342	unguided
mp-1202996	40	0.95	1	FALSE	0		0	0	26.6822	0.986229	0.999788	0	0	0	7.06215e-05	0.11598	0.05	0.226342	unguided
mp-1172828	32	1	1	FALSE	0		0	0	26.6822	0.986229	0.999788	0	0	0	7.06215e-05	0.11598	0.3	0.226342	unguided
mp-1205316	6	1	1	FALSE	0		0	0.05	26.6822	0.986229	0.999788	0	0	0	7.06215e-05	0.11598	0.15	0.226342	unguided
mp-1202505	36	1	1	FALSE	0		0	0	26.6822	0.986229	0.999788	0	0	0	7.06215e-05	0.11598	0.1	0.226342	unguided
mp-1202455	38	0.9	1	FALSE	0		0	0.833333	26.6822	0.986229	0.999788	0	0	0	7.06215e-05	0.11598	0.25	0.226342	unguided
mp-1181961	26	0.95	1	FALSE	0		0	0.210526	26.6822	0.986229	0.999788	0	0	0	7.06215e-05	0.11598	0.05	0.226342	unguided
mp-1204082	38	0.9	1	FALSE	0		0	0	26.6822	0.986229	0.999788	0	0	0	7.06215e-05	0.11598	0.15	0.226342	unguided
mp-1204604	32	0.95	1	FALSE	0		0	1	26.6822	0.986229	0.999788	0	0	0	7.06215e-05	0.11598	0.3	0.226342	unguided
mp-1205049	40	1	1	FALSE	0		0	0	26.6822	0.986229	0.999788	0	0	0	7.06215e-05	0.11598	0.3	0.226342	unguided
mp-1179342	10	1	1	FALSE	0		0	0.15	26.6822	0.986229	0.999788	0	0	0	7.06215e-05	0.11598	0.2	0.226342	unguided
mp-1205341	32	0.95	1	FALSE	0		0	0	26.6822	0.986229	0.999788	0	0	0	7.06215e-05	0.11598	0.4	0.226342	unguided
mp-1203715	40	1	1	FALSE	0		0	0.85	26.6822	0.986229	0.999788	0	0	0	7.06215e-05	0.11598	0.05	0.226342	unguided
mp-1182885	20	1	1	FALSE	0		0	0	26.6822	0.986229	0.999788	0	0	0	7.06215e-05	0.11598	0	0.226342	unguided
mp-1182103	32	1	1	FALSE	0		0	0	26.6822	0.986229	0.999788	0	0	0	7.06215e-05	0.11598	0.25	0.226342	unguided
mp-1204544	36	1	1	FALSE	0		0	0	26.6822	0.986229	0.999788	0	0	0	7.06215e-05	0.11598	0.15	0.226342	unguided
mp-1181515	17	1	1	FALSE	0		0	0	26.6822	0.986229	0.999788	0	0	0	7.06215e-05	0.11598	0.1	0.226342	unguided
mp-1205354	20	1	1	FALSE	0		0	0	26.6822	0.986229	0.999788	0	0	0	7.06215e-05	0.11598	0.5	0.226342	unguided
mp-1205311	40	1	1	FALSE	0		0	0	26.6822	0.986229	0.999788	0	0	0	7.06215e-05	0.11598	0	0.226342	unguided
mp-1354315	20	1	1	FALSE	0		0	0.05	26.6822	0.986229	0.999788	0	0	0	7.06215e-05	0.11598	0.35	0.226342	unguided
[truncated: 308 more rows]

## Sheet: figure4d_TiO2_tsne
material_id	structure	crystal_system	source	energy_above_hull	tsne_x	tsne_y
[truncated: 583 more rows]
